# Supplementary material for: T cell receptor signaling induces expression of lysine demethylase KDM6B to maintain Treg homeostasis
Source: J Clin Invest. 2026 Apr 23;136(13):e196022. doi: 10.1172/JCI196022 (PMC13318106; doi:10.1172/JCI196022)
Supplement: Supplemental table 1 [file jci-136-196022-s065.xlsx]

## Sheet: Sheet1
Gene name	Organism	sgRNA coding sequence
Bcor	mouse	GATGAGGCCGAATCCAACGATGG
Bcor	mouse	GTGCTTGTGGAACTCGGAGTAGG
Bcor	mouse	CTATATACAAAACACCGCCTGGG
Bcor	mouse	GGCGTGTGTGGGATCAACATGGG
Kdm5b	mouse	CCCCGTATAAGTATAACCTGCGG
Kdm5b	mouse	TCACCTTCGACTAGTCACGCAGG
Kdm5b	mouse	GGTGTCTGACTAAGGACGCACGG
Kdm5b	mouse	ACGACTCATAGACTTAGGGGTGG
Kdm6b	mouse	GACAAAAGTACTGTTACCGGGGG
Kdm6b	mouse	AGTAACAACACTGGTCTTCGGGG
Kdm6b	mouse	TGGGTCGACGACCCCGCGAGGGG
Kdm6b	mouse	TTAGCACAAACGGAACTATGGGG
Nasp	mouse	AGTCACTTCTGGAGTTAGCCAGG
Nasp	mouse	GGAGAAACGGCTAATGAGTGTGG
Nasp	mouse	ACTCCATGAGCAGATGAAGGAGG
Nasp	mouse	ATACTGAGAGTTGTAACCATAGG
Parp1	mouse	GCTGTGATTGAGAAACTCGGAGG
Parp1	mouse	GTGAAGTGGTGGCCCCCAAGGGG
Parp1	mouse	TGGAGGCAGACACGTCCTGGAGG
Parp1	mouse	AATGTCCACCAGGCCAAGTGTGG
Prr14	mouse	AGGCCCCGGAGACATACTGTGGG
Prr14	mouse	TGACGATGTTGGAATCACCGGGG
Prr14	mouse	TGCACTGAGTCCGCCACTGGCGG
Prr14	mouse	TCTAATTTCATGGGAGGTGAAGG
Hmgn5	mouse	CATCACTTACAGCAGACAGTCGG
Hmgn5	mouse	CAAAGAAGAAGGTGATGAGAAGG
Hmgn5	mouse	AGAACAAAACAAGGAAGCCGAGG
Hmgn5	mouse	AGAAGTAAAAGAACAAAACAAGG
Kdm7a	mouse	AATACCCTACTCTTACCCAAAGG
Kdm7a	mouse	AGCCAGAAAACTTTCATGGGTGG
Kdm7a	mouse	ACATCCATCACTGAAAAAGCAGG
Kdm7a	mouse	GACTACACAGAAGTGGATGATGG
Parg	mouse	TGGCAAGTGAGCCTCCCGCGGGG
Parg	mouse	TTCCCACGTACCAAACGAGGTGG
Parg	mouse	GGCAAATGGATCCCACACCGAGG
Parg	mouse	CAAATGGAGGCGAATCACCTAGG
Ppm1g	mouse	TTGGGACAGGCGATGAACCAGGG
Ppm1g	mouse	AACTTGGACTTAGCAACTCGAGG
Ppm1g	mouse	TCTGTCTACGATGGACATGGAGG
Ppm1g	mouse	TTTCCTCCAACTCGGAACATGGG
Tonsl	mouse	CAGGCGACTCTGCTTGACACGGG
Tonsl	mouse	GATACACCTCTGACCCGCAGCGG
Tonsl	mouse	GGTTACTTGGAATGGTCTGGAGG
Tonsl	mouse	GTCCAGCCGCAGTAGTCTCGGGG
Dek	mouse	TCTAGAAAAGAGTCTTATCGTGG
Dek	mouse	TCCTCGTTGAAGAAGAACGTGGG
Dek	mouse	GAAAAGAGTCTTATCGTGGAAGG
Dek	mouse	TGAACAGCGAACTCGTGAAGAGG
Gfi1	mouse	CCCCGACTCTCAGCTTACCGAGG
Gfi1	mouse	CTGCACGCGGACAAGAGCGTGGG
Gfi1	mouse	TCGGGGGACAAACGCTCTCGGGG
Gfi1	mouse	CTACGGCGACTTCGCGCCTGCGG
Mina	mouse	GGTAATATTTGGCCAGTACAGGG
Mina	mouse	GTTCGTATTTGACATTGCAAAGG
Mina	mouse	TCCACTACCTTATATCTCTGAGG
Sirt1	mouse	CGGTATCTATGCTCGCCTTGCGG
Sirt1	mouse	GGTCTGGGAAGTCCACCGCAAGG
Sirt1	mouse	AGCTGGATGATATGACGCTGTGG
Sirt1	mouse	GGAGTCCATCGGTCAACAGGAGG
Mina	mouse	CTCACCAGGAGCATCCGCCGGGG
Tet2	mouse	GGTATATCGGAGATCGAGTGAGG
Tet2	mouse	CGAAGCTTGCAAATTCCGGTCGG
Tet2	mouse	CTCACAATAATACCCAAGGGGGG
Tet2	mouse	TGATAACCGTTGAGTCTCTGTGG
Ubr7	mouse	GCTTGCAGTTACGAATGTCATGG
Ubr7	mouse	GCAAGCTAGACAAATCCCTGCGG
Ubr7	mouse	AACAGCGCCTCATACAAGCCTGG
Ubr7	mouse	GAATGTCATACACTACCTGGAGG
Atrx	mouse	GCTGACAATCTCAAAAAACGCGG
Atrx	mouse	GACAATCTCAAAAAACGCGGAGG
Atrx	mouse	CAAGAATACATCCTGAACCTGGG
Atrx	mouse	TGAACCCACTAACACTCCTGAGG
Il2ra	mouse	AGATGAAGTGTGGGAAAACGGGG
Il2ra	mouse	CAAGAGAATCTATCATTTCGTGG
Il2ra	mouse	GAGAGGTTTCCGAAGACTAAAGG
Il2ra	mouse	GGATACAAGGCTCTACAGAGAGG
Zap70	mouse	CGCGCACCATAGCATCACGCAGG
Zap70	mouse	CAACGGCACGTACGCCATCGCGG
Zap70	mouse	ACTAATTTACCGCTTGAAGGAGG
Zap70	mouse	GCGAGAGAATCTCCTCGTGGCGG
Dnmt3a	mouse	CTTACCAGTATGACGACGATGGG
Dnmt3a	mouse	GCGGAGTGAACCCCAACCTGAGG
Dnmt3a	mouse	GCAAACGGAAACGGGATGAGTGG
Dnmt3a	mouse	TGGCCACAGTCGGAGAAGCAGGG
Dnmt3b	mouse	TGGTAGCCGGAAACTCCACAGGG
Dnmt3b	mouse	CAGCCTTCTGAATTACACGCAGG
Dnmt3b	mouse	GGAATAGGTGACCTCGTGTGGGG
Dnmt3b	mouse	CAAAGTGGTTAATAAGTCGAAGG
Dot1l	mouse	GATGACCTGTTTGTCGACCTGGG
Dot1l	mouse	AAGGAGCCTATCTCACCGCGGGG
Dot1l	mouse	TAGGTTAGCCTTGTACTGCGGGG
Dot1l	mouse	CATCCTCTAGATCAGCATCGTGG
Non-targeting control	mouse	AAACGATTTACGCGCGCTATNGG
Non-targeting control	mouse	AACCGCTTCGCGACGTAATANGG
Non-targeting control	mouse	ACCTGATACGTCGTCGCGTANGG
Non-targeting control	mouse	AGTCCTACGCGCCGTAACGTNGG
Non-targeting control	mouse	ATACGCGATGTTACGCCGATNGG
Non-targeting control	mouse	ATGTCGCGAACCGTGCGTAANGG
Non-targeting control	mouse	CAACGTTACGCGTCCGGTAANGG
Non-targeting control	mouse	CAGCGTACGAATACCGCGGGNGG
Non-targeting control	mouse	CCGAACGGCCGTCGTACGTCNGG
Non-targeting control	mouse	CGCTTACCGACGGTTCGCGANGG
Non-targeting control	mouse	GAAACGACCGATTACGCGCGNGG
Non-targeting control	mouse	GAAACGACGCGCGCCAATATNGG
Non-targeting control	mouse	GAATGTACCGCGTATCGCGANGG
Non-targeting control	mouse	GACTCGTCAATCGACGCGCGNGG
Non-targeting control	mouse	GATTCGATCGGTCGTATACGNGG
Non-targeting control	mouse	GGGCGTAATACGCTCGCGTCNGG
Non-targeting control	mouse	GGGGCGTTTCGTACCGGCGTNGG
Non-targeting control	mouse	GGTACGACGCCCGTATGGCGNGG
Non-targeting control	mouse	GGTACGCGAACCGTACGTTANGG
Non-targeting control	mouse	GGTGTCGTACGACCGATGTANGG
Non-targeting control	mouse	GTAGTCGCGTACGTTACGTCNGG
Non-targeting control	mouse	GTGCGCGACCGACGTTATTGNGG
Non-targeting control	mouse	GTGTCGCGACACGCCGTTCGNGG
Non-targeting control	mouse	TAACGCGCCTAATCGTACGANGG
Non-targeting control	mouse	TAGTCGCGAACGTCGGTCGANGG
Non-targeting control	mouse	TATAGCGCGCGTCGTAACTANGG
Non-targeting control	mouse	TCAATCGACGGTTTACGCGANGG
Non-targeting control	mouse	TCATCGCAATACGCGACGATNGG
Non-targeting control	mouse	TCGCCGTCGACGCGTCGAGTNGG
Non-targeting control	mouse	TCGCGCCGATCTACGCGTAANGG
Non-targeting control	mouse	TCGGTCCGATCGCGACGTAANGG
Non-targeting control	mouse	TGGATACGCGCTCGATACGANGG
Non-targeting control	mouse	TGGTCGCGTCGACGAATACGNGG
Non-targeting control	mouse	TGTCGCGTATATACGACGCGNGG
Non-targeting control	mouse	TTATCGAACCGCGATCGACANGG
Non-targeting control	mouse	TTGCCGTATCGCGTATCGACNGG
Non-targeting control	mouse	AGATACGCGCGACGACGAATNGG
Non-targeting control	mouse	ATCCGTATCGACCGCGGTATNGG
Non-targeting control	mouse	ATTACGATTCGCGCGGATACNGG
Non-targeting control	mouse	CAGCGCGTGCGTCGTACGACNGG
Non-targeting control	mouse	CCCTCCGCGCGCAATCGTTANGG
Non-targeting control	mouse	GCCGAACGGTCGTACCGCGGNGG
Non-targeting control	mouse	GCGCCGATCGACCGCGTAATNGG
Non-targeting control	mouse	GGAATATTTCGCCGACGTCGNGG
Non-targeting control	mouse	GGGCGCGCAACGTCGTATAANGG
Non-targeting control	mouse	TTCATCGGCGTACCGCCGTTNGG
Non-targeting control	mouse	ACGATTCGACGTTTCGTCGGNGG
Non-targeting control	mouse	GGAATAACGATCGCGATACGNGG
Non-targeting control	mouse	CACGTTCGTATCGCCGTTCGNGG
Non-targeting control	mouse	CCATCTACGATGCGCGCGATNGG
Non-targeting control	mouse	GAACGTTATCCCGTACGATTNGG
Non-targeting control	mouse	GTTTAGCGGCGAACGCGTAANGG
Non-targeting control	mouse	TCACGACAACCGCGCTAGATNGG
Non-targeting control	mouse	ATGATCGTAACGGTCGCGATNGG
Non-targeting control	mouse	GCAACGACGTGATACGTCGCNGG
Non-targeting control	mouse	GCACGATACGACGCGAGTAGNGG
Non-targeting control	mouse	TCGAATTGCACGTCGCGTACNGG
Non-targeting control	mouse	TTATATCGCGATCGTACTCCNGG
Non-targeting control	mouse	AGGGCGCCGAACCGTCGTTTNGG
Non-targeting control	mouse	AGTCGTCGATCGATGCGGACNGG
Non-targeting control	mouse	ATGATCGACGTACCGGCGAANGG
Non-targeting control	mouse	ATTATTCGTCGACGCGACGTNGG
Non-targeting control	mouse	CTTGTTCGCGTTATCGCCCGNGG
Non-targeting control	mouse	GCATATTCGCGCGTCGTATANGG
Non-targeting control	mouse	GCGCTAGCCGTAACGCGTACNGG
Non-targeting control	mouse	GGTCGACGTGACTACGCGTANGG
Non-targeting control	mouse	GGTCGTCCGATAATACGGCGNGG
Non-targeting control	mouse	GTCTACGCTCGATACGCCGANGG
Non-targeting control	mouse	TACCCGTACGTTACGCCGGTNGG
Non-targeting control	mouse	TACCGCGCTTATCGAGTCGTNGG
Non-targeting control	mouse	GCGGCGCCATCGCGTACGATNGG
Non-targeting control	mouse	GCTCGGAGTCGCGTAATTCGNGG
Non-targeting control	mouse	TGTCGGGTACGATTACGCGTNGG
Non-targeting control	mouse	TTCTTACGCGGCACGACCGTNGG
Non-targeting control	mouse	AAGGCGAATCGCGACGCAATNGG
Non-targeting control	mouse	ACCGTACGCCTCGACGAATTNGG
Non-targeting control	mouse	ACCGTATAACGCGTCGTATANGG
Non-targeting control	mouse	ATCAAACCGTATCGCGCCGTNGG
Non-targeting control	mouse	CTGGCGATTCGACGCGTATCNGG
Non-targeting control	mouse	GCACCGATCGCGAACGAGTCNGG
Non-targeting control	mouse	GGTACGTTTCGCGACTAGCGNGG
Non-targeting control	mouse	GTTACCGCGTCGATTGACGANGG
Non-targeting control	mouse	TCCCCCGTCGAACGCGGTTANGG
Non-targeting control	mouse	TGACGTATACCGTGCGCGACNGG
Non-targeting control	mouse	ACCATCGCCTATACCGTACGNGG
Non-targeting control	mouse	TAGGACGTAACGCCGCGTAGNGG
Non-targeting control	mouse	AGGCTATTCGCGTAATCGCGNGG
Non-targeting control	mouse	AGGGTCGATACCCGTACGACNGG
Non-targeting control	mouse	ATACGCGATTCGGCCGTTTANGG
Non-targeting control	mouse	AGTATTACGCGCGACGAGCGNGG
Non-targeting control	mouse	CCGCGACGACGTATCGATACNGG
Non-targeting control	mouse	GACCGTGCCGTTCGTACGATNGG
Non-targeting control	mouse	GATGACGCGTCGTATCGATANGG
Non-targeting control	mouse	TTCCGAGTCGACTACGTACGNGG
Non-targeting control	mouse	TTCCGATCTTACGAACGCGCNGG
Non-targeting control	mouse	ACTCATAACCGCGTCGTATANGG
Non-targeting control	mouse	CATCACTATCGCGACGCGTTNGG
Non-targeting control	mouse	GCGCGCTCGTATTCCGTACGNGG
Non-targeting control	mouse	GTTTAACGGTAGTCGTAACGNGG
Non-targeting control	mouse	TAGGCGACGTCGTACGCGTTNGG
