# Supplementary material for: T cell receptor signaling induces expression of lysine demethylase KDM6B to maintain Treg homeostasis
Source: J Clin Invest. 2026 Apr 23;136(13):e196022. doi: 10.1172/JCI196022 (PMC13318106; doi:10.1172/JCI196022)
Supplement: Supplemental table 5 [file jci-136-196022-s069.xlsx]

## Sheet: Kdm6bKO_vs_WT_NoTCR (p<0.05)
Region	log2FC	log2AveExpr	p.value	q.value	Gene_2kb	Gene_2-50kb	Closest_Gene	FeatureAssignment
chr11:71251420-71251686	-5.64604	-0.837535	6.64532e-12	5.65308e-09	.	Nlrp1b	Nlrp1b	Intron
chr11:83016089-83016373	-5.4637	-0.390291	1.17155e-11	9.07635e-09	Slfn8	.	Slfn8	Promoter.Down
chr11:86818340-86818740	-5.17565	0.91761	3.19977e-14	5.78424e-11	.	Dhx40	Dhx40	Dis5 (5' distal regions)
chr11:57615347-57615625	-5.08355	-0.0591268	3.58312e-10	1.45966e-07	.	Galnt10	Galnt10	Dis5 (5' distal regions)
chr11:88063370-88063500	-5.037	-0.615443	3.55591e-10	1.45966e-07	.	Cuedc1, Srsf1, Vezf1	Vezf1	Intron
chr11:86822603-86822894	-4.92631	0.395023	4.13537e-12	3.73777e-09	.	Dhx40	Dhx40	Dis5 (5' distal regions)
chr11:83936405-83936625	-4.79713	0.0251013	4.75183e-10	1.82488e-07	.	Ddx52, Synrg	Ddx52	Dis5 (5' distal regions)
chr11:57614279-57614418	-4.57137	-0.859007	1.88435e-08	3.45677e-06	.	Galnt10	Galnt10	Dis5 (5' distal regions)
chr11:83010918-83011112	-4.44939	-1.43017	3.11276e-08	5.18415e-06	.	Slfn8, Slfn9	Slfn8	Intron
chr1:182115783-182115977	-4.44409	0.409172	1.70908e-11	1.22559e-08	.	Srp9, Vmn1r1	Srp9	Dis5 (5' distal regions)
chr11:71202840-71203043	-4.32369	-0.967096	7.67399e-08	1.0536e-05	Nlrp1b	.	Nlrp1b	Promoter.Up
chr11:88073303-88073580	-4.26984	0.540782	2.02958e-10	9.22022e-08	Vezf1	.	Vezf1	Promoter.Up
chr11:57970554-57970803	-3.97923	-0.617613	2.57997e-07	2.6778e-05	.	Larp1	Larp1	Promoter.Down
chr12:56986199-56986299	-3.94007	-1.68748	4.30932e-07	3.98635e-05	.	Slc25a21	Slc25a21	Intron
chr11:86820926-86821088	-3.79984	-0.440757	1.66937e-07	1.97077e-05	.	Dhx40	Dhx40	Dis5 (5' distal regions)
chr11:71230821-71230902	-3.74308	-1.77632	1.44961e-06	9.80377e-05	Nlrp1b	.	Nlrp1b	Promoter.Up
chr11:86834155-86834395	-3.65723	0.53162	2.41607e-10	1.07687e-07	.	Dhx40	Dhx40	Dis5 (5' distal regions)
chr11:57668127-57668629	-3.49708	2.79174	1.20935e-22	2.62338e-18	.	Galnt10	Galnt10	Intron
chr11:57468872-57468954	-3.25813	-1.50167	2.51181e-05	0.00086146	.	Fam114a2, Mfap3	Fam114a2	Dis5 (5' distal regions)
chr11:86839705-86839964	-3.21772	0.432243	7.17834e-09	1.57687e-06	.	Dhx40	Dhx40	Dis5 (5' distal regions)
chr11:57652664-57652893	-3.19596	1.09608	8.25413e-12	6.75671e-09	.	Galnt10	Galnt10	Intron
chr11:57707253-57707379	-3.16696	-0.582809	6.23732e-06	0.000299343	.	.	Galnt10	Intron
chr11:57654128-57654264	-3.09944	0.237951	3.82552e-08	6.09066e-06	.	Galnt10	Galnt10	Intron
chr11:46579418-46580095	-3.01656	0.986138	1.47129e-10	7.18712e-08	.	Dppa1	Dppa1	Intron
chr11:86222159-86222632	-3.00133	1.14977	4.85903e-11	2.96914e-08	.	Brip1, Ints2	Ints2	Exon
chr11:83095521-83096003	-2.93056	1.35747	7.49797e-12	6.19618e-09	.	Slfn1, Slfn2	Slfn1	Intron
chr9:100488970-100489222	-2.87698	-1.689	0.000198777	0.00386637	.	Il20rb, Nck1	Il20rb	Dis5 (5' distal regions)
chrX:59524138-59524277	-2.74531	-0.7621	8.11233e-05	0.0020204	.	Fgf13	Fgf13	Intron
chr11:58832722-58832887	-2.69596	-0.492347	2.29319e-05	0.000804286	Olfr312	.	Olfr312	Promoter.Down
chr8:85648692-85648814	-2.69305	-2.31792	0.000946339	0.0117642	.	Neto2	Neto2	Intron
chr11:57573806-57574225	-2.61309	1.76446	4.26509e-13	5.3635e-10	.	.	Mfap3	Promoter.Down
chr11:88645978-88646066	-2.59315	-1.30201	0.000520611	0.00769695	.	.	Msi2	Intron
chr11:46578798-46579222	-2.58862	0.40775	2.04782e-07	2.25781e-05	.	.	Dppa1	Intron
chr11:54492583-54492875	-2.56478	1.90897	1.72851e-13	2.41908e-10	.	Fnip1, Rapgef6	Fnip1	Intron
chr2:84068368-84068502	-2.54024	-2.38467	0.00156276	0.0167057	.	.	Zswim2	Dis5 (5' distal regions)
chr11:79287641-79287780	-2.53745	-0.391332	3.88151e-05	0.00118092	.	Wsb1	Wsb1	Dis5 (5' distal regions)
chr8:57406392-57406648	-2.51537	0.344412	7.66463e-07	6.06253e-05	.	Scrg1	Scrg1	Intron
chr11:58782411-58782658	-2.48166	0.19074	1.8299e-06	0.000116494	Olfr314	.	Olfr314	Promoter.Up
chr18:83895257-83895545	-2.43233	-1.40894	0.00168474	0.017619	.	.	Tshz1	Intergenic
chr16:51354442-51354620	-2.4091	-1.93093	0.00227371	0.0218169	.	.	Dubr	Dis3 (3' distal regions)
chr11:88425608-88425828	-2.40542	2.09189	1.70869e-13	2.41908e-10	.	.	Ccdc182	Intron
chr11:89028856-89029208	-2.37988	3.36004	2.56035e-22	4.44322e-18	.	Coil, Dgke, Trim25	Trim25	Dis5 (5' distal regions)
chr11:88412553-88412689	-2.36915	0.265631	3.52689e-06	0.000193064	.	.	Ccdc182	Intron
chr17:87327069-87327233	-2.32492	-0.241294	4.8504e-05	0.00138338	.	Ttc7	Ttc7	Intron
chr11:108019341-108019520	-2.32032	-1.17918	0.00143351	0.0157093	.	Prkca	Prkca	Intron
chr17:18889129-18889293	-2.31348	-0.334375	0.00030324	0.00526278	.	Vmn2r97	Vmn2r97	Dis5 (5' distal regions)
chr11:57654500-57654901	-2.29314	2.63918	2.63384e-17	1.08828e-13	.	Galnt10	Galnt10	Intron
chr1:84364727-84364871	-2.26378	-0.298599	9.25005e-05	0.00221	Pid1	.	Pid1	Promoter.Up
chr2:83746464-83746566	-2.26134	-1.58586	0.00380422	0.0310861	.	Itgav	Itgav	Promoter.Up
chr10:52106298-52106379	-2.24751	-0.622601	0.000567718	0.00818832	.	.	Vgll2	Intron
chr1:84237317-84237401	-2.24727	-0.711291	0.000339827	0.00570013	.	Pid1	Pid1	Intron
chrX:130433506-130433618	-2.24623	-0.292569	8.53826e-05	0.00208989	.	.	Diaph2	Intron
chr2:104386019-104386239	-2.23649	0.23222	6.75899e-06	0.000318047	.	.	Hipk3	Intron
chr11:57664850-57665048	-2.23011	2.87774	1.19087e-18	6.88878e-15	.	Galnt10	Galnt10	Intron
chr11:89034757-89034878	-2.21947	0.0750436	0.000124962	0.00275062	.	Coil, Dgke, Trim25	Dgke	TES (transcription end sites)
chr17:88213667-88213771	-2.2151	-1.48527	0.00350598	0.0293218	.	.	Fbxo11	Intergenic
chr2:18890342-18890537	-2.21507	-0.565883	0.000253935	0.00460094	.	Pip4k2a	Pip4k2a	Intron
chr2:128041444-128041526	-2.21176	-0.61107	0.000611719	0.00863084	.	.	Bcl2l11	Intron
chr10:120651898-120652061	-2.20954	-0.281953	0.000213139	0.00407808	.	.	Hmga2	Intron
chr11:60769464-60769618	-2.19836	-0.703776	0.00090931	0.0114465	.	Flii, Mief2, Shmt1, Smcr8, Top3a	Top3a	Intron
chr11:14148770-14148862	-2.17989	-1.79592	0.00563679	0.0404888	.	.	Pom121l12	Intron
chr10:21896861-21897044	-2.17214	-1.01818	0.00160965	0.0170578	.	Sgk1	Sgk1	Intron
chr11:86851836-86851960	-2.13162	-0.769615	0.000828348	0.0107022	.	Dhx40	Dhx40	Dis5 (5' distal regions)
chr4:48438275-48438396	-2.116	-0.292382	0.000441076	0.00686997	.	Tex10	Tex10	Intron
chr11:59239029-59239236	-2.11563	0.85641	3.51166e-07	3.39727e-05	.	Arf1, Guk1, Mrpl55	Arf1	Dis5 (5' distal regions)
chr11:17167527-17167638	-2.11428	-1.13845	0.0028316	0.0253454	.	Pno1, Ppp3r1, Wdr92	Ppp3r1	Intron
chr13:49700509-49700697	-2.11245	-1.13269	0.00284616	0.0254284	.	Cenpp, Iars, Nol8	Iars	Intron
chr11:58209486-58209584	-2.11197	1.23305	1.62187e-08	3.05375e-06	.	Gemin5, Igtp, Irgm2, Mrpl22	Irgm2	Intron
chr2:48465629-48465766	-2.10835	-0.365444	0.000231987	0.00432986	.	.	Acvr2a	Dis5 (5' distal regions)
chr11:90259960-90260125	-2.10683	0.541931	5.39292e-06	0.000265726	.	Mmd	Mmd	Exon
chr12:25256409-25256542	-2.0984	-0.253104	0.000168272	0.00343203	.	.	Id2	Intergenic
chr11:72196573-72196807	-2.09146	0.325582	1.46369e-05	0.000575721	.	Med31, Txndc17	Txndc17	Intron
chr7:71242621-71242848	-2.08815	0.265382	4.8847e-05	0.00138966	.	.	Mctp2	Dis5 (5' distal regions)
chr11:57574359-57574508	-2.08691	-0.257974	0.000166601	0.00340559	.	.	Mfap3	Promoter.Down
chr12:4211229-4211454	-2.08523	0.766658	1.37738e-06	9.41835e-05	.	Adcy3, Cenpo, Ptrhd1	Cenpo	Exon
chr5:67815669-67815851	-2.08195	-0.495757	0.000830483	0.0107158	Atp8a1	.	Atp8a1	Promoter.Up
chr17:43138484-43138656	-2.07881	-0.471195	0.000547436	0.00796729	.	.	Tnfrsf21	Dis3 (3' distal regions)
chr7:123240224-123240305	-2.07712	-0.502775	0.000470404	0.00718988	Slc5a11	.	Slc5a11	Promoter.Up
chr7:75508608-75508703	-2.07256	-0.15112	0.000132026	0.00286572	.	.	Akap13	Intron
chr11:62524314-62524560	-2.06486	0.305482	1.26226e-05	0.000516391	.	Cenpv, Trpv2, Ubb	Cenpv	Promoter.Down
chr6:86620113-86620230	-2.06133	-0.0630092	0.000123133	0.00272397	.	Asprv1, Mxd1	Asprv1	Dis5 (5' distal regions)
chr11:57677397-57677536	-2.0575	1.09672	8.57738e-08	1.14855e-05	.	Galnt10	Galnt10	Intron
chr17:21203702-21203783	-2.05297	-0.79368	0.00209383	0.0205685	.	Vmn1r234	Vmn1r234	Dis5 (5' distal regions)
chr13:52596794-52596884	-2.05275	-0.646937	0.00155843	0.0166697	Syk	.	Syk	Promoter.Up
chr14:16186517-16186630	-2.04787	-0.283864	0.000242386	0.00444647	.	.	Oxsm	Intergenic
chr1:184106470-184106564	-2.04496	-0.517929	0.00111048	0.0131581	.	.	Dusp10	Dis3 (3' distal regions)
chr11:62676904-62677306	-2.02845	2.03125	4.62958e-12	4.09907e-09	.	Lrrc75a, Mmgt2	Mmgt2	Dis5 (5' distal regions)
chr14:16059948-16060033	-2.02444	-0.802268	0.00128863	0.0145972	.	.	Oxsm	Intergenic
chr8:61405952-61406145	-2.02294	-1.85635	0.0109245	0.063082	.	Sh3rf1	Sh3rf1	Dis5 (5' distal regions)
chr14:47545807-47545911	-2.00792	-0.274978	0.000273436	0.00486887	.	Atg14, Fbxo34	Atg14	Exon
chr11:86994910-86995172	-2.00257	3.12033	9.57996e-19	5.93752e-15	Ypel2	.	Ypel2	Promoter.Up
chr10:21918290-21918371	-1.99928	-2.12051	0.0126166	0.0694898	.	Sgk1	Sgk1	Intron
chr4:7212258-7212406	-1.98684	-0.440021	0.000739654	0.00987229	.	.	Tox	Intergenic
chrX:12167034-12167282	-1.9817	0.495951	2.49057e-05	0.000856547	.	Bcor	Bcor	Dis5 (5' distal regions)
chr18:68931259-68931454	-1.97591	-0.118466	0.00083916	0.0107935	.	.	Tcf4	Dis3 (3' distal regions)
chr1:91024066-91024196	-1.97333	-0.57812	0.00131489	0.0147904	.	Lrrfip1	Lrrfip1	Intron
chr12:118256235-118256411	-1.96571	-0.283864	0.000424029	0.00668234	.	Sp4	Sp4	Intron
chr11:88215390-88215559	-1.96464	-1.37884	0.00845707	0.0532525	.	Cuedc1, Mrps23	Mrps23	Dis5 (5' distal regions)
chr6:84178886-84179066	-1.96027	-0.852197	0.00384926	0.0313409	.	Dysf	Dysf	Intron
chr14:62858444-62858694	-1.95276	0.395751	1.88961e-05	0.00070069	.	Wdfy2	Wdfy2	Intron
chr11:86971735-86971881	-1.94537	0.160124	8.9626e-05	0.00216465	.	Ypel2	Ypel2	Exon
chr18:65000924-65001117	-1.94396	0.243564	5.12334e-05	0.00143915	.	Nedd4l	Nedd4l	Intron
chr14:25725047-25725202	-1.93854	0.18736	7.23479e-05	0.00185729	.	Ppif, Zcchc24	Zcchc24	Intron
chr3:52369231-52369490	-1.92979	-0.620043	0.00134857	0.0150522	.	.	Foxo1	Dis3 (3' distal regions)
chr11:109371789-109372063	-1.92514	2.51566	3.64116e-14	6.44783e-11	.	Gna13	Gna13	Intron
chr6:134620903-134621048	-1.91162	-1.91875	0.0193242	0.0922058	.	Borcs5, Mansc1	Mansc1	Intron
chr11:114968853-114968998	-1.89959	-0.0682118	0.000284737	0.00501759	Cd300c	.	Cd300c	Promoter.Down
chr4:98105951-98106068	-1.89054	-0.858183	0.00320997	0.0276173	.	.	Nfia	Intron
chr9:37247583-37247700	-1.8892	-0.0120079	0.000364407	0.00598516	.	Slc37a2, Tmem218	Slc37a2	Intron
chr6:99451374-99451480	-1.88887	-0.176215	0.000401565	0.00641572	.	Foxp1	Foxp1	Intron
chr17:8251774-8251968	-1.88651	-0.396559	0.00236301	0.0223817	.	Ccr6, Mpc1	Ccr6	Exon
chr14:78419230-78419407	-1.88289	-0.0781287	0.000232146	0.00433107	.	.	Akap11	Intergenic
chr11:87950136-87950237	-1.87737	-0.502331	0.00159847	0.0169808	.	Dynll2, Olfr464	Olfr464	Dis5 (5' distal regions)
chr11:67897429-67897548	-1.87693	0.171714	0.000128858	0.00281213	.	Cfap52, Usp43	Usp43	Intron
chr15:86362838-86362970	-1.86875	-0.380185	0.00204116	0.020209	.	.	Tbc1d22a	Intron
chr1:182101661-182101742	-1.84175	-1.97166	0.0251375	0.109278	.	Srp9	Srp9	Dis5 (5' distal regions)
chr2:129489593-129489751	-1.8412	-0.00397882	0.000374448	0.00610042	.	.	Sirpa	Intron
chr4:47261216-47261314	-1.83945	-0.560261	0.00325906	0.0279151	.	Col15a1	Col15a1	Intron
chr2:181629129-181629250	-1.83768	-2.20142	0.0229418	0.102951	.	Prpf6, Samd10, Sox18, Uckl1, Zfp512b	Prpf6	Intron
chr12:77534212-77534311	-1.83723	0.00338239	0.000355715	0.00587688	.	.	Fut8	Intergenic
chr3:60080691-60080884	-1.83195	0.19992	0.00019012	0.00374841	Sucnr1	.	Sucnr1	Promoter.Up
chr17:6794345-6794427	-1.83138	-1.66677	0.021365	0.0983993	.	Ezr	Ezr	Dis5 (5' distal regions)
chr7:38215345-38215598	-1.83125	0.707259	1.14986e-05	0.00047991	.	Plekhf1	Plekhf1	TES (transcription end sites)
chr7:101361923-101362027	-1.82949	-0.669368	0.00208427	0.0205048	Arap1	.	Arap1	Promoter.Up
chr11:69401276-69401616	-1.82088	3.84199	1.31876e-21	1.48077e-17	.	Chd3, Cyb5d1, Kdm6b, Naa38, Tmem88	Kdm6b	Promoter.Up
chr17:52525962-52526091	-1.81886	-0.211198	0.000737466	0.00984813	.	.	Kcnh8	Intergenic
chr16:51922656-51922828	-1.8178	0.51643	2.38176e-05	0.000827142	.	.	Cblb	Intergenic
chr15:39873804-39873930	-1.81096	-0.261692	0.0024839	0.0231328	.	Dpys	Dpys	Intron
chr17:18612422-18612553	-1.8085	0.238594	0.000102538	0.00239172	.	Vmn2r96	Vmn2r96	Dis3 (3' distal regions)
chr11:86904952-86905114	-1.8012	-0.691268	0.00559753	0.0403136	.	.	Ypel2	Dis3 (3' distal regions)
chr11:57685907-57686385	-1.79527	2.93524	8.65807e-16	2.59055e-12	.	Galnt10	Galnt10	Intron
chr16:76219580-76219705	-1.79487	-0.697596	0.00286892	0.0255765	.	.	Nrip1	Intergenic
chr19:40637791-40637909	-1.79195	-0.0524306	0.000951374	0.0118132	.	Aldh18a1, Entpd1, Tctn3	Entpd1	Intron
chr2:27166339-27166487	-1.78786	0.0968884	0.000416909	0.00658929	Dbh	.	Dbh	Promoter.Down
chr15:25703973-25704130	-1.78757	-1.46304	0.0155048	0.0796725	.	Myo10	Myo10	Intron
chr17:18625988-18626098	-1.78601	-0.15702	0.000573938	0.0082526	.	Vmn2r96	Vmn2r96	Dis3 (3' distal regions)
chr2:13206464-13206591	-1.78555	-0.172627	0.00062406	0.00874935	.	.	Rsu1	Intron
chr13:52144210-52144389	-1.78246	0.0856846	0.000276695	0.00491327	.	.	Gadd45g	Intergenic
chr9:14207657-14207968	-1.77784	1.19267	4.05718e-07	3.82654e-05	.	.	Sesn3	Intron
chr10:67727650-67727897	-1.77636	0.380944	6.06394e-05	0.0016285	.	.	Zfp365	Intergenic
chr11:57650931-57651075	-1.77594	0.908001	4.37248e-06	0.000225565	.	Galnt10	Galnt10	Promoter.Up
chr11:86968708-86969026	-1.77314	0.914872	2.979e-06	0.0001695	.	Ypel2	Ypel2	Intron
chr4:135679420-135679689	-1.77303	0.62155	2.96193e-05	0.00097314	.	Ifnlr1, Il22ra1	Ifnlr1	Dis5 (5' distal regions)
chr11:58189730-58190261	-1.77073	2.86976	1.50426e-14	3.18084e-11	.	Gemin5, Igtp, Irgm2, Mrpl22	Igtp	Promoter.Down
chr11:58801894-58802083	-1.76657	0.31079	0.000182475	0.00363753	Fam183b	.	Fam183b	Promoter.Up
chr18:39250971-39251176	-1.76651	0.0942269	0.000302226	0.00525009	.	Arhgap26	Arhgap26	Intron
chr11:58802138-58802423	-1.76191	0.586581	3.19635e-05	0.00102494	Fam183b	.	Fam183b	Promoter.Up
chr10:100475150-100475274	-1.75934	-0.803299	0.00500346	0.0373784	.	Cep290, Tmtc3	Tmtc3	Intron
chr1:64674089-64674290	-1.75726	-1.85002	0.0323818	0.128812	.	Ccnyl1	Ccnyl1	Dis5 (5' distal regions)
chr8:117332392-117332519	-1.75695	-0.700947	0.00346659	0.0290681	.	Cmip	Cmip	Intron
chr2:57903566-57903650	-1.75341	-0.271627	0.00114375	0.0134257	.	.	Galnt5	Intergenic
chr14:75032295-75032513	-1.75288	-0.0074487	0.000367206	0.00601292	.	Rubcnl	Rubcnl	Exon
chr17:63295967-63296058	-1.75006	-0.304042	0.00160002	0.0169931	.	.	Fbxl17	Intron
chr1:74194572-74194798	-1.74977	0.2442	0.000148238	0.00312124	Cxcr1	.	Cxcr1	Promoter.Up
chr11:57655803-57655892	-1.74756	0.673095	1.64351e-05	0.000630168	.	Galnt10	Galnt10	Promoter.Down
chr5:96943506-96943683	-1.74736	0.116293	0.000379616	0.00616264	.	.	Bmp2k	Dis5 (5' distal regions)
chr7:106501728-106501895	-1.74338	0.280693	0.000250743	0.00455549	.	.	Olfr693	Dis3 (3' distal regions)
chr8:125340260-125340341	-1.73155	-0.249753	0.00121438	0.0139973	.	.	Sipa1l2	Intergenic
chr10:96713780-96713904	-1.7267	-0.713849	0.0041107	0.0326845	.	.	Btg1	Intergenic
chr12:92915882-92916035	-1.72557	-0.539138	0.0033585	0.0284587	.	.	Sel1l	Intergenic
chrX:107186255-107186396	-1.72243	-0.107845	0.00281841	0.025247	.	P2ry10b	P2ry10b	Dis5 (5' distal regions)
chr14:45089798-45089879	-1.72195	-0.433436	0.00208172	0.020489	.	.	Txndc16	Intron
chr1:54798527-54798748	-1.71436	0.674945	2.71322e-05	0.000912504	.	Ankrd44	Ankrd44	Intron
chr18:77616041-77616127	-1.71301	-0.138515	0.00107813	0.0129075	.	.	Rnf165	Dis3 (3' distal regions)
chr13:36430665-36430794	-1.70471	-0.306018	0.00169768	0.0177073	.	.	Fars2	Intron
chr19:53863024-53863105	-1.70339	-0.268948	0.00143792	0.0157397	.	Pdcd4, Rbm20	Rbm20	Intron
chr1:118453732-118453879	-1.69936	-0.132614	0.00416788	0.0329951	.	Clasp1	Clasp1	Promoter.Up
chr5:139408575-139408856	-1.69409	0.788793	2.68097e-05	0.000904463	.	Gper1, Gpr146	Gper1	Intron
chr16:24474889-24475076	-1.69376	0.803787	3.61837e-05	0.00112412	.	Lpp	Lpp	Intron
chr8:35201534-35201665	-1.69103	0.0126443	0.000895468	0.0113084	.	.	Ppp1r3b	Intergenic
chr11:88692384-88692755	-1.69026	2.54185	8.15182e-13	9.55856e-10	.	Msi2	Msi2	Intron
chr14:63143681-63143761	-1.6887	-0.785867	0.00847248	0.0533147	.	Ctsb, Fdft1, Neil2	Ctsb	Exon
chr3:95293761-95293936	-1.68492	0.355018	0.000140884	0.0030066	Mindy1	.	Mindy1	Promoter.Down
chr13:63284936-63285032	-1.68483	-0.20899	0.00126453	0.0144037	.	Aopep, Fancc	Aopep	Intron
chr13:117008148-117008313	-1.68435	-0.211181	0.00122572	0.0140924	.	Parp8	Parp8	Intron
chr2:35225254-35225450	-1.68154	0.173003	0.000599911	0.00851395	.	Gsn, Rab14	Rab14	Promoter.Down
chr4:123758457-123758565	-1.68077	-0.134589	0.00136511	0.0151734	.	Akirin1, Ndufs5, Rhbdl2	Akirin1	Dis5 (5' distal regions)
chr11:58230606-58230800	-1.68021	1.35824	1.19695e-06	8.53813e-05	.	Igtp, Irgm2	Irgm2	Dis5 (5' distal regions)
chr2:48469517-48469666	-1.67668	0.434903	0.000112448	0.0025502	.	.	Acvr2a	Dis5 (5' distal regions)
chr13:85385709-85385820	-1.67474	0.0429933	0.00057995	0.00830264	.	.	Rasa1	Dis3 (3' distal regions)
chr17:29250051-29250263	-1.67105	0.488655	0.00017318	0.00351005	Ppil1	.	Ppil1	TES (transcription end sites)
chr7:132415315-132415437	-1.66993	-0.38452	0.00316431	0.0273501	.	.	Chst15	Dis5 (5' distal regions)
chr11:110450227-110450471	-1.66813	0.363225	0.000168319	0.00343203	.	Map2k6	Map2k6	Intron
chr17:19579586-19579753	-1.66631	-0.358143	0.00255538	0.0235658	.	Vmn2r101	Vmn2r101	Intron
chr3:153584183-153584282	-1.66596	-0.110524	0.00133127	0.0149128	.	.	St6galnac3	Intron
chr18:83976985-83977199	-1.66593	1.43534	4.39003e-07	4.0352e-05	.	.	Tshz1	Dis3 (3' distal regions)
chr9:11689093-11689294	-1.66287	-0.866772	0.0110649	0.0636839	.	.	Cntn5	Intergenic
chr17:83559135-83559457	-1.66253	1.08893	5.13506e-06	0.000256221	.	Cox7a2l	Cox7a2l	Dis5 (5' distal regions)
chr16:31006088-31006204	-1.66148	-0.743944	0.00539891	0.03936	.	.	Xxylt1	Intron
chr16:24204381-24204566	-1.65395	0.569299	6.97979e-05	0.00180679	.	.	Lpp	Exon
chr2:128345588-128345878	-1.65046	1.75262	3.59759e-07	3.44931e-05	.	.	Bcl2l11	Exon
chr10:67672487-67672579	-1.64867	-0.202959	0.00193838	0.0194601	.	.	Ado	Intergenic
chr13:41473036-41473182	-1.64865	0.319896	0.00019264	0.00378005	.	Nedd9	Nedd9	Intron
chr7:96976044-96976139	-1.64745	-0.352881	0.00256199	0.0236088	.	Nars2	Nars2	Intron
chr15:80488228-80488325	-1.64365	-0.834118	0.00747247	0.0489285	.	.	Enthd1	Intron
chr16:76448896-76449192	-1.64221	1.8092	1.09267e-08	2.23611e-06	.	.	Nrip1	Intron
chr3:9550325-9550418	-1.64045	0.58878	0.00011141	0.00253196	.	Zfp704	Zfp704	Intron
chr12:82139334-82139544	-1.63999	0.728517	3.47388e-05	0.00109055	.	Sipa1l1	Sipa1l1	Dis5 (5' distal regions)
chrX:57167855-57168016	-1.63809	0.239759	0.000466058	0.00714233	.	Cd40lg	Cd40lg	Dis5 (5' distal regions)
chr15:61474083-61474253	-1.63459	-0.598536	0.00509401	0.0378223	.	.	Myc	Intergenic
chr2:127901878-127902172	-1.63435	0.697625	4.36474e-05	0.00128165	.	Acoxl	Acoxl	Intron
chr1:182908534-182908615	-1.63306	-0.370372	0.0029985	0.0263634	.	Tlr5	Tlr5	Promoter.Down
chr12:13462492-13462730	-1.63234	-0.588463	0.00455248	0.0350567	.	Nbas	Nbas	Intron
chr4:32315319-32315463	-1.63233	-0.0616267	0.00104307	0.0126037	.	.	Bach2	Intron
chr11:46566070-46566237	-1.63187	-0.00345873	0.00113481	0.0133515	.	.	Dppa1	Dis5 (5' distal regions)
chr9:61790940-61791152	-1.63109	0.696992	3.97449e-05	0.00120163	.	.	Rplp1	Intergenic
chr10:39182968-39183123	-1.63072	0.218377	0.000348308	0.00579534	.	Ccn6, Fam229b, Tube1	Ccn6	Dis5 (5' distal regions)
chr8:90894753-90894886	-1.62795	-0.209723	0.00290965	0.0257878	.	Chd9	Chd9	Intron
chr16:92727002-92727139	-1.62788	-0.834118	0.00829707	0.0525616	.	Runx1	Runx1	Intron
chr15:25707415-25707573	-1.62787	0.55471	0.000126684	0.00277796	.	Myo10	Myo10	Intron
chr7:76287697-76287817	-1.62745	0.0560848	0.00117079	0.0136392	.	.	Agbl1	Intron
chr9:96905155-96905289	-1.62652	-0.0458731	0.0010715	0.0128585	.	Pxylp1	Pxylp1	Promoter.Up
chr2:91096574-91096798	-1.62616	0.88157	1.87163e-05	0.000695507	Spi1	.	Spi1	Promoter.Up
chr9:14337977-14338087	-1.62531	-0.463531	0.00355308	0.0295959	.	Endod1, Sesn3	Sesn3	Intron
chr14:121435849-121436026	-1.62456	-0.0801319	0.00115346	0.0134996	.	.	Stk24	Dis3 (3' distal regions)
chr6:4709046-4709208	-1.62211	-0.606925	0.00875726	0.0545372	.	Peg10, Sgce	Sgce	Exon
chr16:93766681-93766814	-1.61879	-0.350323	0.00269669	0.0244941	.	Dop1b	Dop1b	Intron
chr18:67743551-67743632	-1.61786	-0.406692	0.00698347	0.0467378	.	Ptpn2, Seh1l	Ptpn2	Dis5 (5' distal regions)
chr6:67302076-67302300	-1.61753	-0.940616	0.0184538	0.0894428	.	Il12rb2, Serbp1	Serbp1	Intron
chr17:11538897-11539067	-1.61567	-0.100181	0.0018383	0.0187284	.	.	Prkn	Intron
chr5:37037059-37037150	-1.61409	0.139109	0.000567283	0.0081834	.	Jakmip1, Wfs1	Jakmip1	Intron
chrX:36956257-36956640	-1.61285	-1.03378	0.0129556	0.0707197	.	Sept6	Sept6	Intron
chr13:46469637-46469829	-1.61227	-1.77545	0.0383314	0.143707	.	Cap2, Rbm24	Cap2	Dis5 (5' distal regions)
chr5:149328040-149328197	-1.6103	-2.32424	0.049964	0.171088	.	Alox5ap	Alox5ap	Dis5 (5' distal regions)
chr15:62800325-62800434	-1.60984	-0.747689	0.0112393	0.0643252	.	.	Myc	Dis3 (3' distal regions)
chr2:48384539-48384687	-1.60843	1.00675	1.16057e-05	0.000482523	.	.	Acvr2a	Promoter.Up
chr10:127605163-127605253	-1.60484	-1.11046	0.019694	0.0933492	.	Lrp1, Stat6	Lrp1	Intron
chr4:144908948-144909115	-1.60265	-0.169275	0.00260585	0.0238891	.	Dhrs3	Dhrs3	Intron
chr18:78028245-78028410	-1.60161	0.296478	0.000394212	0.00632854	Epg5	.	Epg5	Intron
chr1:152585727-152585857	-1.60125	0.0400489	0.000927161	0.0115922	.	Rgl1	Rgl1	Intron
chr6:31251825-31251923	-1.59757	-0.328616	0.00386356	0.0314102	.	.	Mkln1	Intron
chr7:24809211-24809292	-1.59553	-0.325787	0.00294693	0.0260154	.	Cd177, Ceacam10	Ceacam10	Dis5 (5' distal regions)
chr5:23598048-23598224	-1.59477	0.325837	0.00035553	0.00587688	.	Srpk2	Srpk2	Intron
chr6:99447317-99447418	-1.59336	0.462508	0.000192112	0.0037748	.	Foxp1	Foxp1	Promoter.Up
chr16:76529827-76529987	-1.59199	1.32161	1.17894e-06	8.46129e-05	.	.	Nrip1	Dis5 (5' distal regions)
chr15:62104604-62104905	-1.5917	1.10786	4.31908e-06	0.000223475	.	.	Myc	Intron
chr7:67623431-67623595	-1.58995	0.10714	0.00119023	0.0138033	.	Lrrc28, Ttc23	Lrrc28	Intron
chr2:76070986-76071133	-1.58964	0.105035	0.000815218	0.0105842	.	.	Pde11a	Intron
chr11:68463467-68463616	-1.58793	0.439292	0.000617451	0.00867631	.	Pik3r5, Pik3r6	Pik3r5	Intron
chr14:31166146-31166227	-1.58611	-0.374388	0.00313838	0.0272099	.	Nisch, Nt5dc2, Smim4, Stab1, Tnnc1	Stab1	Intron
chr11:108484843-108484987	-1.58494	0.204018	0.000601106	0.00852811	.	Cep112	Cep112	Intron
chr16:32509705-32509872	-1.58486	0.22527	0.000575188	0.00826135	.	Pcyt1a, Slc51a, Zdhhc19	Zdhhc19	Intron
chr13:44249262-44249366	-1.58477	-0.628631	0.00640289	0.0440516	.	.	Cd83	Intergenic
chr9:72076289-72076398	-1.58231	-0.505604	0.00491953	0.0369678	.	Tcf12	Tcf12	Dis5 (5' distal regions)
chr1:170277109-170277304	-1.58049	0.460154	0.00034285	0.00572498	Sh2d1b1	.	Sh2d1b1	Promoter.Up
chr19:56756864-56757034	-1.57916	-0.117325	0.00384062	0.0312852	.	Adrb1, Ccdc186	Adrb1	Promoter.Up
chr10:63054742-63054823	-1.57728	-0.449688	0.00865168	0.0540738	Pbld2	.	Pbld2	Promoter.Down
chr12:107884799-107884945	-1.57658	-0.185399	0.00665306	0.0451675	.	.	Bcl11b	Dis3 (3' distal regions)
chr11:109030561-109030708	-1.57453	0.525588	0.000171288	0.00348072	.	.	Axin2	Dis3 (3' distal regions)
chr16:44976146-44976393	-1.57106	0.439601	0.000355526	0.00587688	.	Cd200r3	Cd200r3	Intron
chr3:9910942-9911217	-1.571	0.508915	0.000187114	0.00370797	.	.	Pag1	Dis3 (3' distal regions)
chr3:75981481-75981580	-1.57039	0.0598184	0.00124188	0.0142348	.	Golim4	Golim4	Intron
chr7:103861030-103861246	-1.5703	0.262104	0.000827829	0.0106971	.	Hbb-bh1, Hbb-bh2, Hbb-bs, Hbb-bt, Hbb-y, Olfr64, Olfr65, Olfr66	Hbb-y	Dis5 (5' distal regions)
chr1:69367677-69367814	-1.5698	-0.860138	0.0123172	0.0683229	.	.	Erbb4	Dis5 (5' distal regions)
chr6:142856624-142856723	-1.56778	-0.104197	0.00658595	0.0448705	.	St8sia1	St8sia1	Intron
chr14:75022654-75022829	-1.56698	0.278806	0.000540187	0.00789172	.	Rubcnl	Rubcnl	Intron
chr17:73067445-73067671	-1.56621	0.905306	2.69807e-05	0.000909172	.	Lclat1	Lclat1	Dis5 (5' distal regions)
chr5:72622139-72622496	-1.5638	1.26971	4.14165e-06	0.000216228	.	Cnga1, Nipal1, Zar1	Cnga1	Intron
chr7:102402250-102402438	-1.56354	-1.03785	0.014518	0.0762153	.	Rrm1, Stim1	Stim1	Intron
chr11:107509781-107509879	-1.56302	-0.368784	0.0111408	0.0639472	.	Helz, Pitpnc1, Psmd12	Psmd12	TES (transcription end sites)
chr15:9452108-9452251	-1.56251	0.790363	5.94952e-05	0.00160923	.	Capsl	Capsl	Intron
chr13:10049548-10049691	-1.55992	-0.213441	0.00482463	0.0364485	.	.	Chrm3	Exon
chr2:62382607-62382766	-1.55668	0.286561	0.000530571	0.00780597	.	Dpp4	Dpp4	Intron
chr11:108216135-108216449	-1.55634	2.95832	2.41807e-14	4.66257e-11	.	.	Apoh	Intron
chr17:8228632-8228762	-1.55565	-0.667353	0.0133512	0.0721165	.	Ccr6, Fgfr1op	Ccr6	Dis5 (5' distal regions)
chr13:91610780-91610892	-1.55451	-0.41528	0.00482555	0.036451	.	.	Ssbp2	Intron
chr3:136649298-136649426	-1.55377	-0.136203	0.00241124	0.0226679	.	Ppp3ca	Ppp3ca	Dis5 (5' distal regions)
chr11:83039243-83039516	-1.55329	2.86978	2.21166e-13	2.99853e-10	.	Slfn2, Slfn8, Slfn9	Slfn8	Promoter.Down
chr7:68062909-68063229	-1.55234	1.46119	8.59915e-07	6.66799e-05	.	.	Igf1r	Intron
chr3:37174962-37175117	-1.55111	0.630956	0.000103484	0.00240618	.	Il2	Il2	Dis5 (5' distal regions)
chr10:93234937-93235122	-1.54965	-0.860444	0.0164022	0.0827548	.	Cdk17, Elk3	Cdk17	Intron
chrX:157470670-157470765	-1.54962	-0.184804	0.00255522	0.0235658	.	Sms	Sms	Intron
chr15:5602138-5602361	-1.54855	-0.860138	0.0196492	0.0932183	.	.	Ptger4	Intergenic
chr15:62775174-62775354	-1.54832	-0.0107602	0.00153719	0.0165138	.	.	Myc	Intron
chr2:155404799-155404885	-1.54698	-0.430459	0.00679729	0.045856	Ncoa6	.	Ncoa6	Promoter.Up
chrY:90761712-90761799	-1.54382	-0.0815894	0.00187938	0.0190218	.	.	Ssty2	Intron
chr11:57660884-57661128	-1.54004	3.19662	7.39369e-16	2.29125e-12	.	Galnt10	Galnt10	Intron
chr2:128103565-128103779	-1.53878	1.2747	3.06423e-06	0.000172988	.	Bcl2l11	Bcl2l11	Intron
chr18:57085142-57085235	-1.53483	-0.066078	0.0027185	0.024638	.	Megf10	Megf10	Dis5 (5' distal regions)
chr12:12354443-12354542	-1.53445	-0.937273	0.0212579	0.0980779	.	.	Fam49a	Intron
chr9:45807909-45808075	-1.5344	0.425021	0.000426308	0.00670608	.	Bace1, Cep164	Cep164	Intron
chr2:117293784-117293899	-1.53326	-0.53555	0.00774655	0.0501731	.	Fam98b, Rasgrp1	Fam98b	Exon
chr14:15952890-15953066	-1.53159	0.650341	0.000134946	0.00290914	.	.	Oxsm	Intergenic
chr7:109265724-109265855	-1.5313	0.152389	0.000817064	0.0106004	.	.	Lmo1	Dis5 (5' distal regions)
chr1:74381420-74381925	-1.53033	2.24781	1.38559e-09	4.27681e-07	Slc11a1	.	Slc11a1	Promoter.Up
chr15:96377381-96377526	-1.52911	0.0508574	0.00170719	0.0177724	Arid2	.	Arid2	Intron
chr2:10012890-10013081	-1.52851	-0.485128	0.00584272	0.0413986	.	Taf3	Taf3	Intron
chr12:4189142-4189370	-1.52442	1.43223	1.02814e-06	7.61194e-05	.	Adcy3, Cenpo, Ptrhd1	Adcy3	Intron
chr7:142398028-142398272	-1.5244	0.982738	2.34388e-05	0.000818424	.	Ctsd, Ifitm10, Syt8, Tnni2	Ctsd	Dis5 (5' distal regions)
chr16:38141157-38141306	-1.52438	-0.219212	0.00449857	0.0347619	.	Gsk3b	Gsk3b	Intron
chr1:39602625-39602756	-1.52411	-0.231808	0.00355807	0.029629	.	Creg2, Rnf149	Rnf149	Dis5 (5' distal regions)
chr12:20614860-20615122	-1.52381	1.98832	1.16963e-08	2.37124e-06	.	.	Asap2	Exon
chr2:62361483-62361599	-1.52378	-0.128085	0.0024029	0.0226236	.	Dpp4, Slc4a10	Dpp4	Intron
chr10:83644256-83644405	-1.52197	1.02018	5.98053e-05	0.00161259	.	Appl2	Appl2	Intron
chr6:125302258-125302362	-1.52093	-0.14062	0.00473893	0.0360016	.	Ltbr, Scnn1a, Tnfrsf1a, Tuba3a	Ltbr	Dis5 (5' distal regions)
chr13:109877723-109877942	-1.51955	-0.910947	0.0234212	0.104395	.	Pde4d	Pde4d	Intron
chr10:82661808-82661944	-1.51908	0.554005	0.000181082	0.00361952	.	Glt8d2, Hcfc2, Tdg	Glt8d2	Intron
chr4:106983858-106983939	-1.51776	-1.59219	0.0426005	0.154108	.	Ssbp3	Ssbp3	Intron
chr15:94220831-94221022	-1.51665	0.613237	0.00015411	0.00320598	.	.	Adamts20	Dis3 (3' distal regions)
chr2:28863441-28863525	-1.51618	-0.142234	0.0031925	0.0275087	.	Barhl1, Ddx31, Gtf3c4	Ddx31	Intron
chr10:93326502-93326632	-1.51507	-0.261135	0.00443595	0.0344406	.	Elk3	Elk3	Dis5 (5' distal regions)
chr14:106007879-106008021	-1.51427	0.193122	0.00124398	0.0142477	.	.	Trim52	Intergenic
chr1:46966446-46966546	-1.51413	-0.144424	0.00314193	0.0272276	.	.	Slc39a10	Intergenic
chr7:45073316-45073466	-1.51332	0.188036	0.000928621	0.0116037	Nosip	.	Nosip	Intron
chr4:7207054-7207269	-1.51049	1.26967	4.03247e-06	0.000212833	.	.	Tox	Intergenic
chr14:16196291-16196409	-1.5104	-0.356956	0.0059857	0.0420788	.	Oxsm	Oxsm	Dis3 (3' distal regions)
chr11:46631763-46631927	-1.5104	0.854596	6.38567e-05	0.00168774	.	Dppa1	Dppa1	Dis5 (5' distal regions)
chr13:19139215-19139430	-1.50975	0.920855	4.65456e-05	0.00134223	.	Amph	Amph	Exon
chr4:11016672-11016788	-1.50969	-0.66304	0.00966811	0.0581763	.	Ndufaf6, Plekhf2	Plekhf2	Dis5 (5' distal regions)
chr17:70832718-70832839	-1.50954	0.876553	5.17945e-05	0.00145068	.	Dlgap1, Tgif1	Tgif1	Promoter.Up
chr4:103094011-103094269	-1.50924	0.60577	0.000255469	0.00462102	.	Mier1, Wdr78	Wdr78	Intron
chr12:77124378-77124562	-1.50905	0.709409	0.000148535	0.00312659	.	.	Fut8	Dis5 (5' distal regions)
chr2:170306995-170307087	-1.50887	-1.15871	0.0289861	0.12006	.	Bcas1	Bcas1	Dis5 (5' distal regions)
chr10:70181303-70181384	-1.50534	-0.382776	0.00639886	0.0440378	.	Ccdc6, Mrln	Ccdc6	Intron
chr10:99199368-99199487	-1.50513	0.848892	7.2858e-05	0.00186651	.	Poc1b	Poc1b	TES (transcription end sites)
chr3:52557311-52557435	-1.50273	1.25889	5.36917e-06	0.000264857	.	.	Foxo1	Dis3 (3' distal regions)
chr15:38543641-38543778	-1.4988	-0.908695	0.0165551	0.0832793	.	Azin1	Azin1	Dis5 (5' distal regions)
chr8:34668297-34668420	-1.49692	0.0351215	0.00185462	0.0188504	.	.	Dusp4	Intergenic
chr1:66982393-66982646	-1.49682	1.8657	9.05146e-08	1.20275e-05	.	Lancl1, Myl1	Myl1	Dis5 (5' distal regions)
chrX:36083037-36083226	-1.49265	0.183304	0.00218225	0.0211686	.	Dock11, Il13ra1	Il13ra1	Dis5 (5' distal regions)
chr17:48324416-48324497	-1.49014	-0.511872	0.00809523	0.0517096	.	Trem2, Treml1, Treml2	Trem2	Exon
chr17:79004371-79004486	-1.4898	-0.813858	0.014659	0.0767352	.	Prkd3, Qpct	Prkd3	Intron
chr1:139037272-139037354	-1.48604	-0.11454	0.00290028	0.0257345	.	Dennd1b	Dennd1b	Intron
chr2:68867284-68867390	-1.48579	0.125723	0.00123604	0.0141867	.	Cers6	Cers6	Intron
chr10:96518068-96518278	-1.48551	0.811588	0.000368637	0.00602953	.	.	Btg1	Intron
chr18:23996941-23997144	-1.48455	0.586525	0.000287841	0.00505893	.	Zfp24, Zfp35, Zfp397, Zscan30	Zfp35	Intron
chrX:78576162-78576473	-1.48378	1.60331	5.72087e-07	4.89751e-05	.	Prrg1	Prrg1	Intron
chr19:55232248-55232600	-1.48247	1.05164	6.45059e-05	0.00170075	.	Acsl5, Gucy2g, Tectb	Gucy2g	Intron
chr7:110003107-110003291	-1.48197	0.253908	0.00108766	0.0129744	.	Dennd5a, Ipo7, Tmem41b	Ipo7	Promoter.Up
chr11:88197255-88197615	-1.48172	2.41504	1.33241e-10	6.68282e-08	.	Cuedc1, Mrps23	Mrps23	Dis5 (5' distal regions)
chr8:34613322-34613474	-1.47688	-0.0312937	0.00229613	0.0219537	.	.	Dusp4	Intron
chr13:104552560-104553004	-1.47636	1.33306	4.43425e-06	0.000227668	.	.	Srek1ip1	Intergenic
chr16:92715585-92715792	-1.47584	0.609359	0.000399045	0.00638199	.	Runx1	Runx1	Intron
chr18:84275037-84275130	-1.47523	-0.15215	0.00313114	0.0271605	.	.	Zfp407	Intron
chr4:119889894-119890015	-1.47473	-1.34021	0.0382422	0.143513	.	.	Hivep3	Intron
chr10:75504869-75505056	-1.47393	0.424422	0.000720116	0.00968093	.	Gucd1, Lrrc75b, Snrpd3	Gucd1	Intron
chr8:120760797-120761029	-1.47195	0.310567	0.000921037	0.0115389	.	Irf8	Irf8	Dis5 (5' distal regions)
chr11:44451152-44451317	-1.47102	0.184029	0.00168739	0.0176403	.	Ublcp1	Ublcp1	Dis5 (5' distal regions)
chr15:31410186-31410298	-1.47027	0.170178	0.00140575	0.015495	.	Ankrd33b, Ropn1l	Ankrd33b	Dis5 (5' distal regions)
chr11:61640669-61640842	-1.46949	2.24667	8.99807e-09	1.8859e-06	.	Fam83g, Grap	Grap	Dis5 (5' distal regions)
chr15:27797044-27797177	-1.46656	1.45369	1.36306e-05	0.000548829	.	Trio	Trio	Intron
chrX:169901671-169901884	-1.46511	0.896981	5.79479e-05	0.0015782	.	Mid1	Mid1	Intron
chr14:27261024-27261232	-1.46498	0.377649	0.000851318	0.0108932	.	Arhgef3	Arhgef3	Intron
chr15:85991241-85991399	-1.46332	0.543882	0.000401746	0.00641704	.	Celsr1	Celsr1	Intron
chr12:16920608-16920857	-1.46179	-0.591021	0.00982386	0.0588401	.	Rock2	Rock2	Intron
chrX:159872704-159872785	-1.46102	-1.06387	0.0318539	0.127459	.	Sh3kbp1	Sh3kbp1	Intron
chr12:114804530-114804693	-1.45975	0.234532	0.00130135	0.0146972	.	.	Zfp386	Promoter.Down
chrX:152019314-152019519	-1.45921	1.80902	1.48588e-07	1.79069e-05	.	Hsd17b10, Ribc1, Smc1a	Smc1a	Intron
chr1:60735915-60736132	-1.45785	1.25671	7.34849e-06	0.000339164	.	Cd28	Cd28	Intron
chr3:75639684-75639823	-1.45633	0.690372	0.000278862	0.0049405	.	.	Serpini1	Intron
chr2:128407193-128407366	-1.45518	0.23556	0.00217804	0.0211349	.	.	Spdye4c	Intron
chr16:24076564-24076741	-1.45213	0.4337	0.000613874	0.0086478	.	.	Bcl6	Exon
chr17:18623765-18623913	-1.45138	-0.189035	0.00659673	0.0449092	.	Vmn2r96	Vmn2r96	Dis3 (3' distal regions)
chr4:8037864-8038085	-1.45095	0.229278	0.00186052	0.0188904	.	.	Car8	Intergenic
chr9:51875188-51875352	-1.44718	0.227017	0.00142896	0.0156737	.	Arhgap20	Arhgap20	Promoter.Down
chr1:95468162-95468415	-1.44709	1.03685	8.29318e-05	0.00204781	.	.	Fam174a	Dis5 (5' distal regions)
chr5:23631580-23631777	-1.4463	0.782284	0.000169224	0.00344442	.	Srpk2	Srpk2	Intron
chr1:185121680-185121813	-1.44383	-0.207191	0.00606313	0.0424495	.	.	Rab3gap2	Dis5 (5' distal regions)
chr11:70597416-70597668	-1.44329	1.29978	1.4084e-05	0.000561353	Mink1	.	Mink1	Promoter.Up
chr18:57717184-57717265	-1.44294	-0.293483	0.00519695	0.0383584	.	.	Ccdc192	Intron
chr12:92976639-92976799	-1.44274	-0.71488	0.0157631	0.0806178	.	.	Sel1l	Intergenic
chr3:153710659-153710805	-1.43944	0.232191	0.00111848	0.0132203	.	St6galnac3	St6galnac3	Promoter.Down
chr13:28541756-28541897	-1.43774	0.101658	0.00183997	0.0187387	.	.	Prl5a1	Intron
chr4:109214082-109214219	-1.43717	-0.866772	0.018017	0.0879451	.	Calr4, Osbpl9	Osbpl9	Dis5 (5' distal regions)
chr17:43137881-43138137	-1.43705	0.847783	0.000104669	0.00242642	.	.	Tnfrsf21	Dis3 (3' distal regions)
chr6:87921364-87921487	-1.43629	-0.375112	0.00813097	0.0518721	.	Copg1, Hmces	Hmces	Intron
chr9:14848681-14848824	-1.43572	0.552117	0.000686446	0.00935347	.	Gpr83	Gpr83	TES (transcription end sites)
chr10:41638798-41639053	-1.43469	2.20848	3.72302e-09	9.55757e-07	.	Ccdc162	Ccdc162	Intron
chr12:100544245-100544433	-1.4333	0.613237	0.000401429	0.00641474	.	Rps6ka5, Ttc7b	Rps6ka5	Dis5 (5' distal regions)
chr6:97820729-97820873	-1.43196	0.0723528	0.00340664	0.0287459	.	Mitf	Mitf	Intron
chr16:76509239-76509349	-1.43077	-0.47315	0.00916457	0.0562542	.	.	Nrip1	Dis5 (5' distal regions)
chr11:5428697-5428832	-1.42849	1.19687	2.41622e-05	0.000836279	.	Znrf3	Znrf3	Intron
chr10:100777906-100778064	-1.42832	0.0544376	0.00341136	0.0287773	.	.	Cep290	Dis3 (3' distal regions)
chr4:135114475-135114658	-1.4283	-0.697448	0.0138156	0.07373	.	Runx3	Runx3	Dis5 (5' distal regions)
chr7:25006689-25006853	-1.42722	0.311511	0.00102154	0.0124214	Atp1a3	.	Atp1a3	Promoter.Up
chr1:185230018-185230214	-1.42698	0.0953299	0.00251275	0.0233114	.	Rab3gap2	Rab3gap2	Intron
chr4:32313857-32314047	-1.42663	0.664073	0.000603612	0.00855109	.	.	Bach2	Intron
chr1:86229557-86229730	-1.42634	0.140296	0.00347116	0.0290979	.	Armc9	Armc9	Intron
chr7:16254387-16254531	-1.42622	0.00636467	0.00348778	0.0291949	.	C5ar1, C5ar2, Ccdc9, Dhx34, Inafm1	C5ar1	Intron
chr14:121291021-121291166	-1.42595	0.355107	0.00120543	0.0139346	.	Farp1, Stk24	Stk24	Intron
chr3:153567676-153567896	-1.4254	1.17872	3.60151e-05	0.00112123	.	.	St6galnac3	Intron
chr2:129393698-129393787	-1.42514	-0.711291	0.0146916	0.0768504	.	Il1b	Il1b	Dis5 (5' distal regions)
chr7:8092997-8093116	-1.42503	0.899104	9.52445e-05	0.00226049	.	.	Vmn2r41	Promoter.Up
chr5:118404352-118404772	-1.4246	2.00525	1.40131e-07	1.70535e-05	.	.	Med13l	Dis5 (5' distal regions)
chr17:21435296-21435472	-1.42444	0.337616	0.00110838	0.0131457	.	Zfp51, Zfp54	Zfp54	Exon
chr12:77216944-77217142	-1.42425	-0.338321	0.0117154	0.0660919	.	Fut8	Fut8	Dis5 (5' distal regions)
chr1:184657492-184657606	-1.42423	-0.045783	0.00333081	0.0283042	.	.	Hlx	Dis5 (5' distal regions)
chr7:143042911-143043216	-1.42404	1.05906	4.4808e-05	0.00130777	.	Cd81, Trpm5, Tspan32, Tssc4	Cd81	Intron
chr13:85440659-85440769	-1.42402	0.0770446	0.00263537	0.0240884	.	.	Rasa1	Dis5 (5' distal regions)
chr12:79939309-79939675	-1.42343	1.32297	2.26946e-05	0.000798545	.	.	Zfp36l1	Exon
chr3:9982998-9983141	-1.42333	0.345351	0.00131121	0.0147659	.	Fabp5	Fabp5	Dis5 (5' distal regions)
chr16:58498276-58498356	-1.42304	-0.17586	0.00562053	0.0404121	St3gal6	.	St3gal6	Promoter.Down
chrX:98252500-98252707	-1.42272	0.000772581	0.00292199	0.0258583	.	.	Ar	Intron
chr14:20811377-20811567	-1.42122	-0.368417	0.0121788	0.0678143	.	Camk2g, Plau	Camk2g	Dis5 (5' distal regions)
chr12:41340354-41340528	-1.42074	-0.130582	0.00607313	0.0424795	.	.	Lrrn3	Intron
chr10:44029685-44029822	-1.41961	0.531	0.000672753	0.00922484	.	Crybg1	Crybg1	Intron
chr6:66954076-66954274	-1.41959	0.562498	0.000691058	0.00939272	.	.	Gng12	Intron
chr17:79485359-79485440	-1.4193	-0.858689	0.0186498	0.0900424	.	.	Rmdn2	Intergenic
chr6:122284953-122285083	-1.41881	0.19074	0.00207106	0.0204258	.	Klrg1, M6pr	Klrg1	Dis5 (5' distal regions)
chr17:27814702-27814914	-1.41855	0.500029	0.000786346	0.0103224	.	Ilrun, Snrpc, Uhrf1bp1	Ilrun	Intron
chr10:12716133-12716436	-1.41773	-0.0397526	0.00435774	0.0340619	.	Utrn	Utrn	Intron
chr17:18455331-18455473	-1.41695	0.847346	0.000226094	0.00424912	.	Vmn2r95	Vmn2r95	Dis5 (5' distal regions)
chr3:38289393-38289490	-1.41676	-1.09828	0.0294455	0.121314	.	.	Ankrd50	Dis5 (5' distal regions)
chr7:49368240-49368374	-1.41568	0.413307	0.000769194	0.0101584	.	Nav2	Nav2	Intron
chr14:87544914-87545071	-1.41529	0.934355	9.51803e-05	0.00225959	.	Tdrd3	Tdrd3	Intron
chr2:75069435-75069674	-1.41282	1.63194	1.5731e-06	0.000104436	.	.	Mtx2	Intergenic
chr4:98091379-98091558	-1.41268	0.845874	0.000169507	0.00344856	.	.	Nfia	Intron
chr13:85441736-85441894	-1.41004	0.326546	0.0020052	0.019944	.	.	Rasa1	Dis5 (5' distal regions)
chr1:127638001-127638190	-1.40965	0.276999	0.0021627	0.0210237	.	Tmem163	Tmem163	Intron
chr1:193451580-193451665	-1.40894	-0.852624	0.0308525	0.124863	.	.	Mir205	Dis5 (5' distal regions)
chr3:126681205-126681317	-1.4086	-1.09076	0.0407545	0.149557	.	.	Camk2d	Intron
chr6:87127190-87127296	-1.40853	-0.0711248	0.00371659	0.0305879	.	D6Ertd527e	D6Ertd527e	Dis3 (3' distal regions)
chr4:118256692-118256849	-1.40819	0.400443	0.000766583	0.0101366	.	Ptprf	Ptprf	Intron
chr13:49200636-49201042	-1.40792	1.9936	4.33169e-07	4.00278e-05	.	Card19, Ninj1, Susd3	Card19	TES (transcription end sites)
chr9:7790991-7791072	-1.40598	-0.621117	0.0129893	0.0708472	.	Birc2, Tmem123	Tmem123	Exon
chr3:75744233-75744314	-1.40587	-0.67712	0.0281326	0.117707	.	.	Golim4	Dis5 (5' distal regions)
chr2:131497307-131497429	-1.40586	0.190357	0.00200864	0.019969	.	Smox	Smox	Intron
chr1:61184397-61184477	-1.40543	0.284922	0.00128568	0.0145807	.	.	Icos	Dis3 (3' distal regions)
chr16:10965103-10965241	-1.40518	0.146113	0.00249443	0.023201	.	Litaf	Litaf	Promoter.Up
chr16:48798092-48798179	-1.40417	0.855936	0.000165363	0.00338598	.	Retnla, Retnlb, Trat1	Retnlb	Dis5 (5' distal regions)
chr9:7728772-7728995	-1.40201	0.645585	0.000389512	0.00627282	.	Mmp7, Tmem123	Tmem123	Dis5 (5' distal regions)
chr4:116735104-116735275	-1.40184	0.708122	0.000391566	0.00629766	.	Ccdc163, Mmachc, Prdx1, Tesk2	Tesk2	Intron
chr17:86325471-86325598	-1.40064	1.02927	9.72678e-05	0.00229971	.	.	Prkce	Intron
chr14:67886958-67887133	-1.39999	0.506092	0.00101984	0.0124052	.	Dock5	Dock5	Intron
chr9:66644616-66644894	-1.39887	1.15597	6.95754e-05	0.00180157	.	.	Usp3	Intergenic
chr2:68879206-68879383	-1.39762	0.511169	0.000743206	0.00991207	.	Cers6	Cers6	Intron
chr1:34858785-34858877	-1.39745	-0.336837	0.0084371	0.0531659	.	Fam168b, Plekhb2	Plekhb2	Intron
chr18:46404734-46404869	-1.39643	0.352244	0.00141028	0.0155232	.	.	Ccdc112	Dis3 (3' distal regions)
chr17:57264259-57264399	-1.39591	0.119525	0.0025513	0.0235454	.	C3, Gpr108, Trip10, Vav1	Trip10	TES (transcription end sites)
chr11:59542529-59542716	-1.39451	0.460444	0.000898594	0.0113429	Nlrp3	.	Nlrp3	Promoter.Up
chr2:26360886-26361050	-1.39238	0.268012	0.00340206	0.0287212	Card9	.	Card9	Promoter.Up
chr9:48817445-48817637	-1.39147	0.375097	0.00100256	0.012261	.	Zbtb16	Zbtb16	Intron
chr2:113903263-113903451	-1.39122	0.452275	0.000815311	0.0105842	.	.	Arhgap11a	Dis3 (3' distal regions)
chr15:67416034-67416180	-1.39095	-0.975451	0.0382566	0.143541	.	.	St3gal1	Dis3 (3' distal regions)
chr11:86752423-86752668	-1.38988	1.32579	1.37057e-05	0.000550322	.	Cltc, Dhx40	Cltc	Intron
chr15:61448561-61448839	-1.38928	0.909158	0.000143929	0.00305123	.	.	A1bg	Intergenic
chr11:83092262-83092449	-1.38816	-0.359116	0.0132289	0.0717198	.	Slfn1, Slfn2	Slfn1	Dis5 (5' distal regions)
chr17:26630897-26631124	-1.3877	0.569955	0.000649178	0.00900114	.	Atp6v0e, Ergic1	Ergic1	Intron
chr13:17039847-17040000	-1.38683	0.879363	0.00012042	0.00267781	.	.	Sugct	Intron
chr4:32574040-32574163	-1.38524	0.537039	0.00216221	0.0210213	Bach2	.	Bach2	Promoter.Up
chr13:10050757-10050884	-1.38456	0.135131	0.00243682	0.0228143	.	.	Chrm3	Exon
chr13:24721606-24721749	-1.38432	0.122492	0.00311403	0.0270534	.	Armh2, Gmnn, Ripor2	Ripor2	Exon
chr7:101362780-101363169	-1.38394	1.82151	3.02063e-07	2.99886e-05	Arap1	.	Arap1	Promoter.Down
chr16:92661842-92662097	-1.38248	1.12363	5.46393e-05	0.00150746	.	Runx1	Runx1	Intron
chr19:32231498-32231618	-1.38126	-0.118816	0.00539383	0.0393263	.	Sgms1	Sgms1	Intron
chr3:54815375-54815587	-1.37914	2.83736	5.30537e-12	4.64997e-09	.	Rfxap	Rfxap	Dis5 (5' distal regions)
chr15:30662135-30662370	-1.37665	1.32125	1.17155e-05	0.00048665	.	Ctnnd2	Ctnnd2	Intron
chr3:153792249-153792463	-1.37592	0.666978	0.000487892	0.00736763	.	.	Asb17	Promoter.Up
chr4:3952710-3952820	-1.37462	-0.0963846	0.00594997	0.0418983	.	Chchd7, Plag1	Chchd7	TES (transcription end sites)
chr7:110919339-110919569	-1.37381	-0.501447	0.0265644	0.113256	.	Mrvi1	Mrvi1	Intron
chr18:53889343-53889452	-1.37356	0.0515817	0.00383407	0.0312524	.	Csnk1g3	Csnk1g3	Intron
chr7:142396691-142396874	-1.37273	0.305183	0.00152821	0.0164479	.	Ctsd, Ifitm10, Syt8, Tnni2	Ctsd	Dis5 (5' distal regions)
chr16:30177820-30178057	-1.37243	1.89852	2.6059e-07	2.69183e-05	.	.	Cpn2	Dis5 (5' distal regions)
chr5:50027118-50027237	-1.37158	0.330953	0.00144244	0.0157752	.	Adgra3	Adgra3	Intron
chr10:34899484-34899568	-1.37053	-0.586359	0.030365	0.123642	.	.	Frk	Intron
chr2:127922068-127922387	-1.37011	2.28306	4.4717e-09	1.10544e-06	.	Acoxl	Acoxl	Intron
chr2:13730352-13730686	-1.36917	0.928936	0.000122706	0.00271862	.	.	St8sia6	Intron
chr2:35481003-35481189	-1.3688	0.646058	0.000588855	0.00839825	.	Ggta1	Ggta1	Dis5 (5' distal regions)
chr4:59445619-59445733	-1.36797	0.189621	0.00307585	0.0268367	.	Ptbp3, Susd1	Susd1	Dis5 (5' distal regions)
chr19:6299542-6299730	-1.36789	1.04777	8.2906e-05	0.00204775	Ehd1	.	Ehd1	Promoter.Down
chr14:64539592-64539700	-1.36759	-0.573547	0.0153101	0.0789762	.	Mir124a-1hg	Mir124a-1hg	Dis5 (5' distal regions)
chr18:56440965-56441230	-1.36741	1.15195	3.98083e-05	0.00120229	.	Gramd3	Gramd3	Intron
chr9:48443977-48444196	-1.3674	-0.634191	0.0181108	0.0882653	.	Rexo2	Rexo2	Dis5 (5' distal regions)
chr13:104433149-104433260	-1.36721	-1.13845	0.0447321	0.159118	.	.	Adamts6	Intron
chr2:62419663-62419828	-1.36504	0.268941	0.00169713	0.017706	.	Dpp4	Dpp4	Intron
chr5:119362546-119362784	-1.365	0.691197	0.00275782	0.0248562	.	.	Tbx3	Intergenic
chr14:73161679-73162106	-1.36481	1.73736	1.12687e-06	8.17543e-05	Rcbtb2	.	Rcbtb2	Promoter.Up
chr12:40529787-40529998	-1.36468	2.39009	3.65908e-09	9.44937e-07	.	.	Dock4	Intron
chr16:22059108-22059189	-1.36406	-0.724952	0.0364866	0.139254	.	Igf2bp2, Senp2	Igf2bp2	Exon
chr9:96824206-96824401	-1.36399	-0.781792	0.0369284	0.140411	.	Pxylp1	Pxylp1	Exon
chr5:112264201-112264315	-1.36386	-0.602611	0.0167063	0.0837453	.	Cryba4, Crybb1, Miat, Tpst2	Crybb1	Intron
chr11:59141853-59142036	-1.36156	0.763557	0.000327567	0.0055492	.	Gjc2, Guk1, Iba57, Obscn	Obscn	Dis5 (5' distal regions)
chr3:121444077-121444306	-1.36115	0.39249	0.00120538	0.0139346	.	Cnn3, Slc44a3	Cnn3	Intron
chr8:33330721-33330805	-1.35768	-0.108769	0.00549149	0.0397876	Wrn	.	Wrn	Intron
chr1:143907373-143907646	-1.35751	2.66218	9.30426e-11	5.07755e-08	.	.	Rgs2	Intergenic
chr4:59238723-59238901	-1.35696	0.839193	0.000345246	0.00575654	.	Ugcg	Ugcg	Dis5 (5' distal regions)
chr6:41173151-41173302	-1.35616	0.439633	0.00109739	0.0130546	.	Trbv14	Trbv14	Dis5 (5' distal regions)
chr7:131055091-131055284	-1.35552	0.557993	0.000696285	0.00944305	.	Dmbt1	Dmbt1	Dis3 (3' distal regions)
chr18:38584679-38584942	-1.35347	0.899884	0.000171338	0.00348092	.	Spry4	Spry4	TES (transcription end sites)
chr2:127890654-127890943	-1.35281	1.95452	1.00052e-06	7.45834e-05	.	Acoxl	Acoxl	Promoter.Up
chr11:93821719-93821800	-1.35195	-0.32454	0.00903536	0.0557688	.	.	Utp18	Dis3 (3' distal regions)
chr18:81409248-81409372	-1.35105	1.38111	1.19695e-05	0.000495274	.	.	Sall3	Intergenic
chr17:87325588-87325815	-1.35028	1.20334	4.504e-05	0.00131013	.	Ttc7	Ttc7	Intron
chr14:87464079-87464257	-1.35007	1.00747	0.00015199	0.0031771	.	Tdrd3	Tdrd3	Intron
chr2:102040191-102040387	-1.34804	1.93434	2.99732e-07	2.98254e-05	.	.	Ldlrad3	Promoter.Down
chr9:69092460-69092745	-1.34766	1.031	0.000110449	0.00251606	.	.	Rora	Intron
chr12:103338445-103338576	-1.34525	1.65977	2.48734e-06	0.000147021	Asb2	.	Asb2	Promoter.Up
chr2:104855881-104856074	-1.34517	-0.0856917	0.00534092	0.039045	.	Ccdc73, Prrg4, Qser1	Prrg4	Dis5 (5' distal regions)
chr11:86827416-86827850	-1.34513	3.69026	4.00538e-17	1.57976e-13	.	Dhx40	Dhx40	Dis5 (5' distal regions)
chr10:60169062-60169178	-1.34443	0.0652169	0.00360853	0.0299485	.	Chst3	Chst3	Dis3 (3' distal regions)
chr13:113547928-113548108	-1.34326	0.0700869	0.00339573	0.0286845	.	.	Snx18	Intron
chr13:85457289-85457511	-1.34325	2.1294	8.3128e-08	1.11865e-05	.	.	Rasa1	Dis5 (5' distal regions)
chr3:60982272-60982353	-1.34299	-0.616544	0.0351246	0.135906	.	P2ry1	P2ry1	Dis5 (5' distal regions)
chr12:76941603-76941804	-1.34272	-1.04194	0.0445737	0.158751	Max	.	Max	Exon
chr15:31349800-31350165	-1.3427	0.986504	0.000142928	0.00303521	.	Ankrd33b	Ankrd33b	Intron
chr17:18974172-18974637	-1.34253	1.90788	7.05514e-07	5.69464e-05	.	.	Vmn2r97	Dis5 (5' distal regions)
chr10:99172635-99172765	-1.34241	0.315742	0.00206879	0.0204103	Poc1b	.	Poc1b	Promoter.Down
chr18:56399380-56399664	-1.34217	1.21787	7.94762e-05	0.0019908	Gramd3	.	Gramd3	Dis5 (5' distal regions)
chr8:110928236-110928339	-1.34147	0.509829	0.00113658	0.0133669	.	Cog4, Fuk, St3gal2	St3gal2	Intron
chrY:90761281-90761497	-1.34096	1.679	2.22284e-06	0.000135722	.	.	Ssty2	Intron
chr3:38042020-38042172	-1.33953	0.0226467	0.00506853	0.0376893	.	.	Spry1	Dis5 (5' distal regions)
chr17:88019450-88019568	-1.33863	-0.711291	0.0388557	0.144998	.	Fbxo11, Msh6	Fbxo11	Intron
chr8:13609945-13610062	-1.33755	-0.219212	0.00922755	0.056497	.	Rasa3	Rasa3	Intron
chr8:22718291-22718599	-1.33742	1.70754	2.79269e-06	0.000161225	.	Ikbkb, Plat	Ikbkb	Dis5 (5' distal regions)
chr5:135472540-135472670	-1.33712	0.219716	0.00300625	0.0264048	.	Hip1	Hip1	Promoter.Down
chr11:43351983-43352120	-1.337	0.0496108	0.00400701	0.0321398	.	Mir146	Mir146	Dis5 (5' distal regions)
chr8:77461496-77461638	-1.33535	0.0700869	0.00361355	0.0299816	.	.	Arhgap10	Intron
chr9:10324815-10324976	-1.33519	0.101667	0.0038165	0.0311502	.	.	Cntn5	Intron
chr6:8449484-8449789	-1.3347	1.21345	3.74949e-05	0.00115063	.	Umad1	Umad1	Intron
chr2:60375243-60375442	-1.33392	1.02732	0.000118311	0.00264379	.	Ly75, Pla2r1	Ly75	Intron
chr14:18601707-18601825	-1.33386	-0.047784	0.00719336	0.0476646	.	Ube2e2	Ube2e2	Intron
chr19:32223841-32224265	-1.33097	1.35489	2.50136e-05	0.000859237	.	Sgms1	Sgms1	Intron
chr6:142567625-142567840	-1.33076	0.875474	0.000239612	0.00442129	.	Kcnj8	Kcnj8	Intron
chr2:68319793-68320009	-1.33043	1.25983	2.84297e-05	0.000944348	.	Stk39	Stk39	Intron
chr5:89123028-89123143	-1.33009	0.0652169	0.0038548	0.0313714	.	.	Slc4a4	Intron
chr3:121343257-121343501	-1.32995	2.18628	1.03644e-07	1.32839e-05	.	.	Alg14	Intron
chr12:92873552-92873989	-1.32881	1.9074	9.76102e-07	7.32034e-05	.	.	Sel1l	Intergenic
chr14:87422453-87422633	-1.32604	-0.370799	0.0171095	0.0851255	.	Tdrd3	Tdrd3	Intron
chr6:103475057-103475196	-1.32575	-0.161334	0.0105647	0.0616473	.	Chl1	Chl1	Dis5 (5' distal regions)
chr8:69012664-69012870	-1.32571	0.369902	0.00196188	0.0196211	.	.	Slc18a1	Dis5 (5' distal regions)
chr11:75571299-75571418	-1.32478	0.968735	0.000163234	0.00335	.	Pitpna, Slc43a2	Slc43a2	Intron
chr15:9600163-9600366	-1.32079	1.81595	7.3474e-07	5.88131e-05	.	.	Il7r	Exon
chr14:47361725-47361898	-1.32072	0.280777	0.00344107	0.028938	.	Dlgap5, Lgals3	Lgals3	Dis5 (5' distal regions)
chr5:52125988-52126125	-1.32057	0.382644	0.00208267	0.0204913	.	Dhx15	Dhx15	Dis5 (5' distal regions)
chr11:117883064-117883168	-1.31999	0.567588	0.00119185	0.0138147	.	Birc5, Tha1, Tmem235	Tha1	Intron
chr10:127596665-127596919	-1.31808	0.386746	0.00256551	0.0236366	.	Lrp1, Stat6	Lrp1	Promoter.Down
chr18:84886816-84886977	-1.31791	1.8517	5.87264e-07	4.99578e-05	.	Cyb5a, Fbxo15	Cyb5a	Dis5 (5' distal regions)
chr17:18715596-18715763	-1.31688	0.531186	0.00120418	0.013926	.	.	Vmn2r96	Dis5 (5' distal regions)
chr2:168553843-168553947	-1.31687	0.433732	0.00175615	0.0181385	Nfatc2	.	Nfatc2	Promoter.Up
chr17:52553578-52553752	-1.31651	1.02178	0.000174396	0.00352452	.	Kcnh8	Kcnh8	Dis5 (5' distal regions)
chr4:35004527-35004795	-1.31523	2.25804	7.00783e-08	9.80902e-06	.	.	Cga	Intron
chr6:34493464-34493639	-1.31472	0.539429	0.00162826	0.0171983	.	Bpgm	Bpgm	Intron
chr8:35434429-35434534	-1.31452	0.525018	0.00166098	0.0174272	.	Eri1	Eri1	Dis3 (3' distal regions)
chr7:90215384-90215500	-1.31387	0.222303	0.00291116	0.0257914	.	Ccdc83, Picalm	Picalm	TES (transcription end sites)
chr10:112051379-112051485	-1.31226	0.119952	0.00383582	0.0312638	.	Glipr1, Glipr1l1, Glipr1l2	Glipr1l1	Dis5 (5' distal regions)
chr16:51681451-51681565	-1.31194	-0.457203	0.0164325	0.0828497	.	.	Cblb	Intergenic
chr16:48806622-48806830	-1.31192	1.1649	0.000127736	0.00279116	.	Retnla, Retnlb, Trat1	Retnlb	Dis5 (5' distal regions)
chr13:37622482-37622716	-1.31141	0.52154	0.00129262	0.014629	.	.	Rreb1	Intron
chr4:57350600-57350838	-1.31123	1.29171	2.73054e-05	0.000916908	.	Ptpn3	Ptpn3	Dis5 (5' distal regions)
chr3:9793570-9793814	-1.3102	0.838564	0.000384505	0.00621873	.	Pag1	Pag1	Intron
chr1:88641764-88641965	-1.30869	1.37234	2.37413e-05	0.00082666	.	.	Arl4c	Dis5 (5' distal regions)
chr15:7085203-7085339	-1.30853	-0.0133756	0.00580374	0.0412185	.	Lifr	Lifr	Dis5 (5' distal regions)
chr14:64370132-64370235	-1.30824	0.0687156	0.00486193	0.0366493	.	Msra	Msra	Intron
chr2:118518692-118518801	-1.30772	0.0727315	0.00484269	0.0365392	.	Bmf, Srp14	Bmf	Dis5 (5' distal regions)
chr1:46874396-46874624	-1.30756	0.242222	0.00402906	0.0322533	.	Slc39a10	Slc39a10	Intron
chr19:10804546-10804773	-1.30732	0.468178	0.00383909	0.0312816	.	Cd6, Slc15a3	Cd6	Intron
chr2:49446352-49446466	-1.30638	0.701118	0.000819694	0.0106216	.	Epc2	Epc2	Dis5 (5' distal regions)
chr7:97067485-97067668	-1.3056	0.462562	0.00158203	0.0168619	.	Gab2, Nars2	Gab2	Dis5 (5' distal regions)
chrX:113826038-113826203	-1.30416	-0.497215	0.0187265	0.0903001	.	.	Dach2	Intron
chr9:116270418-116270655	-1.30376	1.21993	5.60548e-05	0.0015392	.	.	Tgfbr2	Intergenic
chr13:93554113-93554258	-1.30353	0.218934	0.00314181	0.0272276	.	.	Jmy	Intergenic
chr2:126498909-126499038	-1.30338	1.21759	0.000119423	0.00266042	Atp8b4	.	Atp8b4	Promoter.Down
chr4:33904005-33904158	-1.30254	0.0872208	0.00792537	0.0509396	.	Cnr1	Cnr1	Dis5 (5' distal regions)
chr10:93402738-93402926	-1.30212	0.669976	0.000904961	0.0114067	.	.	Lta4h	Dis5 (5' distal regions)
chr3:31126459-31126596	-1.30158	0.0856846	0.00483205	0.0364876	.	Cldn11, Skil	Cldn11	Dis5 (5' distal regions)
chr2:32029651-32029756	-1.30084	0.0687156	0.00502005	0.0374701	.	Fam78a, Nup214	Nup214	Intron
chr1:176824011-176824225	-1.30042	0.795708	0.000648926	0.00899909	.	Cep170, Sdccag8	Sdccag8	Intron
chr16:24092160-24092376	-1.30036	1.64749	3.93738e-06	0.00020883	.	.	Bcl6	Intergenic
chr17:28299931-28300107	-1.29861	0.0178953	0.0247704	0.108292	.	Fance, Ppard, Rpl10a, Tead3	Ppard	Exon
chr2:76251463-76251654	-1.29825	0.800898	0.000403389	0.00643184	.	Pde11a	Pde11a	Intron
chr1:60845733-60845973	-1.29771	-0.354636	0.0130613	0.0711176	.	Ctla4	Ctla4	Dis5 (5' distal regions)
chr11:88105832-88106093	-1.29767	1.2392	4.22194e-05	0.00125079	.	Cuedc1, Vezf1	Cuedc1	Intron
chr6:142824846-142824953	-1.29712	0.256377	0.00277604	0.0249691	.	Sult6b2	Sult6b2	Exon
chr10:125994981-125995143	-1.29684	0.209919	0.00394358	0.0318282	.	Lrig3	Lrig3	Intron
chr14:45079151-45079350	-1.29624	1.54605	6.72416e-06	0.000316751	.	.	Txndc16	Intron
chr6:144678746-144678856	-1.29615	0.702067	0.00107733	0.0129027	.	.	Sox5	Promoter.Up
chr2:3922864-3923086	-1.29443	0.757124	0.000582081	0.00832764	.	.	Frmd4a	Dis3 (3' distal regions)
chr2:166399188-166399431	-1.29389	0.233002	0.00442128	0.0343666	.	.	Prex1	Promoter.Up
chr8:47174481-47174625	-1.29351	0.362595	0.00248125	0.0231215	.	Stox2	Stox2	Dis3 (3' distal regions)
chr7:76159418-76159541	-1.29233	0.204009	0.00429403	0.0337107	.	.	Agbl1	Intergenic
chr10:118782056-118782253	-1.29146	1.25935	4.96297e-05	0.00140639	.	.	Dyrk2	Intergenic
chr11:57684887-57685148	-1.29115	2.53792	1.16024e-08	2.35771e-06	.	Galnt10	Galnt10	Intron
chr12:99700076-99700314	-1.291	1.48814	1.84397e-05	0.000688475	.	.	Foxn3	Intron
chr2:79132235-79132511	-1.29007	0.686226	0.000930599	0.0116173	.	.	Itga4	Dis3 (3' distal regions)
chr4:88088798-88089052	-1.29005	1.32636	0.000116245	0.00261118	.	Focad	Focad	Dis5 (5' distal regions)
chr3:94375953-94376088	-1.2888	0.853003	0.00045966	0.00707426	Rorc	.	Rorc	Promoter.Up
chr4:6803333-6803501	-1.28873	0.310165	0.00328284	0.0280361	.	.	Tox	Intron
chr2:128306676-128306952	-1.28795	0.695663	0.00099229	0.0121709	.	.	Bcl2l11	Intron
chr10:99198939-99199203	-1.28792	1.33423	3.6145e-05	0.00112372	.	Poc1b	Poc1b	TES (transcription end sites)
chr12:19288354-19288577	-1.28731	0.961118	0.000335611	0.00565126	.	.	Hpcal1	Exon
chr16:84995499-84995674	-1.28706	1.18838	9.20543e-05	0.0022059	.	App	App	Intron
chr1:173548327-173548457	-1.28679	0.275217	0.00304706	0.0266392	.	Ifi213, Ifi214	Ifi214	Dis5 (5' distal regions)
chr3:52623682-52623853	-1.28655	1.40164	2.31163e-05	0.000809443	.	.	Foxo1	Dis3 (3' distal regions)
chr16:51642435-51642536	-1.28587	-0.985524	0.0483694	0.167539	.	.	Cblb	Intergenic
chr9:80301270-80301388	-1.28584	0.602734	0.00115411	0.0135006	.	Myo6	Myo6	Intron
chr15:27794322-27794475	-1.28577	1.46347	2.24081e-05	0.000791028	.	Trio	Trio	Intron
chr11:96765715-96765902	-1.28555	0.411858	0.00220447	0.0213163	.	Cbx1, Snx11	Snx11	Promoter.Up
chr16:48795103-48795391	-1.28493	2.22774	1.0011e-07	1.30038e-05	.	Retnla, Retnlb, Trat1	Retnlb	Dis5 (5' distal regions)
chr2:26723042-26723131	-1.28316	-0.255933	0.0117009	0.0660477	.	.	Lcn4	Promoter.Up
chr16:78553264-78553358	-1.28314	0.268522	0.00441283	0.0343409	.	D16Ertd472e	D16Ertd472e	Intron
chr18:39185803-39186018	-1.28286	0.904511	0.000511895	0.00760423	.	Arhgap26	Arhgap26	Intron
chr10:61261289-61261652	-1.28268	1.18997	8.23478e-05	0.00203772	.	Adamts14, Prf1	Adamts14	Intron
chr6:88378958-88379140	-1.28194	0.498019	0.00214917	0.0209438	.	.	Eefsec	Intron
chr7:68223284-68223510	-1.28185	1.22729	7.22952e-05	0.00185648	.	Igf1r, Pgpep1l	Igf1r	Intron
chr16:57189669-57189769	-1.28012	-0.17694	0.0122707	0.0681643	.	Nit2, Tbc1d23, Tomm70a	Tbc1d23	Intron
chr11:51915691-51915772	-1.27972	-0.243398	0.0111437	0.0639594	.	.	Cdkn2aipnl	Dis5 (5' distal regions)
chr8:77711898-77712040	-1.2787	0.212598	0.00502142	0.0374757	.	Ednra	Ednra	Intron
chr7:49093500-49093992	-1.27803	2.02138	4.96028e-07	4.39187e-05	.	.	Nav2	Intron
chr18:15015664-15015745	-1.27752	-0.151357	0.00948861	0.0574868	Kctd1	.	Kctd1	Intron
chr13:85517363-85517530	-1.27744	1.21257	6.65989e-05	0.00174428	.	.	Rasa1	Intergenic
chr12:76552472-76552722	-1.27611	0.940351	0.000388787	0.00626593	.	Plekhg3, Sptb	Plekhg3	Intron
chr17:86435596-86435770	-1.27589	1.44058	1.8339e-05	0.000685598	.	.	Prkce	Intron
chr8:111961441-111961570	-1.27421	-0.0767806	0.00998246	0.0593964	.	Adat1, Gabarapl2, Kars, Terf2ip, Tmem231	Gabarapl2	Dis5 (5' distal regions)
chr10:43670479-43670597	-1.2732	0.14949	0.0048782	0.0367304	.	.	Cd24a	Intron
chr6:119510470-119510640	-1.27303	1.36628	2.98822e-05	0.000978815	.	Fbxl14, Wnt5b	Fbxl14	Intron
chr13:28646258-28646428	-1.27221	0.628664	0.00133172	0.0149159	.	.	Sox4	Intron
chr18:81319715-81319937	-1.27165	0.127957	0.00536047	0.0391423	.	.	Sall3	Intergenic
chr4:10753295-10753480	-1.2715	1.23953	0.000267005	0.00478382	.	.	Plekhf2	Intron
chr13:49196896-49197089	-1.27111	0.351251	0.00270154	0.0245208	.	Card19, Ninj1, Susd3, Wnk2	Ninj1	TES (transcription end sites)
chr12:35686332-35686645	-1.26967	1.26485	7.78558e-05	0.00196325	.	.	Ahr	Intron
chr8:46543242-46543388	-1.26955	0.77426	0.000771965	0.010186	.	Acsl1, Cenpu, Primpol	Cenpu	Dis5 (5' distal regions)
chr8:14013782-14013900	-1.26953	0.94811	0.00103191	0.0125185	.	Tdrp	Tdrp	Dis5 (5' distal regions)
chr7:66262834-66263042	-1.26892	0.621731	0.00126892	0.0144418	Lrrk1	.	Lrrk1	Promoter.Up
chr9:118737273-118737480	-1.26758	0.779611	0.000720146	0.00968093	.	Itga9	Itga9	Intron
chr8:115496160-115496269	-1.26728	-0.804023	0.0496619	0.170465	.	.	Maf	Intergenic
chr1:7457961-7458229	-1.26705	1.02777	0.000756014	0.0100335	.	.	Pcmtd1	Dis5 (5' distal regions)
chr12:11231722-11231840	-1.26695	0.844628	0.000544634	0.0079385	.	Gen1, Msgn1, Smc6	Gen1	Dis5 (5' distal regions)
chr17:73853830-73854084	-1.26693	-0.207273	0.0165458	0.0832616	.	Ehd3, Xdh	Xdh	Dis3 (3' distal regions)
chr4:46776185-46776274	-1.26664	-0.654451	0.0302345	0.12331	.	.	Gabbr2	Intron
chr18:80478166-80478304	-1.26657	0.429289	0.00234296	0.0222403	.	Ctdp1	Ctdp1	Dis5 (5' distal regions)
chr3:62527306-62527438	-1.26586	-0.0401197	0.00852964	0.0535603	.	Dhx36	Dhx36	TES (transcription end sites)
chr10:43783156-43783579	-1.26582	-0.0348826	0.0130142	0.0709101	.	.	Qrsl1	Dis5 (5' distal regions)
chr10:122246198-122246533	-1.26447	0.220689	0.00454864	0.0350396	.	.	Rxylt1	Intergenic
chr1:184618238-184618319	-1.26338	-0.3623	0.0159852	0.0813408	.	.	Hlx	Promoter.Up
chr15:53165952-53166096	-1.26189	0.111851	0.00716253	0.0475438	.	Ext1	Ext1	Intron
chr14:78384450-78384784	-1.26172	2.18184	2.08848e-07	2.2968e-05	.	.	Tnfsf11	Intergenic
chr11:75213364-75213545	-1.26061	0.129442	0.00593089	0.0417985	.	Dph1, Hic1, Ovca2, Rtn4rl1	Rtn4rl1	Intron
chr2:68935923-68936178	-1.26026	0.781281	0.000663715	0.00914305	.	Cers6	Cers6	Intron
chr8:34229523-34229763	-1.2599	1.36302	5.17166e-05	0.00144943	.	.	Saraf	Dis3 (3' distal regions)
chr15:36420648-36420852	-1.2589	0.852259	0.000484625	0.0073285	.	.	Ankrd46	Intergenic
chr17:18469219-18469333	-1.25861	-0.0114642	0.00757227	0.0493871	.	Vmn2r95	Vmn2r95	Dis5 (5' distal regions)
chr12:107749924-107750061	-1.25809	0.315018	0.0033458	0.0283899	.	.	Bcl11b	Intron
chr2:84709789-84709903	-1.25774	0.0152023	0.00756698	0.0493674	.	Clp1, Med19, Selenoh, Tmx2, Ypel4, Zdhhc5	Zdhhc5	Intron
chr15:4033189-4033450	-1.25703	1.14344	0.000119783	0.00266639	.	Oxct1	Oxct1	Intron
chr3:117868847-117869062	-1.25659	0.933405	0.000581093	0.00831489	Snx7	.	Snx7	Promoter.Up
chr12:92812594-92812974	-1.25656	0.796537	0.000611341	0.00862959	.	.	Sel1l	Intergenic
chr18:73792628-73792749	-1.25642	0.357571	0.00343871	0.0289349	.	Elac1, Me2	Me2	Intron
chrX:98296544-98296778	-1.25626	0.597463	0.0020858	0.0205105	.	.	Ar	Intron
chr2:103945064-103945185	-1.25483	0.239195	0.00362914	0.0300707	.	Lmo2	Lmo2	Dis5 (5' distal regions)
chr10:37290024-37290433	-1.25459	1.22188	0.00010363	0.00240878	.	.	Marcks	Dis5 (5' distal regions)
chr10:93690419-93690646	-1.25457	1.20933	0.000415396	0.00657187	.	Ntn4	Ntn4	Intron
chr13:37010571-37010691	-1.25392	0.288998	0.00565826	0.0405852	.	F13a1	F13a1	Intron
chr7:4337655-4337736	-1.25376	-0.395835	0.0201078	0.0945664	Ncr1	.	Ncr1	Promoter.Up
chr13:67805920-67806016	-1.25359	0.00710056	0.00700053	0.0468087	.	Zfp273, Zfp493	Zfp273	Intron
chr17:51964552-51964648	-1.25325	-0.0616267	0.0122042	0.0678993	.	.	Satb1	Intergenic
chr11:64037558-64037780	-1.25255	1.00551	0.000291553	0.0051035	.	Cox10	Cox10	Intron
chr6:145893908-145894060	-1.25252	0.702666	0.00104332	0.012605	.	Bhlhe41, Sspn	Bhlhe41	Dis5 (5' distal regions)
chr10:111127651-111127760	-1.25232	0.105247	0.00577053	0.0410459	.	Osbpl8	Osbpl8	Promoter.Down
chr9:14053704-14053899	-1.25205	-0.264112	0.0136593	0.0731571	.	.	Fam76b	Intergenic
chr13:44454890-44455095	-1.2515	0.301296	0.00689608	0.0462888	.	.	Jarid2	Promoter.Down
chr17:63284647-63284837	-1.25076	0.746181	0.000720091	0.00968093	.	.	Fbxl17	Intron
chr16:87656886-87657090	-1.25032	1.90798	3.17067e-06	0.000177167	.	Bach1	Bach1	Dis5 (5' distal regions)
chr1:187346369-187346531	-1.24901	1.18879	0.000123908	0.00273664	.	.	Gpatch2	Exon
chr6:99498248-99498432	-1.24872	0.701112	0.00118298	0.0137467	.	Foxp1	Foxp1	Intron
chr18:69570184-69570317	-1.24855	0.321286	0.00309051	0.0268988	.	Tcf4	Tcf4	Intron
chr10:26762532-26762795	-1.24844	2.23894	2.2741e-07	2.42412e-05	.	Arhgap18	Arhgap18	Intron
chr6:30085503-30085639	-1.24804	0.645514	0.00201383	0.0200023	.	Nrf1	Nrf1	Intron
chr17:7219254-7219421	-1.24749	0.516994	0.00169862	0.017715	.	Rps6ka2	Rps6ka2	Intron
chr1:171627938-171628185	-1.24695	-0.148562	0.0115219	0.0653689	.	Cd244a, Ly9, Slamf7	Ly9	Dis5 (5' distal regions)
chr14:25630361-25630468	-1.24674	-0.630386	0.0276775	0.116457	.	Zmiz1	Zmiz1	Intron
chr4:89575673-89575788	-1.24614	0.541568	0.00289085	0.0256877	.	.	Dmrta1	Intergenic
chr1:52753894-52754045	-1.24608	0.432702	0.00290743	0.0257788	.	Inpp1, Mfsd6	Mfsd6	Dis5 (5' distal regions)
chr12:77535251-77535442	-1.24594	1.13772	0.000473896	0.00722289	.	.	Fut8	Intergenic
chr5:69585420-69585614	-1.2458	0.492235	0.00219623	0.0212615	.	Gnpda2, Guf1, Yipf7	Gnpda2	Intron
chr7:16350031-16350344	-1.24542	0.868528	0.000700255	0.00948411	.	Bbc3, Sae1	Sae1	Intron
chr13:113829145-113829402	-1.24536	0.427951	0.00288827	0.0256767	.	Arl15	Arl15	Intron
chr14:79180457-79180782	-1.24337	2.66961	3.93657e-09	9.98761e-07	.	Vwa8, Zfp957	Vwa8	Exon
chr1:191519854-191520032	-1.24308	1.0462	0.000234156	0.00434784	.	.	Dtl	Dis5 (5' distal regions)
chr13:54320415-54320504	-1.24181	-0.291684	0.0177091	0.0869276	.	.	Cplx2	Intron
chr6:37419449-37419618	-1.24129	0.939133	0.000537508	0.00786899	.	Creb3l2	Creb3l2	Intron
chr10:102449596-102449701	-1.24117	0.0706269	0.00834382	0.052773	.	Nts	Nts	Dis5 (5' distal regions)
chr7:58722336-58722692	-1.24035	1.82899	5.05488e-06	0.000252948	.	.	Atp10a	Exon
chr5:127624595-127624676	-1.24024	-0.267463	0.014362	0.0757104	.	Glt1d1, Slc15a4	Slc15a4	Intron
chr5:36364351-36364476	-1.24012	0.849601	0.000554324	0.00804596	Sorcs2	.	Sorcs2	Promoter.Down
chr2:128319028-128319462	-1.2394	2.74357	1.40978e-09	4.3225e-07	.	.	Bcl2l11	Intron
chr1:39759780-39759939	-1.23927	0.662392	0.00164637	0.0173159	.	Rfx8	Rfx8	Dis5 (5' distal regions)
chr18:52472891-52473003	-1.23922	0.187063	0.0061347	0.0427351	.	Srfbp1	Srfbp1	Promoter.Down
chr8:61550520-61550601	-1.23904	0.0892735	0.00788494	0.0507737	.	Palld	Palld	Intron
chr17:84261004-84261179	-1.23824	0.868528	0.000480624	0.00728746	.	Thada	Thada	Intron
chr10:95698953-95699346	-1.23796	2.78176	5.53985e-10	2.0455e-07	.	Anapc15-ps	Anapc15-ps	Dis5 (5' distal regions)
chr6:22402211-22402358	-1.23698	0.435923	0.00304675	0.0266391	.	Fam3c	Fam3c	Dis5 (5' distal regions)
chrX:166981028-166981315	-1.23637	1.03457	0.000367052	0.00601154	.	.	Tmsb4x	Dis3 (3' distal regions)
chr5:64706241-64706322	-1.23565	-0.384731	0.0176481	0.0867756	.	.	Klf3	TES (transcription end sites)
chr6:28626245-28626405	-1.23516	0.519769	0.00218249	0.0211686	.	.	Snd1	Intron
chr15:82928910-82929080	-1.23458	1.38635	3.73723e-05	0.00114951	.	Tcf20	Tcf20	Intron
chr11:3298592-3298673	-1.23456	-0.207035	0.0166573	0.0835881	Patz1	.	Patz1	Promoter.Down
chr12:81755228-81755309	-1.23388	-0.211348	0.015986	0.0813408	.	Map3k9	Map3k9	Intron
chr6:83005033-83005179	-1.23387	0.272659	0.00569326	0.0407359	.	Aup1, Dok1, Htra2, Loxl3, M1ap	M1ap	Intron
chr10:25395348-25395545	-1.2337	0.32061	0.00365297	0.0302202	.	Epb41l2	Epb41l2	Intron
chr11:5397102-5397266	-1.23365	-0.0538144	0.00985913	0.0589821	.	Znrf3	Znrf3	Intron
chr7:132776572-132776719	-1.23339	1.33331	7.64645e-05	0.00193322	Fam53b	.	Fam53b	Promoter.Down
chr17:86243162-86243243	-1.23338	-0.216892	0.0137108	0.0733195	.	.	Prkce	Intron
chr6:108611780-108611926	-1.23312	0.34065	0.00390473	0.0316235	.	Bhlhe40	Bhlhe40	Intron
chr13:15982526-15982690	-1.23309	0.225952	0.00699862	0.0468067	.	Inhba	Inhba	Intron
chr4:87836234-87836604	-1.23297	2.40313	1.29213e-08	2.55394e-06	.	Mllt3	Mllt3	Intron
chr5:149037763-149037847	-1.23158	-0.0169644	0.00852549	0.0535435	.	Hmgb1	Hmgb1	Dis5 (5' distal regions)
chr12:55016962-55017179	-1.23146	0.853364	0.00106267	0.0127818	.	Baz1a	Baz1a	Dis5 (5' distal regions)
chr10:96338184-96338307	-1.23105	0.731213	0.00133592	0.0149513	.	.	Btg1	Intron
chr10:95718809-95718990	-1.23093	0.3713	0.00388663	0.0315298	.	Anapc15-ps	Anapc15-ps	Dis5 (5' distal regions)
chr12:20815586-20815957	-1.23061	1.88151	2.78753e-06	0.000161064	.	.	Asap2	Promoter.Up
chr3:21958706-21958913	-1.22943	1.82152	4.21297e-06	0.000219458	.	.	Tbl1xr1	Dis3 (3' distal regions)
chr8:35448259-35448418	-1.22858	-0.142531	0.0119791	0.0671072	.	Eri1	Eri1	Dis3 (3' distal regions)
chr6:38120703-38120978	-1.22847	2.16649	2.49065e-07	2.61323e-05	.	Atp6v0a4, Tmem213	Atp6v0a4	Intron
chr4:98040775-98040912	-1.22845	0.552452	0.00185057	0.0188202	.	.	Nfia	Intron
chr4:87916147-87916267	-1.22819	0.36505	0.00438381	0.0341856	.	Mllt3	Mllt3	Intron
chr15:59410406-59410650	-1.22775	-0.0998833	0.0171682	0.0853101	.	Nsmce2, Washc5	Nsmce2	Intron
chr6:144922880-144923090	-1.2265	1.56395	2.45219e-05	0.000847379	.	.	Bcat1	Intergenic
chr13:28790290-28790449	-1.22619	0.415047	0.0038911	0.0315542	.	.	Sox4	Intron
chr10:28513576-28513904	-1.22592	2.7656	1.09131e-09	3.50714e-07	.	Ptprk	Ptprk	Intron
chr6:108895162-108895381	-1.22584	0.118484	0.00802638	0.0513682	.	Edem1	Edem1	Dis3 (3' distal regions)
chr16:45141909-45142032	-1.2258	0.29125	0.00427117	0.0335788	.	Atg3, Ccdc80, Slc35a5	Slc35a5	Exon
chr3:108882075-108882165	-1.22538	-0.811887	0.0462906	0.162772	Fndc7	.	Fndc7	Promoter.Up
chr10:93325930-93326056	-1.22489	0.129442	0.00757084	0.0493815	.	Elk3	Elk3	Dis5 (5' distal regions)
chr4:7755552-7755833	-1.22469	0.603364	0.00181795	0.0185938	.	.	Car8	Dis5 (5' distal regions)
chr11:121741622-121741762	-1.22461	0.711241	0.00104153	0.0125904	.	Metrnl	Metrnl	Dis3 (3' distal regions)
chr6:140722099-140722434	-1.22373	2.46544	8.2673e-09	1.76688e-06	.	.	Aebp2	Dis5 (5' distal regions)
chr9:109914335-109914537	-1.22366	0.679617	0.00126331	0.0143968	.	Cdc25a, Map4	Map4	Dis5 (5' distal regions)
chr3:154183031-154183310	-1.22338	1.04241	0.000576866	0.00827077	.	Slc44a5	Slc44a5	Intron
chr7:90029057-90029180	-1.22201	0.595909	0.00190481	0.0192137	.	Eed	Eed	Promoter.Up
chr2:71652186-71652388	-1.22089	-0.404439	0.0226632	0.102132	.	.	Itga6	Intergenic
chr15:25871568-25871847	-1.21956	2.0028	2.37122e-06	0.000141995	.	Retreg1	Retreg1	Intron
chr11:57718109-57718264	-1.21914	-0.178476	0.014097	0.0747403	.	.	Galnt10	Intron
chr10:94154508-94154626	-1.21908	-0.509043	0.0311813	0.12569	Nr2c1	.	Nr2c1	Promoter.Up
chr1:161660766-161660994	-1.21899	1.15736	0.000187068	0.00370797	.	.	Fasl	Intergenic
chr5:21030217-21030518	-1.21878	1.12846	0.000561524	0.00812698	.	Ptpn12	Ptpn12	Promoter.Up
chr3:52967212-52967298	-1.21872	0.0207621	0.00915818	0.0562309	.	Cog6	Cog6	Dis5 (5' distal regions)
chr6:128021460-128021790	-1.21687	1.20106	0.000224389	0.00422257	.	Tspan9	Tspan9	Intron
chr5:125141677-125141789	-1.21683	-0.558368	0.0271162	0.114898	.	Ncor2	Ncor2	Intron
chr2:113807826-113807915	-1.21658	0.0341773	0.0127375	0.0699427	.	Arhgap11a, Grem1, Scg5	Scg5	Intron
chr8:85618906-85619100	-1.21658	0.704657	0.00127864	0.0145257	.	.	Dnaja2	Dis3 (3' distal regions)
chr11:82991502-82991623	-1.21591	0.47612	0.00260856	0.0239113	Slfn9	.	Slfn9	Promoter.Up
chr11:115004172-115004322	-1.21565	0.28906	0.00478734	0.0362318	.	Cd300c, Cd300c2, Cd300ld, Cd300ld2, Cd300ld3, Cd300ld4, Cd300ld5	Cd300c2	Dis5 (5' distal regions)
chr11:86851255-86851397	-1.21506	0.113468	0.00723492	0.0478596	.	Dhx40	Dhx40	Dis5 (5' distal regions)
chr7:68144323-68144550	-1.21503	2.34806	6.2194e-08	8.94954e-06	.	Igf1r	Igf1r	Intron
chr5:20911880-20911976	-1.21486	0.16385	0.00815852	0.0519914	.	Phtf2, Rsbn1l, Tmem60	Rsbn1l	Intron
chr12:3548742-3548909	-1.21457	0.933381	0.00111344	0.0131788	.	Dtnb	Dtnb	Dis5 (5' distal regions)
chr17:52264359-52264489	-1.21398	0.229721	0.0060707	0.0424721	.	.	Kcnh8	Intergenic
chr13:117235571-117235723	-1.21386	0.582118	0.00349613	0.0292507	.	Emb	Emb	Intron
chr6:65190417-65190670	-1.21356	0.56114	0.00299255	0.0263351	.	Hpgds	Hpgds	Dis5 (5' distal regions)
chrX:42453966-42454088	-1.21322	0.624041	0.00158756	0.0169026	.	Sh2d1a, Tex13c2	Tex13c2	Dis5 (5' distal regions)
chr12:28861431-28861691	-1.21291	1.44508	3.97005e-05	0.00120112	Eipr1	.	Eipr1	Intron
chr1:13280132-13280331	-1.21259	0.941454	0.000671723	0.00921767	.	Ncoa2	Ncoa2	Intron
chr2:79696629-79696738	-1.2125	0.183593	0.00596567	0.0419652	.	Ppp1r1c	Ppp1r1c	Dis5 (5' distal regions)
chr17:84911608-84911689	-1.21249	-0.11454	0.0129126	0.070578	.	Ppm1b	Ppm1b	Dis5 (5' distal regions)
chr10:108209538-108209673	-1.21241	-0.297715	0.0209299	0.0971221	.	Ppp1r12a	Ppp1r12a	Intron
chr3:8981768-8981939	-1.21184	0.303428	0.00406892	0.0324474	.	Tpd52	Tpd52	Intron
chr7:49364439-49365054	-1.2117	2.93096	3.42908e-10	1.42364e-07	Nav2	.	Nav2	Promoter.Up
chr10:39535455-39535599	-1.21162	-0.192113	0.0168009	0.0840963	.	Fyn	Fyn	Intron
chr3:65598054-65598288	-1.21147	0.492311	0.0073938	0.0485864	.	.	Tiparp	Dis5 (5' distal regions)
chr12:77138696-77139090	-1.21126	2.26893	1.07656e-07	1.36769e-05	.	.	Fut8	Dis5 (5' distal regions)
chr10:111050363-111050549	-1.2106	0.334812	0.00487487	0.0367117	.	Zdhhc17	Zdhhc17	Dis5 (5' distal regions)
chr19:32964042-32964273	-1.21008	1.34657	8.17686e-05	0.00203064	.	.	Pten	Dis3 (3' distal regions)
chr4:10812995-10813248	-1.21006	-0.594528	0.0317762	0.127271	.	.	Plekhf2	Promoter.Up
chr16:8862358-8862552	-1.21005	0.629987	0.00272774	0.0246985	.	.	Usp7	Dis3 (3' distal regions)
chr2:75825705-75825895	-1.20992	1.33653	9.28414e-05	0.00221497	.	Agps	Agps	Dis5 (5' distal regions)
chr10:66920796-66920923	-1.20987	0.514945	0.00292928	0.0259087	.	.	Reep3	Promoter.Up
chr16:16099862-16100125	-1.20856	0.983734	0.000556421	0.00806965	.	Spidr	Spidr	Exon
chr12:36078626-36078780	-1.20836	0.683949	0.00207783	0.0204623	.	Bzw2, Tspan13	Bzw2	Dis5 (5' distal regions)
chr3:75696279-75696393	-1.20821	0.302625	0.004316	0.0338423	.	.	Serpini1	Dis5 (5' distal regions)
chr6:72644650-72644828	-1.20818	-0.700947	0.0426602	0.154273	.	Elmod3, Retsat, Tcf7l1, Tgoln1	Tcf7l1	Promoter.Up
chr13:28790533-28790897	-1.20742	0.798645	0.00139835	0.0154351	.	.	Sox4	Intron
chr5:53394704-53394799	-1.20661	-0.252284	0.0172488	0.0855294	.	.	Rbpj	Dis5 (5' distal regions)
chr18:60984965-60985173	-1.20632	0.657974	0.00187827	0.0190144	.	Camk2a, Slc6a7	Camk2a	Exon
chr14:79200312-79200446	-1.20631	0.171248	0.00690213	0.0463041	.	Zfp957	Zfp957	Intron
chr2:18904746-18904853	-1.20515	-0.00330293	0.0102987	0.0606503	Pip4k2a	.	Pip4k2a	Promoter.Down
chr9:118416599-118416793	-1.20355	0.451312	0.00437829	0.034174	.	.	Eomes	Dis5 (5' distal regions)
chr8:25709264-25709435	-1.2035	0.91882	0.00076907	0.0101584	.	Ddhd2, Nsd3, Plpp5	Nsd3	Intron
chr11:104412377-104412545	-1.20345	0.094273	0.00754389	0.0492706	.	Kansl1	Kansl1	Intron
chr9:114412636-114412717	-1.2034	-0.402468	0.0220344	0.100382	.	Crtap, Glb1, Tmppe	Glb1	Intron
chr6:128043669-128043897	-1.20332	0.55431	0.00344435	0.0289571	.	Tspan9	Tspan9	Intron
chr3:84598123-84598237	-1.20317	0.158563	0.00731547	0.048227	.	Arfip1, Tigd4	Tigd4	TES (transcription end sites)
chr11:8589543-8589861	-1.2031	1.02329	0.00112609	0.0132758	.	Tns3	Tns3	Intron
chr14:10780405-10780548	-1.20277	0.864529	0.000796775	0.010415	.	.	Fhit	Exon
chr6:108501581-108501678	-1.20277	0.751809	0.0011375	0.0133716	.	Itpr1	Itpr1	Intron
chr13:113418201-113418461	-1.20209	1.05135	0.00054403	0.00793369	.	.	Gzmk	Dis3 (3' distal regions)
chr6:129747753-129747920	-1.20184	-0.195504	0.0210865	0.0975861	.	Klri1, Klri2	Klri2	Dis5 (5' distal regions)
chr13:111587715-111587804	-1.20169	-0.246987	0.0158769	0.0809673	.	.	Mier3	Intron
chr12:32285202-32285364	-1.20115	0.405822	0.00363966	0.030141	.	.	Pik3cg	Intergenic
chr7:58736936-58737118	-1.20103	0.809098	0.00148795	0.0161265	.	.	Atp10a	Intron
chr4:59231892-59232029	-1.20081	0.0717338	0.0159713	0.0812947	.	Ugcg	Ugcg	Dis5 (5' distal regions)
chr5:8648021-8648107	-1.20049	0.615036	0.00188345	0.0190496	.	Abcb1a, Rundc3b	Abcb1a	Dis5 (5' distal regions)
chr1:181168355-181168629	-1.19985	0.700196	0.00130126	0.0146972	.	Cnih4, Nvl, Wdr26	Cnih4	Exon
chr6:142870012-142870127	-1.19961	0.550838	0.00355086	0.0295872	.	St8sia1	St8sia1	Intron
chr16:31235995-31236204	-1.19942	2.15376	6.33114e-07	5.25194e-05	.	Acap2, Ppp1r2	Acap2	Dis5 (5' distal regions)
chr5:86079359-86079483	-1.19936	0.796101	0.00101347	0.0123474	.	Cenpc1, Stap1	Stap1	Promoter.Up
chr18:75675722-75675922	-1.19906	0.487922	0.00339143	0.0286678	.	Ctif	Ctif	Intron
chr15:94277547-94277679	-1.19892	0.48088	0.00573527	0.0409077	.	.	Adamts20	Intron
chr4:145745028-145745123	-1.19863	-0.122055	0.0129836	0.0708256	.	Zfp980	Zfp980	Promoter.Up
chr18:89225369-89225561	-1.19845	-0.358711	0.024122	0.106458	.	Cd226	Cd226	Intron
chr5:148910179-148910367	-1.19809	0.965273	0.000525438	0.00774588	.	Katnal1	Katnal1	Intron
chr6:87496317-87496398	-1.19804	-0.181452	0.0148024	0.0772204	Arhgap25	.	Arhgap25	Promoter.Up
chr14:10447418-10447817	-1.19766	1.07242	0.000548422	0.0079763	.	Fhit	Fhit	Intron
chr15:36751269-36751477	-1.19696	0.828123	0.000932804	0.0116359	.	Ywhaz	Ywhaz	Dis3 (3' distal regions)
chr7:112238821-112238945	-1.19679	0.266417	0.0064875	0.0443873	.	Mical2	Mical2	Intron
chr16:8455258-8455489	-1.19606	1.46491	3.5459e-05	0.00110755	.	Mettl22, Tmem114	Mettl22	Dis5 (5' distal regions)
chr17:47754214-47754507	-1.19543	1.78856	4.81247e-06	0.000242496	Tfeb	.	Tfeb	Promoter.Up
chr8:41039582-41039741	-1.19492	0.343867	0.00526052	0.0386752	Mtus1	.	Mtus1	Promoter.Up
chr11:110427215-110427545	-1.19438	2.12758	4.92667e-07	4.36657e-05	.	Map2k6	Map2k6	Intron
chrY:90744734-90744861	-1.19418	0.17551	0.00663143	0.0450454	.	.	Ssty2	Dis5 (5' distal regions)
chr15:103365800-103365888	-1.19402	0.597085	0.00251823	0.0233423	Itga5	.	Itga5	Promoter.Down
chr3:37693018-37693214	-1.1938	0.823521	0.00157928	0.0168388	.	.	Spry1	Dis5 (5' distal regions)
chr10:60333817-60333898	-1.1937	-0.237368	0.0223839	0.101349	.	Cdh23, Psap, Vsir	Cdh23	Intron
chr14:122045833-122046074	-1.1937	0.870185	0.00101535	0.0123651	.	Timm8a2	Timm8a2	Dis3 (3' distal regions)
chr5:107141284-107141415	-1.19327	0.55878	0.00356494	0.0296776	.	Tgfbr3	Tgfbr3	Intron
chr6:108457183-108457384	-1.19294	0.830531	0.000844605	0.0108412	Itpr1	.	Itpr1	Promoter.Up
chr15:67209278-67209708	-1.1929	1.82427	4.87838e-06	0.00024539	.	St3gal1	St3gal1	Dis5 (5' distal regions)
chr8:67860375-67860481	-1.19279	-0.0278648	0.0117734	0.0662976	.	Psd3	Psd3	Intron
chr13:104758763-104758915	-1.19279	0.496945	0.00294298	0.0259938	.	Cwc27, Srek1ip1	Srek1ip1	Intron
chr16:49896370-49896529	-1.19209	0.335869	0.00825072	0.0523789	.	Cd47	Cd47	Exon
chr7:82890441-82890598	-1.19208	-0.0244549	0.012245	0.0680565	.	Mex3b	Mex3b	Dis5 (5' distal regions)
chr9:13418735-13418820	-1.19173	0.131326	0.0139803	0.0743086	.	.	Maml2	Intron
chr11:58994341-58994746	-1.19149	2.95629	1.12435e-10	5.91269e-08	.	Hist3h2a, Obscn, Trim11, Trim17	Obscn	Exon
chr9:37310884-37311021	-1.1912	0.0836319	0.0128811	0.0704726	.	Ccdc15	Ccdc15	Intron
chr12:86914871-86914990	-1.19096	-0.00478719	0.00992973	0.0592084	.	Cipc, Irf2bpl	Irf2bpl	Dis5 (5' distal regions)
chr13:116884745-116884826	-1.19059	-0.211348	0.0207133	0.0964938	.	Parp8	Parp8	Intron
chr5:117185837-117185929	-1.18951	-0.128689	0.0174734	0.0861842	.	Taok3	Taok3	Exon
chr1:54810186-54810425	-1.18944	0.987424	0.00075296	0.0100007	.	Ankrd44	Ankrd44	Intron
chr13:101529125-101529278	-1.18745	-0.14062	0.0145417	0.0763051	.	.	Pik3r1	Intergenic
chr4:7981169-7981385	-1.18697	0.663025	0.00185383	0.0188468	.	.	Car8	Intergenic
chr5:32053622-32053706	-1.18656	0.0118761	0.0149417	0.077718	.	Babam2	Babam2	Intron
chr2:18114557-18114664	-1.18618	0.00478016	0.01179	0.0663694	.	Mllt10	Mllt10	Intron
chr15:78258328-78258470	-1.18579	0.170391	0.0120959	0.0675524	.	Csf2rb2, Ncf4	Ncf4	Intron
chr14:103087089-103087190	-1.18571	-0.301722	0.0210109	0.0973575	.	Acod1, Cln5, Fbxl3, Mycbp2	Fbxl3	Intron
chr10:75848502-75848647	-1.1855	1.0054	0.000430755	0.0067524	.	Derl3, Gstt1, Gstt2, Gstt4, Mif	Gstt2	Dis5 (5' distal regions)
chr5:107061814-107062002	-1.18526	0.168125	0.00745908	0.0488693	.	.	Tgfbr3	Dis3 (3' distal regions)
chr2:3668794-3668984	-1.18503	0.372937	0.00495474	0.0371519	.	Fam107b	Fam107b	Intron
chr12:115145421-115145518	-1.18461	0.382706	0.00418546	0.0330969	.	.	Zfp386	Promoter.Down
chr13:67829181-67829268	-1.18458	-0.0641847	0.0166387	0.0835305	.	Zfp273, Zfp493	Zfp273	Promoter.Down
chr6:143425841-143425989	-1.18408	0.349426	0.00505727	0.0376346	.	.	Etnk1	Dis3 (3' distal regions)
chr13:9022745-9022892	-1.18404	0.0770446	0.0102229	0.0603177	.	Gtpbp4	Gtpbp4	Intron
chr6:94718809-94718894	-1.18376	-0.0702151	0.0137659	0.0735237	.	Lrig1	Lrig1	Dis5 (5' distal regions)
chr12:79720201-79720296	-1.18368	0.3227	0.00614509	0.0427834	.	.	Zfp36l1	Intron
chr13:12316959-12317070	-1.18343	0.0794862	0.0110715	0.063701	.	Actn2	Actn2	Intron
chr15:27849994-27850249	-1.18341	0.0806356	0.0102814	0.0605809	.	Trio	Trio	Exon
chr13:115097096-115097252	-1.18328	0.593158	0.00293012	0.0259091	.	Itga1, Pelo	Itga1	Intron
chr2:72140636-72140724	-1.18285	0.917471	0.000775175	0.0102144	Rapgef4	.	Rapgef4	Promoter.Up
chr14:47341973-47342319	-1.18215	0.599442	0.00435834	0.0340635	.	Lgals3, Mapk1ip1l	Lgals3	Dis5 (5' distal regions)
chr16:64794922-64795030	-1.18189	0.373612	0.00496549	0.0371972	.	Zfp654	Zfp654	Intron
chr2:150322265-150322443	-1.18153	1.45418	6.25702e-05	0.00166336	.	.	Zfp442	Promoter.Up
chr7:141016944-141017025	-1.18075	-0.588463	0.0319733	0.127731	Ifitm6	.	Ifitm6	Promoter.Up
chr4:120053140-120053337	-1.18046	0.892683	0.00119387	0.0138307	.	Hivep3	Hivep3	Intron
chr6:108696012-108696296	-1.18033	0.804184	0.00126274	0.0143941	.	Bhlhe40	Bhlhe40	Dis5 (5' distal regions)
chr17:51704978-51705059	-1.1803	-0.169275	0.0158431	0.0808458	.	Satb1	Satb1	Dis3 (3' distal regions)
chr9:44487499-44487690	-1.1797	2.05815	1.23175e-06	8.71773e-05	Bcl9l	.	Bcl9l	Intron
chr13:6517116-6517286	-1.17946	-0.41296	0.0264627	0.112964	.	Pitrm1	Pitrm1	Dis5 (5' distal regions)
chr10:96266457-96266571	-1.17905	0.777434	0.00130027	0.0146907	.	.	Eea1	Intergenic
chr14:105359927-105360103	-1.179	-0.145822	0.0154787	0.0795715	.	.	Ndfip2	Intergenic
chr14:86731296-86731451	-1.1784	0.418332	0.0104108	0.0610528	.	Diaph3	Diaph3	Intron
chr13:114949135-114949322	-1.17803	-0.592052	0.0358841	0.137797	.	Itga2	Itga2	Dis5 (5' distal regions)
chr9:69002888-69002969	-1.17762	-0.308356	0.0243198	0.107031	.	.	Rora	Intron
chr10:98927086-98927223	-1.1775	0.358579	0.00597548	0.0420104	.	Atp2b1	Atp2b1	Intron
chr8:115514577-115514785	-1.17745	0.655663	0.00329042	0.0280687	.	.	Maf	Intergenic
chr6:122761088-122761318	-1.17644	2.70878	2.92929e-09	7.86836e-07	.	Slc2a3	Slc2a3	Intron
chr5:64580165-64580395	-1.17642	1.31225	0.000139723	0.00298762	.	.	Klf3	Dis5 (5' distal regions)
chr12:102319980-102320180	-1.17611	0.350902	0.00752894	0.0491969	.	Rin3	Rin3	Intron
chr13:119601447-119601549	-1.17603	1.13111	0.000350684	0.00581925	.	Ccl28, Tmem267	Tmem267	Intron
chr10:44015818-44015975	-1.17597	0.733672	0.00149341	0.0161696	.	Crybg1	Crybg1	Intron
chr5:92103078-92103384	-1.17488	2.64626	7.07705e-09	1.55857e-06	.	G3bp2, Uso1	G3bp2	Dis5 (5' distal regions)
chr1:66884369-66884521	-1.17478	0.423935	0.00527116	0.0387182	.	Acadl	Acadl	Dis5 (5' distal regions)
chr3:52170980-52171149	-1.17436	1.09312	0.000541136	0.00790329	.	.	Maml3	Intron
chr16:24347999-24348197	-1.17414	0.459035	0.00432792	0.0339086	.	Lpp	Lpp	Dis5 (5' distal regions)
chr16:92965793-92966020	-1.17406	0.742571	0.00368706	0.030417	.	.	Runx1	Intergenic
chr2:75731274-75731430	-1.17335	0.243902	0.00848803	0.0533739	.	Nfe2l2	Nfe2l2	Promoter.Up
chr6:129581461-129581589	-1.17312	0.797184	0.00139343	0.0154043	Klre1	.	Klre1	Promoter.Up
chr16:66276723-66277115	-1.17294	2.84559	5.37707e-10	2.00778e-07	.	.	Vgll3	Dis3 (3' distal regions)
chr16:89972156-89972301	-1.1728	1.53929	4.42965e-05	0.00129633	Tiam1	.	Tiam1	Promoter.Down
chrX:142423973-142424142	-1.17249	0.384897	0.00518073	0.0382736	.	Acsl4	Acsl4	Promoter.Up
chr4:59496942-59497123	-1.17248	-0.574621	0.0320686	0.127971	.	Ptbp3	Ptbp3	Intron
chr15:28009735-28009943	-1.17234	-0.660719	0.0422132	0.15311	.	Trio	Trio	Intron
chr11:83108118-83108326	-1.17192	0.524294	0.0040132	0.0321716	.	Slfn1, Slfn2	Slfn1	Dis5 (5' distal regions)
chr14:21433492-21433645	-1.17147	0.373304	0.0058836	0.0415835	.	Kat6b	Kat6b	Intron
chr18:34475265-34475449	-1.17111	0.852318	0.00106843	0.0128333	Fam13b	.	Fam13b	Intron
chr2:84656033-84656114	-1.16993	-0.183346	0.0213716	0.0984192	.	Btbd18, Ctnnd1, Med19, Selenoh, Tmx2	Btbd18	Intron
chr4:143144581-143144686	-1.16958	0.961747	0.000611728	0.00863084	.	.	Prdm2	Intron
chr18:67441006-67441259	-1.16902	0.537138	0.00292061	0.0258488	.	Afg3l2, Prelid3a, Tubb6	Afg3l2	Intron
chr12:102651583-102651664	-1.16872	1.34222	0.000184353	0.00366972	.	Itpk1	Itpk1	Intron
chr1:151489887-151490078	-1.16857	0.506048	0.004193	0.0331389	.	Rnf2	Rnf2	Intron
chr15:58585580-58585688	-1.16763	-0.725439	0.0446825	0.159028	.	.	Fer1l6	Intron
chr8:36082647-36082889	-1.1676	1.6197	3.64211e-05	0.00113028	.	Prag1	Prag1	Dis5 (5' distal regions)
chr14:15339335-15339594	-1.16718	0.867525	0.00106947	0.0128404	.	.	Lrrc3b	Dis3 (3' distal regions)
chr11:50849381-50849681	-1.16703	1.69163	1.61992e-05	0.000622224	Grm6	.	Grm6	Promoter.Up
chr4:132959561-132959642	-1.16677	-0.367029	0.0271077	0.114873	.	Fam76a, Fgr	Fgr	Dis5 (5' distal regions)
chr9:11579097-11579359	-1.16674	1.20069	0.000325871	0.00553036	.	.	Cntn5	Intron
chr14:10432217-10432395	-1.16655	0.469817	0.00424103	0.0334145	.	Fhit	Fhit	Intron
chr1:69454113-69454269	-1.16612	0.367005	0.00649794	0.0444347	.	.	Ikzf2	Dis3 (3' distal regions)
chr4:7573137-7573235	-1.16609	0.137235	0.0100643	0.0597305	.	.	Tox	Exon
chr16:51721726-51721858	-1.16609	0.142105	0.00997176	0.0593613	.	.	Cblb	Intergenic
chr8:114888477-114888723	-1.16608	1.76172	1.74348e-05	0.000658318	.	.	Wwox	Intron
chrX:13631731-13631835	-1.16578	0.182135	0.00933511	0.0569022	Gpr34	.	Gpr34	Promoter.Up
chr2:131886587-131886868	-1.16544	1.15308	0.000755998	0.0100335	.	Erv3, Prn, Prnp	Prnp	Dis5 (5' distal regions)
chr12:32962262-32962349	-1.16522	-0.58038	0.0348617	0.135188	.	Sypl	Sypl	Intron
chr2:73478940-73479020	-1.16513	0.14359	0.00895553	0.0554299	.	Wipf1	Wipf1	Intron
chr15:86362184-86362368	-1.16498	0.884009	0.000954789	0.0118438	.	.	Tbc1d22a	Intron
chr6:134956489-134956601	-1.16457	0.0777227	0.0117691	0.0662954	.	Apold1, Cdkn1b	Apold1	Exon
chr12:80235369-80235604	-1.16428	1.74845	9.29832e-06	0.000407132	.	Actn1	Actn1	Intron
chr16:90042480-90042673	-1.16419	1.57171	5.6538e-05	0.00154953	.	.	Tiam1	Intergenic
chr16:50070671-50070783	-1.16415	0.434684	0.00436802	0.0341176	.	.	Cd47	Dis5 (5' distal regions)
chr7:129800402-129800612	-1.16391	1.11052	0.000483148	0.00731636	.	.	Wdr11	Dis5 (5' distal regions)
chr5:92142649-92142829	-1.1629	2.35059	2.94077e-07	2.95676e-05	.	Uso1	Uso1	Promoter.Up
chr10:96554608-96554689	-1.16278	-0.41914	0.0261326	0.112071	.	.	Btg1	Intron
chr4:86725289-86725400	-1.16172	0.212451	0.0083115	0.0526262	.	Dennd4c	Dennd4c	Dis5 (5' distal regions)
chr17:6598521-6598763	-1.16121	1.26036	0.000508987	0.00757376	.	Dynlt1c	Dynlt1c	Dis5 (5' distal regions)
chr7:75801920-75802133	-1.16078	1.29079	0.000201424	0.00390385	.	Klhl25	Klhl25	Dis5 (5' distal regions)
chr12:4208831-4209103	-1.16057	2.30567	1.69785e-07	1.99085e-05	.	Adcy3, Cenpo, Ptrhd1	Adcy3	Intron
chr9:45202532-45202612	-1.15892	-0.0579602	0.0141964	0.0751019	Tmprss4	.	Tmprss4	Promoter.Down
chr2:71116307-71116416	-1.15836	0.664209	0.00219107	0.0212297	Cybrd1	.	Cybrd1	Promoter.Up
chr2:118562063-118562351	-1.15817	1.40546	0.00014689	0.00309963	.	Bmf, Bub1b	Bmf	Dis5 (5' distal regions)
chr2:161102204-161102385	-1.15796	0.672387	0.00206195	0.020366	.	Chd6	Chd6	Intron
chr1:39097699-39097900	-1.15772	1.32798	0.000239887	0.00442308	.	.	Npas2	Dis5 (5' distal regions)
chr1:46873879-46874046	-1.1571	-0.0485199	0.0191911	0.0918096	.	Slc39a10	Slc39a10	Intron
chr9:118453550-118453698	-1.15604	0.498485	0.00404566	0.0323273	.	Eomes	Eomes	Dis5 (5' distal regions)
chr18:46120881-46121180	-1.15577	1.83462	6.14549e-06	0.000295754	.	.	Trim36	Dis5 (5' distal regions)
chr12:102445574-102445693	-1.15557	0.250505	0.00700528	0.0468309	.	Golga5, Lgmn	Lgmn	Dis5 (5' distal regions)
chr12:102339216-102339357	-1.15534	-0.225696	0.0233095	0.104079	.	Rin3	Rin3	Intron
chr2:153198598-153198780	-1.15532	0.625109	0.00264225	0.0241207	Tm9sf4	.	Tm9sf4	Promoter.Up
chrX:113862503-113862711	-1.15501	0.883424	0.00117595	0.0136815	.	.	Dach2	Dis3 (3' distal regions)
chr2:49424910-49425042	-1.15442	0.161448	0.0120825	0.0674864	.	Epc2	Epc2	Dis5 (5' distal regions)
chr14:53324437-53324642	-1.15442	2.32187	1.46211e-07	1.76696e-05	.	.	Trdd1	Promoter.Up
chr6:57271989-57272138	-1.15417	0.613437	0.00336472	0.0285058	.	Vmn1r14, Vmn1r15	Vmn1r15	Dis5 (5' distal regions)
chr3:76005743-76005865	-1.15409	-0.0174511	0.0226278	0.102035	.	Golim4	Golim4	Dis5 (5' distal regions)
chr1:191377783-191377864	-1.1537	0.153636	0.00887911	0.0550543	.	Ppp2r5a	Ppp2r5a	Intron
chr7:67461823-67462142	-1.15348	1.4499	0.000107742	0.00247912	.	.	Lrrc28	Dis5 (5' distal regions)
chr6:37431371-37431603	-1.15225	-0.42687	0.0309123	0.124988	.	Creb3l2	Creb3l2	Intron
chr13:117006781-117006946	-1.152	0.306559	0.0101712	0.0600948	.	Parp8	Parp8	Intron
chr7:131045555-131045796	-1.15077	1.33687	0.000147199	0.00310355	.	Dmbt1	Dmbt1	Dis3 (3' distal regions)
chr10:111050571-111050754	-1.15042	0.609573	0.00275316	0.0248303	.	Zdhhc17	Zdhhc17	Dis5 (5' distal regions)
chr7:83140780-83140947	-1.14957	0.666915	0.00248852	0.0231584	.	.	Mex3b	Intron
chr2:37460850-37460931	-1.1492	-0.185528	0.0250517	0.109052	.	Rabgap1, Rc3h2, Zbtb26, Zbtb6	Rabgap1	Intron
chr11:94201159-94201344	-1.14834	0.867525	0.00144358	0.0157817	.	Tob1, Wfikkn2	Tob1	Dis5 (5' distal regions)
chr1:82894609-82894724	-1.14797	0.461698	0.00734735	0.0483673	.	.	Agfg1	Intron
chr4:132983011-132983281	-1.14772	1.17693	0.000524469	0.00773685	.	Ahdc1, Fgr	Fgr	Intron
chr7:139973143-139973307	-1.14752	1.58354	4.92724e-05	0.00139809	.	Adam8, Kndc1, Utf1	Adam8	Intron
chr4:8910471-8910563	-1.1474	1.09063	0.000543774	0.00793263	.	.	Chd7	Dis5 (5' distal regions)
chr12:32893346-32893502	-1.14739	1.15576	0.000449034	0.00695762	.	.	Sypl	Dis3 (3' distal regions)
chr2:90503327-90503408	-1.14717	-0.0437085	0.0141957	0.0751019	.	Ptprj	Ptprj	Intron
chr18:69338131-69338229	-1.14708	-0.443055	0.0299282	0.122563	.	Tcf4	Tcf4	Dis5 (5' distal regions)
chr3:14959699-14959780	-1.14614	-0.0877963	0.0184514	0.089438	.	.	Car2	Dis5 (5' distal regions)
chr7:67425644-67425880	-1.14583	2.00742	2.08092e-06	0.0001299	.	.	Mef2a	Dis3 (3' distal regions)
chr9:45098553-45098720	-1.14571	0.626723	0.0033574	0.0284522	.	Jaml, Mpzl3, Scn2b, Scn4b	Jaml	Intron
chr4:33226689-33226948	-1.14507	1.39993	0.000127549	0.00278971	.	Pm20d2, Pnrc1, Srsf12	Srsf12	Intron
chr1:107447774-107447870	-1.14481	-0.197118	0.0280524	0.117504	.	Serpinb7	Serpinb7	Intron
chr10:39358546-39358784	-1.14463	2.45685	1.01927e-07	1.3161e-05	.	Fyn	Fyn	Dis5 (5' distal regions)
chr9:21715345-21715542	-1.14413	0.334787	0.00642336	0.0441381	.	Ldlr, Spc24	Ldlr	Dis5 (5' distal regions)
chr8:120786755-120787120	-1.14369	0.748242	0.00176198	0.0181748	.	Irf8	Irf8	Dis3 (3' distal regions)
chr2:84016402-84016646	-1.14315	1.74659	1.49367e-05	0.000585392	.	.	Zswim2	Dis3 (3' distal regions)
chr15:66984815-66984937	-1.14305	-0.00817295	0.0148242	0.0773108	.	Ndrg1	Ndrg1	Intron
chr16:92777942-92778231	-1.1428	0.593367	0.00345311	0.0290027	.	Runx1	Runx1	Intron
chr10:96871925-96872086	-1.14272	0.610076	0.00270371	0.0245347	.	.	Btg1	Intron
chr10:96964132-96964311	-1.14244	0.734216	0.0023259	0.0221486	.	.	Btg1	Intergenic
chr17:80698391-80698540	-1.14242	-0.0169403	0.0169153	0.0844225	.	Map4k3	Map4k3	Intron
chr11:88989575-88989806	-1.14233	2.43616	5.29767e-07	4.6083e-05	Coil	.	Coil	Promoter.Down
chr4:70383232-70383430	-1.14149	0.742483	0.00192999	0.0193936	.	Cdk5rap2	Cdk5rap2	Intron
chrX:57181327-57181546	-1.14126	0.551443	0.00417044	0.0330082	.	Cd40lg	Cd40lg	Dis5 (5' distal regions)
chr1:156996590-156996773	-1.14094	0.638192	0.0029568	0.0260919	.	.	Ralgps2	Intron
chr2:130540356-130540560	-1.14082	1.20692	0.000439079	0.00684863	Ptpra	.	Ptpra	Exon
chr13:13557450-13557642	-1.14054	0.0614985	0.0182437	0.0887064	.	Lyst, Nid1	Lyst	Dis5 (5' distal regions)
chr1:78686991-78687126	-1.1404	0.412874	0.0077721	0.0502616	.	Acsl3, Utp14b	Acsl3	Intron
chr7:46499668-46499838	-1.14015	0.269855	0.00752845	0.0491969	.	.	Kcnc1	Intron
chr15:31520552-31520745	-1.14014	1.03215	0.00123057	0.0141332	.	Cmbl, March6	March6	Intron
chr7:16668947-16669110	-1.14003	0.262683	0.00759882	0.0495142	.	Ceacam15	Ceacam15	Dis5 (5' distal regions)
chr8:34615109-34615248	-1.13998	0.921202	0.00132226	0.0148444	.	.	Dusp4	Intron
chr17:17608704-17608836	-1.13957	1.05206	0.000694135	0.00942273	.	Lnpep	Lnpep	Intron
chr7:80123235-80123440	-1.13839	2.06076	3.17296e-06	0.000177167	.	Idh2	Idh2	Dis5 (5' distal regions)
chr1:106595368-106595566	-1.13818	1.10481	0.00051463	0.00763193	.	.	Bcl2	Intron
chr1:161327442-161327697	-1.13802	0.666915	0.00286499	0.0255572	.	.	Tnfsf4	Dis5 (5' distal regions)
chr1:193213919-193214207	-1.13783	0.751538	0.00210968	0.0206587	.	Hsd11b1, Irf6, Lamb3, Traf3ip3	Lamb3	Intron
chr4:139813624-139813883	-1.1378	0.99934	0.00159978	0.0169926	.	Pax7	Pax7	Intron
chr13:28886798-28886932	-1.1377	0.586525	0.00371454	0.0305798	.	.	Sox4	Promoter.Up
chr1:64134539-64134728	-1.13766	0.132544	0.0127187	0.0698701	.	Klf7	Klf7	Dis5 (5' distal regions)
chr5:89036211-89036497	-1.13747	1.54015	0.00012435	0.00274063	.	Slc4a4	Slc4a4	Intron
chr10:111619795-111620249	-1.13739	1.04263	0.000624688	0.00875532	.	.	Phlda1	Dis5 (5' distal regions)
chr10:26785040-26785252	-1.13718	1.34754	0.000334086	0.00563543	.	Arhgap18	Arhgap18	Intron
chr5:76850262-76850408	-1.13709	1.72995	3.68724e-05	0.00113858	.	Aasdh	Aasdh	Intron
chr12:99699534-99699837	-1.13698	1.51396	5.40744e-05	0.00149621	.	.	Foxn3	Intron
chr7:97338621-97338842	-1.13689	0.221936	0.00886723	0.0550006	.	Alg8, Kctd21, Usp35	Kctd21	Intron
chr2:13101839-13102064	-1.13684	0.998172	0.00102052	0.0124107	.	.	C1ql3	Intron
chr1:144179689-144179831	-1.13664	0.56503	0.00378744	0.030983	.	Rgs13	Rgs13	Dis5 (5' distal regions)
chr17:12296924-12297068	-1.13658	0.970116	0.000888132	0.0112386	.	Map3k4	Map3k4	Intron
chr2:11540537-11540853	-1.13631	0.421555	0.00647653	0.0443402	.	Pfkfb3, Rbm17	Pfkfb3	Intron
chr6:122570766-122570951	-1.13573	0.299847	0.00801098	0.05131	.	Aicda, Apobec1, Gdf3, Mfap5	Aicda	Promoter.Up
chr15:36317541-36317785	-1.13559	0.205536	0.0106574	0.062041	.	Rnf19a	Rnf19a	Dis5 (5' distal regions)
chr8:22787682-22787841	-1.13538	1.02347	0.00116741	0.0136096	.	Ap3m2, Plat	Ap3m2	Exon
chr12:3524315-3524409	-1.13479	-0.324303	0.026323	0.112598	.	Asxl2, Dtnb	Asxl2	Dis5 (5' distal regions)
chr18:61376915-61377012	-1.13468	0.425065	0.0052386	0.0385574	.	Ppargc1b	Ppargc1b	Intron
chr14:121552705-121552894	-1.1344	1.11312	0.000634413	0.00885241	.	Dock9, Slc15a1	Dock9	Intron
chr12:71192742-71193088	-1.13436	2.10432	1.80608e-06	0.000115485	.	.	Timm9	Intron
chr14:10593610-10593738	-1.13418	-0.125051	0.0261483	0.112121	.	.	Fhit	Intron
chr18:12216352-12216548	-1.13416	1.26512	0.000283354	0.00499729	.	Npc1, Rmc1	Npc1	Intron
chr16:76309408-76309542	-1.13326	1.57615	5.42928e-05	0.00150127	.	Nrip1	Nrip1	Intron
chr1:180601841-180602016	-1.13323	0.653449	0.00318076	0.0274539	.	Lin9, Parp1	Parp1	TES (transcription end sites)
chr18:60991462-60991633	-1.13295	0.843473	0.00186604	0.0189353	.	Camk2a, Cdx1, Slc6a7	Slc6a7	Dis3 (3' distal regions)
chr5:123820787-123820950	-1.13294	0.680172	0.00237498	0.0224509	Kntc1	.	Kntc1	Promoter.Down
chr4:119996502-119996661	-1.13283	0.377628	0.00629653	0.0435338	.	Hivep3	Hivep3	Intron
chr6:17055722-17055874	-1.13235	-0.253828	0.0318789	0.127523	.	Tes	Tes	Dis5 (5' distal regions)
chr8:35366709-35366876	-1.13179	0.491324	0.00906113	0.0558705	.	Ppp1r3b	Ppp1r3b	Dis5 (5' distal regions)
chr11:109554447-109554646	-1.13168	0.564253	0.00595008	0.0418983	.	Arsg	Arsg	Intron
chr17:71214271-71214399	-1.13163	0.221746	0.0197223	0.093427	.	Emilin2, Lpin2	Lpin2	Dis5 (5' distal regions)
chr12:92928208-92928492	-1.13111	0.114655	0.0183508	0.0890796	.	.	Sel1l	Intergenic
chr10:26760431-26760711	-1.13088	2.53158	1.91417e-07	2.16266e-05	.	Arhgap18	Arhgap18	Intron
chr7:110710754-110710856	-1.12949	0.149464	0.0117718	0.0662954	.	.	Ampd3	Intergenic
chr15:25931613-25931845	-1.12911	1.89519	7.46196e-06	0.00034276	Retreg1	.	Retreg1	Intron
chr9:26987295-26987434	-1.12903	-0.307631	0.0286865	0.1192	.	Acad8, Ncapd3, Thyn1, Vps26b	Acad8	Intron
chr16:51686771-51686969	-1.12903	2.30092	2.8199e-07	2.85178e-05	.	.	Cblb	Intergenic
chr16:76363471-76363631	-1.12873	1.73529	2.14121e-05	0.000763149	.	Nrip1	Nrip1	Intron
chr11:120041724-120041995	-1.12844	0.600368	0.00316784	0.0273757	Aatk	.	Aatk	Promoter.Up
chr18:89325948-89326202	-1.12843	1.94128	2.01548e-05	0.000730812	.	.	Cd226	Intron
chrX:134163396-134163543	-1.12829	0.498998	0.00557034	0.0401911	Xkrx	.	Xkrx	Promoter.Up
chr10:4522298-4522392	-1.12826	0.0631123	0.0178322	0.0873598	.	Ccdc170	Ccdc170	Intron
chr12:28800492-28800934	-1.1278	1.76108	2.98323e-05	0.000978137	.	Eipr1	Eipr1	Intron
chr7:123356273-123356354	-1.12764	0.0864263	0.0150814	0.0782474	.	Arhgap17, Lcmt1	Lcmt1	Intron
chr3:131064407-131064753	-1.12666	2.0063	7.18072e-06	0.000332482	.	Lef1	Lef1	Dis5 (5' distal regions)
chr1:64928662-64928745	-1.12652	-0.263388	0.0380089	0.143007	Plekhm3	.	Plekhm3	Promoter.Up
chr1:82893624-82893774	-1.12598	0.607209	0.00349685	0.0292539	.	.	Agfg1	Intron
chr6:108525647-108525767	-1.12583	0.268522	0.0093262	0.0568665	.	Itpr1	Itpr1	Promoter.Up
chr8:25907047-25907128	-1.12551	-0.289467	0.0283434	0.118199	.	Hgsnat, Kcnu1	Kcnu1	Intron
chr6:94624628-94624709	-1.1254	0.00478016	0.0161127	0.0817889	.	Lrig1, Slc25a26	Lrig1	Intron
chr19:32939713-32939916	-1.12533	0.699685	0.00386335	0.0314102	.	.	Pten	Dis3 (3' distal regions)
chr18:23896708-23896879	-1.12522	0.681727	0.00310559	0.0269985	.	.	Zfp397	Dis3 (3' distal regions)
chr7:58705305-58705420	-1.12511	1.3033	0.000383414	0.00620803	.	Atp10a	Atp10a	Intron
chr10:67598661-67598915	-1.12511	0.606644	0.00409863	0.0326192	.	Ado	Ado	Dis5 (5' distal regions)
chr7:121934477-121934638	-1.12508	0.839754	0.00222542	0.0214597	.	Cog7, Scnn1b	Scnn1b	Intron
chr12:3968430-3968617	-1.125	0.438057	0.00834177	0.0527639	.	Efr3b, Pomc	Efr3b	Exon
chr4:8238232-8238425	-1.12499	0.0675289	0.0129068	0.0705643	Car8	.	Car8	Promoter.Down
chr8:72183811-72184096	-1.12415	1.25804	0.000640529	0.00891329	.	Cib3, Fam32a, Hsh2d, Rab8a, Tpm4	Hsh2d	Exon
chr12:28735333-28735557	-1.12405	0.776712	0.00310445	0.0269942	.	Eipr1, Trappc12	Trappc12	Exon
chr12:28809121-28809252	-1.12393	0.863793	0.0013227	0.0148474	.	Eipr1	Eipr1	Intron
chr16:85000325-85000556	-1.12386	0.974602	0.00126813	0.0144347	.	App	App	Intron
chr6:28399943-28400036	-1.12384	0.322495	0.0147087	0.076917	Zfp800	.	Zfp800	Promoter.Up
chr12:17339247-17339374	-1.12379	0.364418	0.0142736	0.0754048	.	Atp6v1c2, Nol10	Nol10	Dis5 (5' distal regions)
chr4:143288528-143288755	-1.12315	0.016449	0.0162523	0.0822726	.	Pdpn	Pdpn	Intron
chr14:121553863-121554192	-1.12142	1.65426	7.16277e-05	0.00184515	.	Dock9, Slc15a1	Dock9	Intron
chr2:160780608-160780714	-1.12072	0.142524	0.0112924	0.0645216	.	Plcg1	Plcg1	Exon
chr10:59932605-59932913	-1.11943	2.17165	2.45284e-06	0.000145477	.	Ddit4	Ddit4	Dis3 (3' distal regions)
chr4:102930716-102931071	-1.11942	1.41406	0.000132222	0.00286894	.	Sgip1, Tctex1d1	Sgip1	Intron
chr7:67412734-67413017	-1.11929	1.37144	0.000164321	0.00337071	.	Mef2a	Mef2a	Dis5 (5' distal regions)
chr18:73648472-73648727	-1.11929	1.9663	5.5217e-06	0.000270995	Smad4	.	Smad4	Promoter.Down
chr17:67274561-67274884	-1.11917	1.11563	0.000744823	0.00992296	.	.	Ptprm	Intron
chr8:33688623-33688737	-1.11915	0.156967	0.016307	0.0824607	.	Gsr, Gtf2e2, Ubxn8	Gsr	Intron
chr3:28528074-28528279	-1.11906	0.287105	0.00877223	0.0546108	.	Tnik	Tnik	Intron
chr5:50026230-50026776	-1.11904	2.99954	2.64057e-08	4.53707e-06	.	Adgra3	Adgra3	Intron
chr1:120463831-120463982	-1.11886	0.55169	0.00666041	0.0451966	.	Marco	Marco	Dis3 (3' distal regions)
chr3:52495103-52495284	-1.11838	0.476202	0.00544466	0.0395706	.	.	Foxo1	Dis5 (5' distal regions)
chrX:75032080-75032286	-1.11749	0.431379	0.00561299	0.0403742	.	.	Gab3	Intron
chrX:169828228-169828423	-1.1174	2.05267	2.16116e-06	0.000132713	Mid1	.	Mid1	Promoter.Down
chr12:102302395-102302618	-1.11736	0.782228	0.00219465	0.0212533	.	Rin3	Rin3	Intron
chr4:9422254-9422424	-1.11732	0.243781	0.0113616	0.0647898	.	.	Asph	Intron
chr2:9647193-9647411	-1.11719	0.42801	0.00822108	0.0522596	.	.	Gata3	Dis5 (5' distal regions)
chr12:28773946-28774066	-1.1165	0.226599	0.0113036	0.0645656	.	Eipr1, Trappc12	Eipr1	Intron
chr1:191277593-191277833	-1.11642	1.67312	6.86222e-05	0.00178488	.	Nenf, Tmem206	Nenf	Intron
chr3:125159814-125160156	-1.11637	0.740469	0.00317225	0.0274023	.	.	Ndst4	Intergenic
chr1:89454546-89454837	-1.1157	1.47153	0.000230664	0.00431074	Agap1	.	Agap1	Promoter.Up
chr16:76310344-76310611	-1.11568	2.78784	7.7884e-09	1.68529e-06	.	Nrip1	Nrip1	Intron
chr12:92775803-92775987	-1.11524	1.72736	2.99427e-05	0.000980056	.	.	Sel1l	Intergenic
chr7:107659203-107659536	-1.11511	2.3685	4.27821e-07	3.96603e-05	.	.	Ppfibp2	Intron
chr3:9968697-9968969	-1.11506	0.98845	0.00109568	0.0130486	.	Fabp5	Fabp5	Dis5 (5' distal regions)
chr13:37124131-37124312	-1.11444	-0.199371	0.0235021	0.104643	.	.	F13a1	Intergenic
chr14:36932021-36932265	-1.11425	1.66182	8.32014e-05	0.00205155	.	Ccser2	Ccser2	Intron
chr9:72089299-72089423	-1.11401	-0.577473	0.0478618	0.166312	.	Tcf12	Tcf12	Dis5 (5' distal regions)
chr12:107016872-107017055	-1.1138	0.956111	0.00151742	0.0163684	.	.	Vrk1	Intergenic
chr2:9759795-9760032	-1.1137	1.31629	0.000353263	0.0058475	.	.	Gata3	Intergenic
chr18:55693449-55693582	-1.11351	0.131762	0.0129746	0.0708008	.	.	Zfp608	Intergenic
chr7:132336830-132336998	-1.11329	0.595143	0.00413078	0.0328021	.	Chst15	Chst15	Dis5 (5' distal regions)
chr14:120362699-120362868	-1.11322	0.855756	0.00161476	0.0170974	.	Mbnl2	Mbnl2	Intron
chr10:40179588-40179669	-1.11295	-0.324303	0.0281615	0.117768	.	Rpf2, Slc16a10	Slc16a10	Dis5 (5' distal regions)
chr13:52071143-52071309	-1.1129	0.67711	0.00318328	0.0274675	.	.	Gadd45g	Dis5 (5' distal regions)
chr17:52557536-52557699	-1.11272	1.17911	0.000451583	0.00698614	.	Kcnh8	Kcnh8	Dis5 (5' distal regions)
chr4:34848052-34848283	-1.11264	1.94302	5.01658e-06	0.000251467	.	Cga, Zfp292	Zfp292	Intron
chrX:48127250-48127371	-1.11224	-0.453548	0.0347712	0.135018	Xpnpep2	.	Xpnpep2	Promoter.Up
chr12:99675055-99675190	-1.11202	0.454517	0.00640496	0.0440589	.	.	Foxn3	Dis5 (5' distal regions)
chr17:52219661-52219791	-1.11149	-0.133105	0.0239212	0.105828	.	.	Kcnh8	Intergenic
chr1:84318642-84318970	-1.11112	2.78634	7.77062e-09	1.68529e-06	.	Pid1	Pid1	Intron
chr1:191486635-191486832	-1.11096	0.633126	0.00487118	0.0366871	.	.	Ppp2r5a	Dis5 (5' distal regions)
chr13:13621629-13621718	-1.11063	-0.483528	0.0447626	0.159176	.	Lyst	Lyst	Intron
chr10:40153472-40153655	-1.11013	0.0881503	0.0181829	0.0885321	.	Slc16a10	Slc16a10	Dis5 (5' distal regions)
chr5:96990577-96990876	-1.11002	1.38891	0.000171446	0.00348229	.	Bmp2k	Bmp2k	Dis5 (5' distal regions)
chr2:13088464-13088613	-1.11	0.42211	0.00777159	0.0502616	.	.	C1ql3	Intron
chr18:3984264-3984399	-1.10993	0.192914	0.0112234	0.0642631	.	.	Lyzl1	Intergenic
chr15:9189975-9190158	-1.10955	-0.622872	0.0447907	0.159242	.	Lmbrd2, Skp2	Lmbrd2	Intron
chr8:115350799-115351036	-1.10935	0.370636	0.0106948	0.0621851	.	.	Maf	Intron
chr12:75415168-75415249	-1.10934	-0.34204	0.0303854	0.123677	Gphb5	.	Gphb5	Promoter.Down
chr4:44671158-44671288	-1.10884	0.0595276	0.0160565	0.0816184	.	Pax5	Pax5	Promoter.Down
chr13:85282179-85282396	-1.10863	0.816244	0.00250557	0.0232678	.	Rasa1	Rasa1	Intron
chr7:48132383-48132487	-1.10836	0.0727315	0.0179198	0.0876345	.	Mrgprb5	Mrgprb5	Dis5 (5' distal regions)
chr13:37761082-37761227	-1.10823	0.477332	0.00556593	0.0401727	.	Rreb1	Rreb1	Dis5 (5' distal regions)
chr7:142394407-142394511	-1.10741	0.410914	0.00755565	0.0493232	.	Ctsd, Ifitm10, Syt8, Tnni2	Ctsd	Dis5 (5' distal regions)
chr13:28749862-28750170	-1.10694	1.5283	0.000122011	0.00270625	.	.	Sox4	Intron
chr10:98851092-98851235	-1.10656	0.602629	0.00439309	0.0342334	.	.	Atp2b1	Intergenic
chr3:9845280-9845399	-1.10599	0.332056	0.00946729	0.0574018	.	Pag1	Pag1	Dis5 (5' distal regions)
chr2:150131537-150131633	-1.10552	1.24151	0.000324949	0.00552014	.	Zfp120	Zfp120	Intron
chr11:114965493-114965781	-1.10498	1.2512	0.000596106	0.00847242	.	Cd300c, Cd300c2, Cd300lb, Cd300ld	Cd300c	Intron
chr17:12748623-12748739	-1.10447	1.28545	0.000256764	0.00463575	.	Airn, Igf2r	Igf2r	Exon
chr5:62843427-62843686	-1.10403	1.23249	0.000484375	0.0073285	.	Dthd1	Dthd1	Intron
chr7:58701258-58701641	-1.10393	2.60514	3.71752e-08	5.94621e-06	.	Atp10a	Atp10a	Intron
chr10:95690988-95691218	-1.1034	1.52714	0.000149582	0.00313886	.	Anapc15-ps	Anapc15-ps	Dis5 (5' distal regions)
chr19:58097277-58097499	-1.10217	1.64383	9.15216e-05	0.00219672	.	.	Gfra1	Intron
chr3:152905930-152906071	-1.10195	0.251551	0.0131371	0.0713914	.	.	St6galnac5	Intron
chr17:52010384-52010679	-1.10178	0.871328	0.00220421	0.0213163	.	.	Satb1	Intergenic
chr18:38595832-38596175	-1.10169	1.11917	0.000710179	0.00956851	.	Spry4	Spry4	Promoter.Down
chr2:150290165-150290344	-1.10166	2.17375	2.08564e-06	0.000129991	.	.	Zfp937	Dis5 (5' distal regions)
chr5:100374006-100374204	-1.10133	0.749925	0.00290744	0.0257788	Sec31a	.	Sec31a	Promoter.Up
chr3:146764932-146765300	-1.10126	1.6373	0.000112287	0.00254722	Prkacb	.	Prkacb	Promoter.Up
chr3:138644568-138644655	-1.10124	-0.0738039	0.0200115	0.0942824	.	.	Eif4e	Promoter.Up
chr6:67302590-67302772	-1.1006	0.904871	0.00176039	0.0181715	.	Il12rb2, Serbp1	Serbp1	Intron
chr14:118893111-118893240	-1.10059	0.365374	0.00897418	0.0555022	.	Cldn10, Dnajc3, Dzip1	Dzip1	Intron
chr7:43530420-43530582	-1.09921	0.368053	0.0095446	0.0577092	.	Cd33, Iglon5, Zfp658, Zfp719	Cd33	Exon
chr11:94565304-94565467	-1.09908	0.659912	0.00360465	0.029925	Acsf2, Chad	.	Chad	Promoter.Up
chr12:52796497-52796749	-1.09843	1.12343	0.00112349	0.0132543	Akap6	.	Akap6	Intron
chr3:144147397-144147493	-1.09812	-0.0738039	0.0191849	0.0917984	.	Lmo4	Lmo4	Dis5 (5' distal regions)
chr8:36613915-36613996	-1.09812	-0.0738039	0.0191849	0.0917984	Dlc1	.	Dlc1	Promoter.Up
chr16:97310489-97310747	-1.098	2.32253	7.48085e-07	5.96064e-05	.	Bace2	Bace2	Dis5 (5' distal regions)
chr5:107279330-107279717	-1.09727	2.02895	4.42703e-06	0.000227567	.	Tgfbr3	Tgfbr3	Intron
chr3:115776713-115776923	-1.09719	1.17293	0.00073037	0.00978346	.	.	S1pr1	Intergenic
chr2:10015362-10015534	-1.09702	0.947541	0.00176352	0.0181843	.	Taf3	Taf3	Intron
chr10:100716392-100716563	-1.09622	-0.148949	0.0247159	0.108139	.	.	Cep290	Intron
chr7:14317351-14317449	-1.09582	0.196503	0.0144342	0.0759477	.	Obox8	Obox8	Dis3 (3' distal regions)
chr14:63132294-63132538	-1.09552	0.802821	0.00246155	0.0229938	.	Ctsb, Fdft1	Ctsb	Intron
chr8:34315300-34315540	-1.09544	1.42803	0.000184695	0.00367484	.	.	Saraf	Dis5 (5' distal regions)
chr18:50000628-50000862	-1.09517	0.749718	0.00370915	0.0305498	.	Dmxl1, Tnfaip8	Tnfaip8	Intron
chr14:121958751-121958898	-1.0951	2.42398	4.12116e-07	3.87006e-05	.	Gpr18, Gpr183, Ubac2	Gpr183	Intron
chr4:40815911-40816258	-1.09498	1.36429	0.000223937	0.00421864	.	B4galt1	B4galt1	Intron
chr9:106394279-106394531	-1.09442	0.980424	0.00129031	0.0146105	.	Abhd14a, Acy1, Dusp7, Rpl29	Dusp7	Dis5 (5' distal regions)
chr12:31814009-31814136	-1.09405	-0.121024	0.022717	0.10226	.	.	Cog5	Intron
chr3:22117780-22117968	-1.09394	0.734892	0.00300243	0.0263819	.	Tbl1xr1	Tbl1xr1	Intron
chr14:8632274-8632463	-1.09328	0.881613	0.0032596	0.0279151	.	.	Oit1	Intron
chr17:88538488-88538683	-1.09318	0.958919	0.00152327	0.0164089	.	Ppp1r21	Ppp1r21	Intron
chr14:88982056-88982147	-1.09285	-0.0738039	0.0199562	0.0940984	.	.	Pcdh20	Intergenic
chr5:8075180-8075639	-1.09279	2.86343	2.46096e-08	4.29653e-06	.	Adam22, Sri	Sri	Exon
chr4:150393743-150393994	-1.09265	1.22692	0.00055973	0.0081095	.	Rere	Rere	Intron
chr19:14586226-14586395	-1.09263	1.01867	0.00116695	0.013606	.	Tle4	Tle4	Intron
chr6:72139708-72139792	-1.09259	-0.00957091	0.0184908	0.0895886	.	St3gal5	St3gal5	Intron
chr2:173368189-173368559	-1.0925	1.47534	0.00017325	0.00351005	.	.	Pmepa1	Dis5 (5' distal regions)
chr3:104376782-104376986	-1.0913	0.803167	0.00259757	0.0238409	.	.	Lrig2	Dis5 (5' distal regions)
chr13:5780554-5780747	-1.09119	1.35207	0.000245896	0.00449188	.	.	Klf6	Dis3 (3' distal regions)
chr10:25376478-25376630	-1.09105	0.829674	0.00327381	0.0279903	.	Epb41l2	Epb41l2	Intron
chr4:121024018-121024208	-1.09095	0.0232854	0.019664	0.0932628	.	Col9a2, Smap2	Smap2	Dis5 (5' distal regions)
chr2:102970317-102970480	-1.09081	0.833339	0.00251795	0.0233421	.	.	Cd44	Intergenic
chr8:60859676-60859902	-1.09075	-0.0808078	0.0335081	0.131847	.	Hpf1	Hpf1	Dis5 (5' distal regions)
chr15:59052186-59052317	-1.09019	0.91271	0.00144628	0.0157993	.	Mtss1	Mtss1	Intron
chr4:8917249-8917568	-1.09016	2.0388	4.03597e-06	0.000212888	.	.	Chd7	Dis5 (5' distal regions)
chr16:58480033-58480271	-1.08943	0.704366	0.00461182	0.0353786	.	Dcbld2, St3gal6	St3gal6	Intron
chr4:9015812-9015961	-1.08935	0.621101	0.00497929	0.037262	.	.	Chd7	Intergenic
chr11:57669586-57669908	-1.08906	3.76108	1.60646e-13	2.40332e-10	.	Galnt10	Galnt10	Intron
chr7:66175841-66176085	-1.08889	2.62205	1.17272e-07	1.47727e-05	.	.	Chsy1	Dis5 (5' distal regions)
chr18:57249640-57249752	-1.08876	0.0182041	0.0181665	0.088467	.	.	Prrc1	Intron
chr6:99811468-99811658	-1.08772	1.07434	0.000891566	0.0112722	.	.	Prok2	Dis3 (3' distal regions)
chr2:44979543-44979679	-1.08754	1.01034	0.00132773	0.0148943	.	Zeb2	Zeb2	Dis3 (3' distal regions)
chr13:62926600-62926735	-1.08753	0.248892	0.0102196	0.0603103	.	Aopep, Fbp1	Aopep	Dis5 (5' distal regions)
chr4:134595226-134595307	-1.08732	-0.0801319	0.0230912	0.103409	.	Selenon	Selenon	Intron
chr6:146257125-146257238	-1.0872	0.481772	0.00686521	0.0461603	.	Itpr2	Itpr2	Intron
chr14:10289140-10289427	-1.08715	1.99028	7.99564e-06	0.000361157	.	.	Fhit	Intron
chr3:51308028-51308155	-1.08651	0.209156	0.0141423	0.0749052	.	Elf2	Elf2	Exon
chr8:108723283-108723431	-1.08635	0.996201	0.00119253	0.0138207	.	Zfhx3	Zfhx3	Intron
chr3:52882041-52882226	-1.08596	2.25388	9.0603e-07	6.91788e-05	.	.	Cog6	Dis3 (3' distal regions)
chr10:77551039-77551276	-1.08513	0.877129	0.00202801	0.0201017	.	Fam207a, Itgb2, Pttg1ip	Itgb2	Exon
chr10:118721936-118722181	-1.08478	1.55317	9.99989e-05	0.00234961	.	.	Dyrk2	Intergenic
chr17:18004788-18005097	-1.08437	1.77162	3.43258e-05	0.00108032	.	Fpr-rs4, Fpr3, Vmn2r124	Fpr-rs4	Dis5 (5' distal regions)
chr13:63189470-63189644	-1.08421	0.572141	0.00492217	0.0369845	Aopep	.	Aopep	Intron
chr1:165829290-165829485	-1.08414	1.44967	0.000277614	0.0049261	.	Cd247	Cd247	Intron
chr2:118711311-118711440	-1.08414	0.322394	0.0150862	0.0782616	Plcb2	.	Plcb2	Promoter.Up
chr3:142281140-142281367	-1.0839	2.10124	3.68809e-06	0.000199678	.	Pdlim5	Pdlim5	Intron
chr12:32851777-32851972	-1.08315	-0.207273	0.0361644	0.138487	.	Nampt	Nampt	Exon
chr3:20590244-20590341	-1.08262	0.341762	0.0099255	0.0591942	.	.	Agtr1b	Intergenic
chr9:95072241-95072322	-1.08222	0.0582339	0.022105	0.100602	.	Slc9a9	Slc9a9	Intron
chr7:142442620-142442943	-1.08219	1.1677	0.000796623	0.0104148	Tnni2	.	Tnni2	Promoter.Up
chr17:17444400-17444653	-1.08207	1.40775	0.000187857	0.0037173	.	Lix1	Lix1	Intron
chr13:102693378-102693546	-1.08197	0.389456	0.00903884	0.0557784	Cd180	.	Cd180	Promoter.Up
chr18:61108587-61108788	-1.0819	0.361681	0.0146236	0.0766007	.	Csf1r, Hmgxb3	Csf1r	Intron
chr10:88404210-88404455	-1.08166	-0.259799	0.0390237	0.145375	.	Dram1, Gnptab	Gnptab	Intron
chr7:64149963-64150056	-1.08164	0.0449482	0.0194344	0.0925692	.	Trpm1	Trpm1	Dis5 (5' distal regions)
chr14:104533232-104533335	-1.08097	0.12128	0.0174202	0.0860304	.	Rnf219	Rnf219	Dis5 (5' distal regions)
chr1:92052413-92052528	-1.08072	0.469696	0.00919488	0.0563884	.	Hdac4	Hdac4	Intron
chr16:48800962-48801178	-1.0806	1.46369	0.000233463	0.00434154	.	Retnla, Retnlb, Trat1	Retnlb	Dis5 (5' distal regions)
chr12:79798490-79798667	-1.08052	0.201887	0.013254	0.0717926	.	.	Zfp36l1	Intron
chr18:81360121-81360302	-1.08031	1.1079	0.00084912	0.0108782	.	.	Sall3	Intergenic
chr6:135218409-135218590	-1.08029	0.994565	0.00153477	0.016496	.	Fam234b, Gsg1, Hebp1	Fam234b	Intron
chr1:6466936-6467383	-1.08019	2.06168	4.12432e-06	0.000215535	.	St18	St18	Dis5 (5' distal regions)
chr1:127470290-127470459	-1.08012	0.492792	0.00843551	0.0531659	.	Tmem163	Tmem163	Intron
chr15:27709283-27709505	-1.08002	1.16019	0.000806607	0.0105073	.	Otulinl, Trio	Trio	Dis5 (5' distal regions)
chr1:189817232-189817432	-1.07976	0.601397	0.00615777	0.0428441	.	Ptpn14	Ptpn14	Intron
chr7:106426968-106427136	-1.07968	0.236793	0.0111152	0.0638592	.	.	Gvin1	Promoter.Down
chr2:26552162-26552365	-1.0795	1.13629	0.00128583	0.0145807	.	Egfl7, Mir126a, Notch1	Egfl7	Dis5 (5' distal regions)
chr11:86828301-86828773	-1.07945	4.24427	1.25394e-17	6.04467e-14	.	Dhx40	Dhx40	Dis5 (5' distal regions)
chr14:25747619-25747809	-1.07938	1.20884	0.000546177	0.00795164	.	Zcchc24	Zcchc24	Intron
chr5:100663124-100663315	-1.07926	0.907054	0.00190643	0.0192238	Coq2	.	Coq2	Promoter.Down
chr4:57640271-57640662	-1.07892	1.90807	1.65839e-05	0.000633913	.	Pakap, Palm2	Palm2	Intron
chr10:93325480-93325651	-1.07876	1.56436	0.00010523	0.00243607	.	Elk3	Elk3	Dis5 (5' distal regions)
chr17:29412353-29412617	-1.07858	1.54538	0.000156182	0.0032382	.	Fgd2	Fgd2	Dis3 (3' distal regions)
chr2:153170482-153170683	-1.07836	0.586555	0.00528539	0.0387834	.	Tm9sf4	Tm9sf4	Intron
chr10:10457111-10457283	-1.07822	0.478522	0.011784	0.0663397	.	Adgb	Adgb	Intron
chr8:35992537-35992722	-1.07811	0.45403	0.00822337	0.0522607	.	.	Prag1	Dis5 (5' distal regions)
chr1:131006191-131006344	-1.0778	0.640171	0.00388758	0.0315345	.	Il10	Il10	Dis5 (5' distal regions)
chr10:96238353-96238561	-1.07743	2.37719	6.96317e-07	5.64678e-05	.	.	Eea1	Intron
chr3:136578165-136578338	-1.07731	-0.303827	0.0316446	0.126915	.	.	Ppp3ca	Intergenic
chr13:5806256-5806428	-1.07685	1.33729	0.00036108	0.00594177	.	.	Klf6	Dis3 (3' distal regions)
chr17:88574863-88575170	-1.07672	2.83383	1.43633e-08	2.76957e-06	Ppp1r21	.	Ppp1r21	Promoter.Up
chr11:68623451-68623827	-1.07651	1.66997	9.13881e-05	0.00219417	.	Ccdc42	Ccdc42	Dis5 (5' distal regions)
chr9:11604552-11604715	-1.0765	0.646499	0.00527201	0.0387212	.	.	Cntn5	Intergenic
chr9:123812025-123812128	-1.07604	-0.0571083	0.0258421	0.11126	.	Ccr9, Cxcr6, Fyco1, Xcr1	Cxcr6	Intron
chr15:12439448-12439622	-1.07593	1.42983	0.000277915	0.00492841	.	Pdzd2	Pdzd2	Intron
chr2:172914639-172914725	-1.07572	0.193027	0.0164238	0.0828302	.	Bmp7	Bmp7	Intron
chr7:58485531-58485690	-1.07558	1.91595	1.52707e-05	0.00059472	.	.	Atp10a	Dis5 (5' distal regions)
chr3:153895562-153895788	-1.07524	1.59918	7.39447e-05	0.00188399	.	Acadm, Msh4, Rabggtb	Msh4	Intron
chr2:13683431-13683583	-1.07477	0.461296	0.00718877	0.047656	.	.	Vim	Intron
chr16:95381031-95381345	-1.0747	2.08801	4.73187e-06	0.000239967	.	.	Erg	Intron
chr4:119555484-119555704	-1.0746	0.857227	0.00219328	0.0212448	.	Foxj3, Frg2f1	Foxj3	Promoter.Up
chr10:93501005-93501140	-1.07449	-0.358143	0.0375547	0.141915	Hal	.	Hal	Promoter.Up
chr1:5046688-5046857	-1.07438	0.417788	0.00736455	0.0484511	.	Atp6v1h, Rgs20	Atp6v1h	Intron
chr4:7385109-7385359	-1.07412	0.569859	0.00609898	0.0425818	.	.	Tox	Intergenic
chr10:93689945-93690127	-1.07342	0.248892	0.0111631	0.0640367	.	Ntn4	Ntn4	Intron
chr8:115178428-115178723	-1.0733	0.904619	0.00210301	0.0206237	.	.	Wwox	Intron
chr3:9566878-9567155	-1.07284	1.63625	6.54357e-05	0.00172108	Zfp704	.	Zfp704	Promoter.Up
chr7:141164969-141165113	-1.0728	0.291677	0.0124125	0.0686841	.	Ano9, Hras, Lmntd2, Lrrc56, Ptdss2, Rnh1	Rnh1	Intron
chr12:111441694-111441831	-1.07262	0.278586	0.0134656	0.0725132	Tnfaip2	.	Tnfaip2	Promoter.Up
chr8:108749163-108749248	-1.0726	0.0123032	0.0213135	0.0982298	.	Zfhx3	Zfhx3	Intron
chr6:145924712-145925037	-1.07175	1.31812	0.000620936	0.0087154	.	Sspn	Sspn	Dis5 (5' distal regions)
chr16:76409457-76409711	-1.07171	0.394384	0.00988665	0.0590897	.	Nrip1	Nrip1	Dis5 (5' distal regions)
chr6:83273846-83274039	-1.0717	-0.235613	0.0365981	0.13955	.	Mthfd2, Slc4a5	Slc4a5	Intron
chr9:66570438-66570557	-1.07147	0.264971	0.0151792	0.0785672	.	Usp3	Usp3	Promoter.Up
chr13:52636238-52636617	-1.07139	1.60102	8.8239e-05	0.00214137	.	Syk	Syk	Intron
chr2:27296932-27297095	-1.07134	0.662205	0.00468654	0.0357653	.	Sardh, Vav2	Vav2	Intron
chr14:120294620-120294723	-1.071	0.107697	0.0159734	0.0812952	.	Mbnl2	Mbnl2	Intron
chr3:52463935-52464016	-1.07084	0.0556412	0.0171299	0.085193	.	.	Foxo1	Dis3 (3' distal regions)
chr3:52447373-52447603	-1.07029	1.47376	0.0001745	0.00352452	.	.	Foxo1	Dis3 (3' distal regions)
chr18:3933485-3933683	-1.07014	1.11445	0.000842383	0.0108191	.	.	Lyzl1	Intergenic
chr6:41195061-41195175	-1.06989	0.523698	0.00733668	0.0483191	.	.	Trbv14	Dis5 (5' distal regions)
chr4:57917297-57917413	-1.06982	0.588331	0.00626731	0.0433768	.	Txn1	Txn1	Promoter.Up
chr2:48374350-48374658	-1.06942	1.818	3.73106e-05	0.00114884	.	.	Acvr2a	Intron
chr4:3780538-3780632	-1.06914	0.0374335	0.0197692	0.0935624	.	Lyn	Lyn	Intron
chr13:97499114-97499309	-1.06885	0.414505	0.00989303	0.0590964	.	Lncenc1	Lncenc1	Dis5 (5' distal regions)
chr18:81574063-81574143	-1.06884	0.101231	0.0210291	0.0974247	.	.	Sall3	Intergenic
chrX:95161044-95161247	-1.06883	0.80965	0.00269716	0.0244957	.	Arhgef9	Arhgef9	Intron
chr8:35680730-35680900	-1.0688	1.82827	2.65016e-05	0.000896014	.	.	Mfhas1	TES (transcription end sites)
chr11:78780139-78780273	-1.0686	0.486464	0.00785644	0.0506541	.	Ccnq, Lyrm9	Ccnq	Dis5 (5' distal regions)
chr16:17181495-17181641	-1.06847	0.312697	0.0107208	0.062257	.	Ccdc116, Rimbp3, Sdf2l1, Ube2l3, Ydjc	Ube2l3	Intron
chr6:122921537-122921793	-1.06836	0.666666	0.00545592	0.0396325	Clec4a1	.	Clec4a1	Promoter.Up
chr3:9551642-9551818	-1.06794	1.47438	0.000228032	0.00427736	.	Zfp704	Zfp704	Intron
chr2:150290470-150290585	-1.06789	0.783653	0.00275258	0.0248276	.	.	Zfp937	Dis5 (5' distal regions)
chr3:9759249-9759340	-1.06732	0.415238	0.0101815	0.0601434	.	.	Pag1	Promoter.Down
chr1:88641998-88642192	-1.06715	0.946177	0.00220715	0.0213351	.	.	Arl4c	Dis5 (5' distal regions)
chr8:117318694-117318998	-1.06704	1.92756	1.7154e-05	0.000649978	.	Cmip	Cmip	Intron
chr12:80218405-80218578	-1.067	0.85207	0.00263277	0.0240671	.	Actn1	Actn1	Intron
chr17:43645324-43645482	-1.0669	0.185486	0.0163023	0.0824427	.	Cyp39a1, Slc25a27, Tdrd6	Tdrd6	Intron
chrX:13248239-13248354	-1.06667	0.339926	0.0112248	0.0642631	.	Ddx3x	Ddx3x	Promoter.Up
chr5:72800052-72800258	-1.06647	1.89687	5.65026e-05	0.00154905	.	Tec, Txk	Tec	Intron
chr18:79327698-79327971	-1.06642	1.34346	0.000509268	0.00757376	.	.	Setbp1	Intergenic
chr11:98049840-98049923	-1.06598	0.0601272	0.0220781	0.100536	.	Cacnb1, Rpl19, Stac2	Stac2	Intron
chr4:47261907-47262270	-1.06519	1.95427	1.91088e-05	0.000706163	.	Col15a1	Col15a1	Intron
chr15:57706655-57706783	-1.06487	0.920715	0.0021647	0.021036	.	Zhx2	Zhx2	Intron
chr9:70838615-70838773	-1.06477	0.787967	0.00268061	0.0243735	.	.	Adam10	Intron
chr10:95734850-95735206	-1.06433	1.17695	0.00158184	0.0168619	.	.	Anapc15-ps	Exon
chr5:50032539-50032628	-1.06425	0.236637	0.0122836	0.0682022	.	Adgra3	Adgra3	Intron
chr4:7443675-7443756	-1.06424	0.887197	0.00331427	0.0282106	.	.	Tox	Intergenic
chr1:191281312-191281444	-1.06372	0.233975	0.012576	0.0693328	.	Nenf, Tmem206	Nenf	Intron
chr16:52051964-52052087	-1.0637	1.36828	0.00048029	0.00728453	.	Cblb	Cblb	Intron
chr15:62106627-62106832	-1.06311	0.809654	0.00370742	0.0305443	.	.	Myc	Promoter.Up
chr17:50125346-50125427	-1.06295	-0.25938	0.0344927	0.134302	.	Rftn1	Rftn1	Intron
chr3:50619140-50619387	-1.06289	1.28024	0.00107833	0.0129075	.	.	Slc7a11	Dis5 (5' distal regions)
chr3:148895532-148895658	-1.06289	0.138812	0.0262466	0.112393	.	.	Adgrl2	Intron
chr3:148918533-148918770	-1.06272	0.699883	0.00463638	0.0354992	.	Adgrl2	Adgrl2	Intron
chr6:129747356-129747590	-1.06262	0.90004	0.00257787	0.0237101	.	Klri1, Klri2	Klri2	Dis5 (5' distal regions)
chr10:41620080-41620304	-1.06246	2.66775	6.29456e-08	9.0093e-06	.	Ccdc162	Ccdc162	Intron
chr2:59364513-59364784	-1.06233	1.69549	4.95728e-05	0.00140524	.	Pkp4	Pkp4	Dis5 (5' distal regions)
chr7:16007782-16007987	-1.06218	1.67305	7.47463e-05	0.00189752	.	Bicra, Ehd2	Bicra	Intron
chr2:6279243-6279425	-1.06214	0.689409	0.00441728	0.0343556	.	Usp6nl	Usp6nl	Intron
chr7:47113517-47113641	-1.06187	0.206757	0.0136918	0.0732598	Ptpn5	.	Ptpn5	Promoter.Up
chr3:60417051-60417284	-1.06128	1.91459	3.03001e-05	0.000987808	.	.	Mbnl1	Intergenic
chr19:58296856-58297064	-1.0606	-0.175693	0.0309563	0.125085	.	.	Gfra1	Intron
chr6:58623528-58623700	-1.05995	0.80897	0.00476082	0.0361098	.	Abcg2	Abcg2	Intron
chr17:3260874-3261165	-1.05969	1.38404	0.000315208	0.0054074	.	.	Tiam2	Intergenic
chr11:106701590-106701823	-1.05954	0.874856	0.00236686	0.0224035	.	Milr1, Pecam1	Pecam1	Intron
chr4:4758524-4758678	-1.05938	0.295266	0.0122316	0.0680037	.	Impad1	Impad1	Dis3 (3' distal regions)
chr15:7114025-7114199	-1.05913	0.743191	0.00604359	0.0423794	.	Lifr	Lifr	Intron
chr7:64187985-64188126	-1.05912	0.93622	0.00432995	0.033915	.	Trpm1	Trpm1	Intron
chr5:73162813-73162958	-1.05841	-0.127964	0.0306944	0.124491	.	Fryl	Fryl	Intron
chr6:140679131-140679217	-1.05837	0.42211	0.0094572	0.0573606	.	Aebp2	Aebp2	TES (transcription end sites)
chr3:30611021-30611260	-1.05825	1.66202	7.36715e-05	0.00188047	.	Actrt3, Lrrc34, Lrriq4, Mynn	Mynn	Intron
chr3:60419303-60419525	-1.05823	1.98884	1.18658e-05	0.000491924	.	.	Mbnl1	Intergenic
chr6:142527868-142528072	-1.0582	1.07541	0.00104553	0.0126246	.	Kcnj8, Ldhb	Ldhb	Dis5 (5' distal regions)
chr17:18189750-18190022	-1.05818	1.02542	0.00275473	0.0248392	.	Vmn2r92	Vmn2r92	Dis3 (3' distal regions)
chr12:107482361-107482610	-1.05806	0.993186	0.00219518	0.0212561	.	.	Bcl11b	Intron
chr8:33757578-33757688	-1.05766	0.293135	0.018269	0.0887918	.	Gtf2e2, Rbpms, Smim18	Gtf2e2	Intron
chr4:7457620-7457721	-1.05758	1.84628	4.70457e-05	0.00135216	.	.	Tox	Intergenic
chr14:121987397-121987562	-1.05728	1.2006	0.000765902	0.0101338	.	Gpr183, Timm8a2, Ubac2	Gpr183	Intron
chr15:95777663-95777776	-1.05695	0.25817	0.014294	0.0754802	.	Ano6	Ano6	Promoter.Down
chr2:58092905-58093071	-1.05647	0.638539	0.00615222	0.0428159	.	Ermn	Ermn	Dis5 (5' distal regions)
chr18:82705360-82705488	-1.05614	0.4092	0.0106756	0.062115	.	Zfp236	Zfp236	Dis5 (5' distal regions)
chr19:43723080-43723193	-1.05589	0.21564	0.0142883	0.0754593	.	Cox15, Cutc, Entpd7, Slc25a28	Entpd7	Intron
chr1:88720731-88720924	-1.05546	1.73108	4.45073e-05	0.00130074	.	Arl4c	Arl4c	Promoter.Down
chr1:13615995-13616218	-1.0551	-0.283872	0.0422035	0.153081	.	Lactb2, Tram1	Lactb2	Dis5 (5' distal regions)
chr10:67703008-67703361	-1.055	1.40033	0.000274015	0.00487419	.	.	Ado	Intergenic
chr13:109918828-109918945	-1.05478	1.30768	0.000996999	0.0122154	.	Pde4d	Pde4d	Intron
chr9:80329481-80329644	-1.05466	0.327614	0.011311	0.0645904	.	Myo6	Myo6	Intron
chr17:57347068-57347297	-1.05441	0.806361	0.0036886	0.0304262	.	Adgre1, Vav1	Adgre1	Dis5 (5' distal regions)
chr14:31408068-31408413	-1.05421	1.51265	0.000659484	0.00910476	Sh3bp5	.	Sh3bp5	Promoter.Up
chr17:19303835-19304034	-1.05391	1.08166	0.00137099	0.0152143	.	.	Vmn2r99	Exon
chr4:119897637-119897833	-1.05383	0.500526	0.00761084	0.0495753	.	.	Hivep3	Intron
chr10:85163014-85163168	-1.05366	-0.193043	0.0491345	0.169236	.	Cry1, Mterf2	Cry1	Intron
chr16:76444762-76445012	-1.05365	1.05152	0.00136165	0.0151571	.	.	Nrip1	Intron
chr15:31650909-31651123	-1.05337	1.06781	0.00178912	0.0183813	.	Atpsckmt, Cct5	Atpsckmt	Dis5 (5' distal regions)
chr2:101598841-101599047	-1.05269	0.776139	0.0035706	0.0297102	.	Rag2	Rag2	Intron
chr11:104676708-104676789	-1.05257	-0.0641847	0.0333744	0.131506	.	Itgb3	Itgb3	Dis5 (5' distal regions)
chr17:80768074-80768265	-1.05194	1.95635	2.20686e-05	0.000781272	.	Map4k3	Map4k3	Dis5 (5' distal regions)
chr12:70211626-70211745	-1.05126	0.227075	0.0141817	0.0750496	.	Abhd12b, Pygl, Trim9	Pygl	Intron
chr9:42076346-42076534	-1.05118	0.681819	0.0055688	0.0401834	.	Sorl1	Sorl1	Intron
chr16:97988613-97988719	-1.05116	0.100864	0.0191127	0.0915694	.	C2cd2, Zbtb21	Zbtb21	Dis5 (5' distal regions)
chr17:73039277-73039427	-1.05106	1.06493	0.00156821	0.0167454	.	.	Lclat1	Intergenic
chr5:9014883-9015117	-1.05081	1.89168	2.80569e-05	0.000935626	.	Crot	Crot	Dis5 (5' distal regions)
chr16:24008138-24008271	-1.05081	0.309109	0.0116024	0.0656756	.	Bcl6	Bcl6	Dis5 (5' distal regions)
chr3:101058356-101058555	-1.05076	1.29328	0.00061562	0.00866358	.	Cd101, Ptgfrn	Ptgfrn	Intron
chr13:30045280-30045413	-1.05076	0.696862	0.00515741	0.0381378	.	.	E2f3	Dis5 (5' distal regions)
chr5:65902979-65903102	-1.05068	1.67268	8.44525e-05	0.00207473	.	Chrna9, Rhoh	Chrna9	Dis5 (5' distal regions)
chr11:114890248-114890329	-1.05065	-0.108212	0.0269354	0.114338	Cd300a	.	Cd300a	Promoter.Up
chr1:127270691-127270928	-1.05023	1.03106	0.00165588	0.0173863	.	Mgat5	Mgat5	Promoter.Down
chr9:70036810-70036973	-1.05003	0.998017	0.00210706	0.0206447	Gcnt3	.	Gcnt3	Promoter.Down
chr2:160627629-160627827	-1.04955	0.560523	0.00634821	0.0437997	.	Top1	Top1	Dis5 (5' distal regions)
chr3:131049941-131050087	-1.04936	0.429981	0.0108066	0.0625917	.	.	Lef1	Dis5 (5' distal regions)
chr3:100785990-100786311	-1.04841	1.00662	0.00279685	0.0251072	.	Vtcn1	Vtcn1	Dis5 (5' distal regions)
chr3:9512207-9512671	-1.04834	2.72951	1.92688e-07	2.16855e-05	.	.	Zfp704	Intron
chr3:136761706-136761903	-1.04792	0.545413	0.00638704	0.0439809	.	.	Ppp3ca	Promoter.Up
chr3:50907323-50907469	-1.0475	0.704258	0.00506425	0.0376671	.	.	Noct	Dis5 (5' distal regions)
chr14:78719772-78719943	-1.04729	1.13447	0.00144129	0.0157666	.	Dgkh	Dgkh	Intron
chr2:19641105-19641373	-1.04682	0.97645	0.00322818	0.0277226	.	Otud1	Otud1	Dis5 (5' distal regions)
chr14:17967178-17967379	-1.04665	0.11578	0.0179042	0.0875931	.	Thrb	Thrb	Intron
chr9:120063875-120063992	-1.04651	0.800054	0.00353464	0.0294961	.	Ccr8, Cx3cr1, Slc25a38, Xirp1	Cx3cr1	Intron
chr5:134214878-134215103	-1.0465	1.33587	0.000954437	0.0118411	Gtf2ird2	.	Gtf2ird2	Promoter.Down
chr2:17365797-17365996	-1.04649	1.5461	0.000161511	0.00332644	.	Nebl	Nebl	Intron
chr2:152811929-152812078	-1.04647	1.32229	0.000916916	0.0115072	.	Bcl2l1, Tpx2	Bcl2l1	Intron
chr4:32868875-32869152	-1.04609	1.42947	0.0004278	0.00672277	.	Ankrd6	Ankrd6	Intron
chr17:86978645-86978775	-1.04585	0.59585	0.00757762	0.0494146	.	Atp6v1e2, Cript, Pigf, Rhoq	Rhoq	Intron
chr4:120041615-120041749	-1.04582	0.0940595	0.0214539	0.0986775	.	Hivep3	Hivep3	Intron
chr11:71144730-71144931	-1.04532	-0.298283	0.0436441	0.156623	Nlrp1a	.	Nlrp1a	Promoter.Up
chr2:18895931-18896130	-1.04508	1.6655	0.000141798	0.00301934	.	Pip4k2a	Pip4k2a	Intron
chr1:193444308-193444522	-1.04477	0.401	0.0109159	0.0630607	.	.	Mir205	Dis5 (5' distal regions)
chr17:17422590-17422757	-1.04466	0.285704	0.0208815	0.0969963	.	Lix1, Riok2	Lix1	Intron
chr2:131204587-131204804	-1.04448	0.216458	0.0173986	0.0859676	.	Ap5s1, Cdc25b, Cenpb, Mavs, Spef1	Ap5s1	Dis5 (5' distal regions)
chr8:84223478-84223591	-1.04436	-0.0778794	0.0315546	0.126665	.	Ccdc130, D8Ertd738e, Mri1, Nanos3, Zswim4	Zswim4	Intron
chr13:60843009-60843237	-1.0441	1.61466	0.000203508	0.0039337	.	Ctsll3	Ctsll3	Intron
chr1:161376273-161376516	-1.04364	1.68036	0.000202816	0.0039247	.	Tnfsf4	Tnfsf4	Dis5 (5' distal regions)
chr17:78429115-78429376	-1.04362	2.57956	1.29298e-07	1.60504e-05	.	Fez2	Fez2	Dis5 (5' distal regions)
chr4:133196975-133197088	-1.0432	0.341762	0.0119001	0.0667987	.	Cd164l2, Gpr3, Map3k6, Wasf2	Wasf2	Promoter.Down
chr12:115920178-115920437	-1.04317	2.16755	5.04533e-06	0.000252757	.	.	Zfp386	Promoter.Down
chr10:25342939-25343076	-1.04315	0.412977	0.0152883	0.078938	.	Akap7, Epb41l2	Epb41l2	Dis5 (5' distal regions)
chr5:107272958-107273162	-1.04288	-0.0210399	0.0347103	0.134877	.	Tgfbr3	Tgfbr3	Intron
chr2:152360492-152360837	-1.04237	2.88272	3.54144e-08	5.71172e-06	.	Nrsn2, Rbck1, Sox12, Trib3	Nrsn2	Intron
chr2:52558581-52558740	-1.04175	-0.0811892	0.0457342	0.161409	Cacnb4	.	Cacnb4	Promoter.Up
chr9:111143605-111143715	-1.04148	-0.124315	0.0298003	0.122213	.	Lrrfip2	Lrrfip2	Intron
chr1:51570651-51570827	-1.04129	1.93862	2.74895e-05	0.000920595	.	.	Nabp1	Intron
chr2:103461898-103462151	-1.04126	0.685715	0.00640646	0.0440657	.	Cat, Elf5	Elf5	Intron
chr10:96473580-96473793	-1.04126	0.69432	0.00557253	0.0402002	.	.	Btg1	Dis5 (5' distal regions)
chr16:90187614-90187819	-1.04116	1.1426	0.00117475	0.0136731	.	Scaf4, Sod1, Tiam1	Sod1	Dis5 (5' distal regions)
chr17:52153314-52153428	-1.04106	1.20204	0.00121334	0.013989	.	.	Satb1	Intron
chr19:41097715-41097815	-1.04098	-0.287155	0.0448189	0.159278	.	Opalin	Opalin	Exon
chr16:76219326-76219511	-1.04094	1.18885	0.000838963	0.0107927	.	.	Nrip1	Intergenic
chr1:118368078-118368249	-1.04086	0.472254	0.00977264	0.0586222	.	Clasp1, Nifk	Clasp1	Dis5 (5' distal regions)
chr14:118947261-118947342	-1.0408	0.310934	0.0118667	0.0666585	.	Dnajc3, Dzip1	Dnajc3	Intron
chr11:54152124-54152354	-1.04066	1.1721	0.00112477	0.0132621	.	P4ha2	P4ha2	Dis5 (5' distal regions)
chr10:96546173-96546320	-1.04063	0.451207	0.0100867	0.0597883	.	.	Btg1	Intron
chr1:155072754-155072959	-1.04057	1.85218	4.40846e-05	0.00129213	.	Ier5	Ier5	Intron
chr18:46200956-46201160	-1.04052	1.78135	0.00015219	0.00317727	.	Pggt1b, Trim36	Trim36	Promoter.Down
chr7:76060064-76060275	-1.04035	1.06099	0.00152369	0.0164115	.	.	Agbl1	Dis3 (3' distal regions)
chr10:96237759-96237985	-1.03969	1.01487	0.00300191	0.0263819	.	.	Eea1	Intron
chr2:30727914-30728336	-1.0393	3.20155	1.04323e-09	3.42883e-07	.	.	Ntmt1	Dis5 (5' distal regions)
chr4:145207986-145208069	-1.0389	0.892162	0.00420799	0.0332145	.	Tnfrsf1b, Vps13d	Vps13d	Dis5 (5' distal regions)
chr7:114294824-114294955	-1.03885	1.03278	0.0023802	0.0224807	.	Copb1, Psma1	Psma1	Dis5 (5' distal regions)
chr13:108667223-108667331	-1.03869	0.3912	0.0100404	0.0596268	.	Pde4d	Pde4d	Intron
chrX:141175534-141175615	-1.03816	-0.0808561	0.0300667	0.122864	.	Atg4a, Col4a6	Atg4a	Intron
chr6:16994854-16994942	-1.03811	-0.1201	0.0388022	0.144904	.	.	Tes	Intergenic
chr4:132975926-132976100	-1.038	1.24139	0.00110813	0.0131445	Fgr	.	Fgr	Promoter.Up
chr3:50583659-50583794	-1.03777	-0.243852	0.0454235	0.16067	.	.	Slc7a11	Promoter.Down
chr6:71376802-71377032	-1.03763	1.72718	0.000184988	0.00367983	.	Cd8a, Rmnd5a	Cd8a	Exon
chr3:59169356-59169504	-1.03745	0.322744	0.0139901	0.0743321	.	Gpr87, P2ry13, P2ry14	Gpr87	Intron
chr12:3862267-3862526	-1.03697	0.618535	0.00784814	0.0506156	Dnmt3a	.	Dnmt3a	Promoter.Up
chr13:5826372-5826700	-1.03681	1.09788	0.00160325	0.0170191	.	Klf6	Klf6	Dis5 (5' distal regions)
chr13:91169002-91169453	-1.03661	1.85159	8.93231e-05	0.00216074	.	Atg10	Atg10	Intron
chr1:40418623-40418816	-1.03589	0.55808	0.009822	0.058833	.	Il18r1, Il1rl1	Il1rl1	Dis5 (5' distal regions)
chr16:89974425-89974643	-1.03578	1.93971	1.81773e-05	0.000681019	Tiam1	.	Tiam1	Promoter.Up
chr7:83196268-83196429	-1.03502	0.727638	0.00455239	0.0350567	.	.	Mex3b	Intron
chr16:49876425-49876615	-1.03489	1.03743	0.00205744	0.020336	.	Cd47	Cd47	Intron
chr5:134468275-134468552	-1.03487	1.61533	0.00012431	0.00274063	.	Clip2, Gtf2ird1	Gtf2ird1	Dis5 (5' distal regions)
chr7:84192323-84192542	-1.03483	1.10085	0.00122848	0.0141159	.	Abhd17c	Abhd17c	Intron
chr13:28630128-28630360	-1.03476	2.72747	2.99967e-08	5.03445e-06	.	.	Sox4	Intron
chr16:92979959-92980392	-1.03474	2.88082	2.38078e-08	4.18179e-06	.	.	Runx1	Intergenic
chr14:16107507-16107723	-1.03449	0.951509	0.00245183	0.0229202	.	.	Oxsm	Intergenic
chr11:62148343-62148688	-1.03439	0.884707	0.00277006	0.0249256	.	.	Specc1	Intron
chr13:36287895-36288034	-1.03432	-0.0226998	0.0340006	0.133121	.	Fars2	Fars2	Intron
chr15:61504216-61504442	-1.03427	0.645381	0.0120566	0.0674069	.	.	Myc	Intergenic
chr1:128746091-128746290	-1.03426	0.620963	0.00803177	0.0513912	.	.	Cxcr4	Dis5 (5' distal regions)
chr2:3610743-3610984	-1.03404	0.968533	0.00345928	0.0290348	.	Fam107b	Fam107b	Intron
chr7:92420526-92420753	-1.03357	0.625195	0.0110432	0.0635846	.	Dlg2	Dlg2	Exon
chr18:84302537-84302824	-1.03343	1.82245	0.000109816	0.00250718	.	.	Zfp407	Intron
chr18:89212138-89212246	-1.03336	0.496131	0.0105827	0.061715	.	Cd226	Cd226	Intron
chr6:114890438-114890533	-1.03313	2.04307	8.9717e-06	0.000396574	.	Atg7, Vgll4	Vgll4	Intron
chr8:114839545-114839799	-1.033	2.05665	2.1086e-05	0.000754486	.	.	Wwox	Intron
chr2:128289336-128289595	-1.03274	1.22673	0.00103224	0.0125199	.	.	Bcl2l11	Intron
chr15:66498810-66499006	-1.03221	0.837045	0.00414538	0.0328819	Lrrc6	.	Lrrc6	Promoter.Down
chr10:58333510-58333681	-1.0321	-0.218139	0.0365586	0.139445	.	Gcc2, Lims1	Lims1	Intron
chr14:21636604-21636874	-1.03169	0.915028	0.00365926	0.0302452	.	Kat6b	Kat6b	Intron
chr2:59992938-59993072	-1.03157	0.0237962	0.0297973	0.122213	.	Baz2b	Baz2b	Promoter.Up
chr3:115971641-115971771	-1.03153	2.19167	8.1986e-06	0.000368979	.	Extl2, Slc30a7	Slc30a7	Intron
chr5:149459025-149459153	-1.03152	0.313125	0.0128801	0.0704716	.	Medag, Tex26	Tex26	Intron
chr1:130731750-130731914	-1.03149	0.210048	0.0157429	0.0805476	.	Pfkfb2, Yod1	Pfkfb2	Promoter.Up
chr18:75541064-75541313	-1.03133	1.71124	7.24115e-05	0.00185782	.	.	Ctif	Intron
chr11:58018382-58018554	-1.0312	1.68512	0.000126284	0.002772	.	Larp1	Larp1	Intron
chrX:130602102-130602302	-1.03117	1.05968	0.00172768	0.0179234	.	.	Diaph2	Dis5 (5' distal regions)
chr6:66493804-66493952	-1.03102	0.786244	0.00555356	0.0400934	.	Mad2l1	Mad2l1	Dis5 (5' distal regions)
chr3:130932285-130932578	-1.03078	2.8269	1.40584e-08	2.72897e-06	.	.	Lef1	Promoter.Up
chr3:115899692-115899855	-1.03073	1.63838	0.000106411	0.0024576	.	Dph5, Slc30a7	Dph5	Exon
chr14:78352997-78353216	-1.03059	1.1894	0.00139729	0.015428	.	Tnfsf11	Tnfsf11	Dis5 (5' distal regions)
chr12:35827889-35828063	-1.03015	0.651615	0.00693951	0.0465073	.	.	Agr3	Intergenic
chr14:114977277-114977612	-1.03011	0.629579	0.0105336	0.0614986	.	.	Mir17hg	Dis3 (3' distal regions)
chr9:106230092-106230278	-1.02942	1.09266	0.00179621	0.0184338	.	Alas1, Ppm1m, Tlr9, Twf2	Alas1	Dis5 (5' distal regions)
chr6:98981346-98981530	-1.02937	0.820604	0.00354817	0.0295749	.	Foxp1	Foxp1	Intron
chr2:19056618-19056820	-1.02927	1.74507	9.30485e-05	0.0022193	.	.	Pip4k2a	Dis3 (3' distal regions)
chr17:5077183-5077383	-1.02902	1.1568	0.00130362	0.0147133	.	Arid1b	Arid1b	Intron
chr14:54146500-54146742	-1.02857	0.969445	0.00258838	0.0237792	.	Trdc, Trdd1, Trdd2	Trdc	Promoter.Up
chr12:31973527-31973810	-1.02794	1.62737	0.000171255	0.00348072	.	Cog5, Hbp1	Hbp1	Intron
chr10:96452086-96452167	-1.0279	-0.0500365	0.0302477	0.123354	.	.	Btg1	Dis5 (5' distal regions)
chr18:79267793-79268051	-1.02753	0.748542	0.00498588	0.0372996	.	.	Setbp1	Intergenic
chr5:21248885-21249312	-1.02749	1.22072	0.000907683	0.0114293	Gsap	.	Gsap	Promoter.Up
chr2:134681449-134681557	-1.02744	0.0400782	0.0268502	0.114114	.	Tmx4	Tmx4	Dis5 (5' distal regions)
chr1:64005297-64005430	-1.02732	0.846837	0.0056173	0.0403956	.	.	Klf7	Dis5 (5' distal regions)
chr10:19259535-19259616	-1.02732	-0.0883708	0.0289979	0.120102	.	.	Olig3	Intergenic
chr4:95269886-95270099	-1.02691	0.573325	0.0136143	0.0730107	.	.	Jun	Intergenic
chr6:100410245-100410331	-1.0268	0.00436144	0.0267773	0.113901	.	.	Rybp	Intergenic
chr17:75465521-75465691	-1.02649	0.817253	0.00365392	0.0302241	Rasgrp3	.	Rasgrp3	Promoter.Up
chr2:152779346-152779478	-1.02641	0.609722	0.00825189	0.0523808	.	Bcl2l1, Cox4i2, Id1	Cox4i2	TES (transcription end sites)
chr11:35283312-35283528	-1.02638	0.746393	0.00508893	0.0377924	.	.	Slit3	Intron
chr1:43353714-43353994	-1.02634	1.71092	0.000141289	0.0030107	.	.	Nck2	Intergenic
chr7:6389591-6389707	-1.02633	0.11432	0.0213103	0.0982234	Zfp28	.	Zfp28	Promoter.Up
chr11:82990667-82990858	-1.02618	2.48618	3.28882e-07	3.22453e-05	Slfn9	.	Slfn9	Promoter.Down
chr16:4512761-4512862	-1.02609	0.218131	0.0158361	0.0808247	.	Srl, Tfap4	Srl	Intron
chr12:57244711-57244887	-1.02603	0.466694	0.0114556	0.0651166	.	Mipol1, Prps1l3, Slc25a21	Mipol1	Intron
chrX:107039295-107039406	-1.0258	-0.257547	0.0396364	0.146876	.	P2ry10	P2ry10	Dis5 (5' distal regions)
chr1:162162424-162162717	-1.02564	0.995431	0.0038099	0.0311168	.	Dnm3	Dnm3	Intron
chr1:39102665-39102788	-1.02553	0.268799	0.0149471	0.0777322	.	.	Npas2	Dis5 (5' distal regions)
chr12:13518232-13518410	-1.0254	1.01543	0.00212385	0.02076	.	Nbas	Nbas	Intron
chr14:79239471-79239633	-1.02528	1.64223	0.000109291	0.0025015	.	Zfp957	Zfp957	Intron
chr9:99122794-99123064	-1.02523	0.572265	0.00802381	0.0513593	.	Pik3cb	Pik3cb	Intron
chr14:25475976-25476057	-1.0251	0.966994	0.00262661	0.0240311	.	Zmiz1	Zmiz1	Intron
chr14:34772264-34772459	-1.02503	1.92587	4.64859e-05	0.00134178	.	Grid1, Wapl	Wapl	TES (transcription end sites)
chr17:35777068-35777204	-1.02484	-0.0567735	0.0425859	0.154088	.	Flot1, Ier3	Ier3	Exon
chr2:128374039-128374176	-1.02422	0.951509	0.00331311	0.0282035	.	.	Spdye4c	Intron
chr8:124256861-124257044	-1.02419	1.14393	0.00336416	0.0285038	.	Galnt2	Galnt2	Dis5 (5' distal regions)
chr5:107774032-107774161	-1.02388	0.540616	0.00851687	0.0535049	.	Evi5, Gfi1	Evi5	Intron
chr14:45080343-45080520	-1.02359	1.41431	0.000358272	0.00590789	.	.	Txndc16	Intron
chr13:104543871-104543959	-1.02348	-0.147253	0.0421178	0.15293	.	.	Adamts6	Dis3 (3' distal regions)
chr5:92183490-92183734	-1.02309	1.6056	0.000179495	0.00360027	.	Ppef2, Uso1	Uso1	Exon
chr7:63965275-63965590	-1.02295	1.60874	0.000129662	0.00282541	.	Klf13	Klf13	Intron
chr6:65970385-65970568	-1.02282	0.564539	0.00844602	0.0531945	.	Prdm5	Prdm5	Dis5 (5' distal regions)
chr2:59527734-59528017	-1.02258	1.32521	0.000686102	0.00935026	.	Dapl1	Dapl1	Dis3 (3' distal regions)
chr8:4608861-4609165	-1.02247	3.30042	1.42292e-10	7.05523e-08	.	Zfp958	Zfp958	Dis5 (5' distal regions)
chr6:89296510-89296719	-1.02211	1.23017	0.000971758	0.0119959	.	Plxna1	Plxna1	Dis5 (5' distal regions)
chr6:61266616-61266812	-1.02184	-0.144792	0.0424576	0.153752	.	Ccser1	Ccser1	Intron
chr6:29278618-29278699	-1.02179	-0.166299	0.0381291	0.143279	Fam71f2	.	Fam71f2	Promoter.Up
chr17:45544075-45544253	-1.02178	0.564074	0.00797622	0.0511717	.	Aars2, Hsp90ab1, Nfkbie, Slc29a1, Slc35b2, Tcte1, Tmem151b	Tmem151b	Exon
chr11:104707231-104707330	-1.02168	0.210048	0.0185087	0.0896496	.	.	Itgb3	Intron
chr3:51233587-51233668	-1.02161	0.0823908	0.027682	0.116465	.	Elf2, Noct	Noct	Promoter.Down
chr6:30228501-30228608	-1.02154	0.176719	0.0224592	0.101564	.	Ube2h	Ube2h	Intron
chr2:25620459-25620746	-1.02153	1.24277	0.00128842	0.0145967	Tmem141	.	Tmem141	Promoter.Down
chr7:125181681-125181821	-1.02118	0.888551	0.00319321	0.0275094	.	.	Kdm8	Dis3 (3' distal regions)
chr6:127165744-127165958	-1.02115	2.08693	7.66711e-06	0.000350329	.	Ccnd2	Ccnd2	Promoter.Up
chrX:13311498-13311718	-1.0211	1.63022	0.00014937	0.00313792	.	Ddx3x	Ddx3x	Dis3 (3' distal regions)
chr8:35585552-35585696	-1.02101	1.58807	0.000241253	0.004436	.	Mfhas1	Mfhas1	Intron
chr17:86803796-86803894	-1.02046	0.550838	0.00881151	0.0548004	.	Epas1	Epas1	Intron
chr10:111178235-111178316	-1.02041	0.115212	0.0235848	0.104857	.	Osbpl8	Osbpl8	Intron
chr5:72181294-72181378	-1.01996	1.06282	0.00177073	0.0182412	.	Commd8	Commd8	Dis5 (5' distal regions)
chr12:40558696-40558853	-1.01996	0.469387	0.0120136	0.0672484	.	.	Dock4	Intron
chr19:21127487-21127687	-1.01991	0.556809	0.00790598	0.0508636	.	.	Zfand5	Intergenic
chr2:122482777-122482897	-1.01908	0.136075	0.0216751	0.0992949	.	Slc28a2	Slc28a2	Dis5 (5' distal regions)
chr2:153084290-153084566	-1.01862	1.23161	0.000845771	0.0108461	.	Ccm2l, Hck	Ccm2l	Dis5 (5' distal regions)
chr11:72940971-72941136	-1.01858	1.58353	0.000309229	0.00533224	.	Atp2a3, Zzef1	Atp2a3	Dis5 (5' distal regions)
chr16:52417271-52417352	-1.0184	-0.0210399	0.0385413	0.14421	.	Alcam	Alcam	Intron
chr16:84627148-84627428	-1.01816	1.35268	0.0010084	0.0123151	.	.	Mir155	Dis5 (5' distal regions)
chr4:107777129-107777241	-1.01805	0.210048	0.0176388	0.0867443	.	Lrp8	Lrp8	Dis5 (5' distal regions)
chr2:75600502-75600854	-1.01803	1.91501	6.10345e-05	0.00163658	.	.	Hnrnpa3	Dis3 (3' distal regions)
chr15:7976898-7977042	-1.01802	0.347235	0.0261806	0.112199	.	.	Wdr70	Promoter.Down
chr6:52116762-52116947	-1.01763	1.23571	0.000980138	0.0120651	.	Halr1, Hoxa1, Hoxa2	Halr1	Promoter.Up
chr15:27708629-27708780	-1.01759	0.287957	0.0153426	0.0790739	.	Otulinl, Trio	Otulinl	Dis5 (5' distal regions)
chr4:95199876-95200028	-1.01749	1.18747	0.00154039	0.016529	.	.	Jun	Intron
chr14:48138230-48138384	-1.01743	0.733539	0.0050494	0.0376018	.	Peli2	Peli2	Intron
chr13:69519204-69519397	-1.01731	0.68125	0.00605538	0.0424312	.	Nsun2, Tent4a	Tent4a	Intron
chr11:98712703-98712784	-1.01729	0.0650672	0.0245179	0.107603	Med24	.	Med24	Promoter.Up
chr3:153710900-153711037	-1.01712	0.51551	0.00955867	0.0577745	.	St6galnac3	St6galnac3	Promoter.Down
chr3:52872415-52872514	-1.01646	-0.120571	0.0356162	0.137095	.	.	Cog6	Dis3 (3' distal regions)
chrX:96050128-96050393	-1.01621	1.55175	0.000210976	0.00404294	.	Msn	Msn	Dis5 (5' distal regions)
chr15:58727138-58727363	-1.01618	1.66716	0.000116648	0.00261815	.	.	Fer1l6	Intergenic
chr15:51851842-51851956	-1.01616	0.0182041	0.0274794	0.115922	.	Eif3h, Utp23	Eif3h	Intron
chr8:36030257-36030538	-1.0157	0.326819	0.0162189	0.0821653	.	.	Prag1	Dis3 (3' distal regions)
chr2:57244015-57244203	-1.01561	0.177822	0.0189491	0.0910568	Gpd2	.	Gpd2	Promoter.Up
chr8:64723304-64723484	-1.01559	0.946625	0.00276891	0.0249205	Msmo1	.	Msmo1	Promoter.Up
chr7:79401585-79401836	-1.01541	2.38294	8.80273e-07	6.76539e-05	.	Fanci, Polg, Rlbp1	Fanci	Exon
chr7:125543843-125543962	-1.01523	0.252399	0.0220644	0.100484	.	Il4ra	Il4ra	Dis5 (5' distal regions)
chr1:53906272-53906480	-1.0151	1.61769	0.000245226	0.00448335	.	Hecw2	Hecw2	Intron
chr10:125725455-125725554	-1.01499	0.289119	0.0171035	0.0851104	.	.	Lrig3	Intergenic
chr7:45771274-45771393	-1.0147	0.123087	0.021311	0.0982234	.	Cyth2, Fam83e, Lmtk3, Spaca4, Sult2b1	Sult2b1	Intron
chr9:75264098-75264252	-1.0144	0.261937	0.0222197	0.100911	.	Gnb5, Myo5c	Myo5c	Intron
chr8:128223237-128223379	-1.01433	1.0143	0.00213825	0.0208655	.	.	Nrp1	Intergenic
chr6:99200944-99201150	-1.01417	1.88449	6.70544e-05	0.00175515	.	Foxp1	Foxp1	Intron
chr5:77148138-77148371	-1.01391	2.43352	2.24505e-06	0.0001368	.	Hopx	Hopx	Dis5 (5' distal regions)
chr17:78368370-78368529	-1.0137	-0.241443	0.0493187	0.169675	.	Crim1, Fez2	Crim1	Intron
chr5:119633787-119633899	-1.01333	0.204932	0.0219291	0.100068	.	Tbx3	Tbx3	Exon
chr15:44410586-44410714	-1.01317	0.521092	0.00947003	0.0574104	.	Eny2, Nudcd1, Pkhd1l1	Nudcd1	Intron
chr7:67419650-67419808	-1.01311	1.32226	0.000730017	0.00978346	.	Mef2a	Mef2a	Dis5 (5' distal regions)
chr12:11274868-11275008	-1.01304	1.00778	0.00222459	0.0214547	.	Gen1, Smc6	Smc6	Intron
chr5:64989856-64990304	-1.0126	1.87048	4.5226e-05	0.0013129	.	Fam114a1, Tlr6	Fam114a1	Intron
chr6:33261156-33261410	-1.01248	1.49469	0.000323232	0.00550046	.	Exoc4	Exoc4	Intron
chr9:63109290-63109424	-1.01228	-0.1201	0.0438229	0.157025	.	Skor1	Skor1	Dis5 (5' distal regions)
chr14:54147595-54147857	-1.01194	1.91394	6.18072e-05	0.00165115	.	Trdc, Trdd1, Trdd2	Trdc	Promoter.Up
chr19:18555730-18555877	-1.01193	0.471125	0.0102809	0.0605809	.	.	Ostf1	Dis5 (5' distal regions)
chr13:51740886-51741066	-1.0118	1.4954	0.000397842	0.0063668	.	Sema4d	Sema4d	Intron
chr14:78389315-78389554	-1.01153	1.37503	0.000500656	0.00749257	.	.	Tnfsf11	Intergenic
chr8:61233608-61233942	-1.01116	2.1409	1.26095e-05	0.000516096	.	Sh3rf1	Sh3rf1	Intron
chr10:26753190-26753378	-1.01116	1.07651	0.00286636	0.0255642	Arhgap18	.	Arhgap18	Promoter.Up
chr15:83030381-83030679	-1.01041	1.2997	0.00109327	0.0130288	Nfam1	.	Nfam1	Promoter.Up
chr11:32650518-32650753	-1.01034	1.4241	0.00070894	0.00956237	.	Fbxw11	Fbxw11	Intron
chr14:121846170-121846357	-1.01017	0.678401	0.00840507	0.0530406	.	Dock9, Ubac2	Ubac2	Dis5 (5' distal regions)
chr14:25318269-25318431	-1.00994	0.161421	0.0246621	0.108009	.	.	Zmiz1	Intron
chr3:51326734-51326928	-1.00988	0.884982	0.00376683	0.0308813	Elf2	.	Elf2	Promoter.Up
chr8:3711658-3711971	-1.00981	1.37769	0.00051786	0.00766542	.	Cd209a, Clec4g, Fcer2a, Fcor, Mcemp1, Trappc5	Clec4g	Promoter.Down
chr15:102165525-102165729	-1.00981	0.781155	0.00533886	0.0390338	.	Csad, Igfbp6, Soat2, Spryd3, Zfp740	Csad	Dis5 (5' distal regions)
chr4:120040271-120040513	-1.0095	0.661899	0.00662896	0.0450356	.	Hivep3	Hivep3	Intron
chr7:101634532-101634843	-1.00945	1.70788	0.000244852	0.00447761	.	Art2b, Clpb	Clpb	Dis5 (5' distal regions)
chr8:81545892-81546230	-1.00925	1.98154	2.98646e-05	0.000978606	.	.	Inpp4b	Intron
chr18:89238236-89238332	-1.00908	1.21815	0.00104582	0.0126264	.	Cd226	Cd226	Intron
chr10:93688450-93688883	-1.00869	2.33397	5.95511e-06	0.000289225	.	Ntn4	Ntn4	Intron
chr13:37308111-37308323	-1.00869	1.61294	0.000345707	0.00576005	.	Ly86	Ly86	Dis5 (5' distal regions)
chr11:59518306-59518513	-1.00853	1.11882	0.00210103	0.0206112	.	Nlrp3, Zfp867, Zkscan17	Zkscan17	Intron
chr5:118606756-118606957	-1.00843	1.23111	0.00151796	0.0163692	.	Med13l	Med13l	Intron
chr3:52973080-52973220	-1.00834	0.633024	0.00723807	0.0478687	.	Cog6	Cog6	Dis5 (5' distal regions)
chr17:80441885-80442083	-1.00795	1.26902	0.000942813	0.0117338	.	Sos1	Sos1	Intron
chr5:147323276-147323483	-1.00764	1.80493	0.0001357	0.00292103	Urad	.	Urad	Promoter.Up
chr8:127815297-127815632	-1.00742	1.43586	0.00112627	0.0132758	.	.	Pard3	Intergenic
chr6:91259652-91259792	-1.0074	0.0105397	0.0295821	0.121674	.	Fbln2	Fbln2	Exon
chr5:65909767-65909910	-1.00732	0.527711	0.0114613	0.0651361	.	Chrna9, Rhoh	Chrna9	Promoter.Up
chr9:94653165-94653500	-1.00724	1.44813	0.000359772	0.00592586	.	Slc9a9	Slc9a9	Dis5 (5' distal regions)
chr16:84994400-84994594	-1.00717	0.722685	0.00572873	0.0408818	.	App	App	Intron
chr16:84680900-84681099	-1.00685	0.940354	0.00333763	0.0283393	.	Mir155	Mir155	Dis5 (5' distal regions)
chr11:89028029-89028305	-1.00676	2.77822	8.06575e-08	1.09656e-05	.	Coil, Dgke, Trim25	Trim25	Dis5 (5' distal regions)
chr16:57566287-57566565	-1.00624	1.65378	0.000201362	0.00390385	.	Cmss1, Filip1l	Filip1l	Intron
chr15:9192831-9192966	-1.00609	0.0182041	0.0286134	0.118982	.	Lmbrd2, Skp2	Lmbrd2	Intron
chr18:75331026-75331263	-1.00587	1.97952	2.8982e-05	0.000956187	.	Smad7	Smad7	Dis5 (5' distal regions)
chr19:46863613-46863788	-1.00556	0.485788	0.0124143	0.0686895	Cnnm2	.	Cnnm2	Intron
chr4:154376311-154376562	-1.00519	1.48529	0.000326707	0.00553787	.	Prdm16	Prdm16	Intron
chr2:23023870-23024161	-1.00514	0.991736	0.00289535	0.0257039	.	Abi1, Acbd5	Abi1	Intron
chr10:37240692-37240966	-1.00481	0.795652	0.00713174	0.0474156	.	.	Marcks	Intergenic
chr6:140657472-140657847	-1.00465	2.02249	1.53396e-05	0.000596067	.	Aebp2	Aebp2	Intron
chrX:130551062-130551144	-1.00413	0.732825	0.00693992	0.0465073	.	.	Diaph2	Dis5 (5' distal regions)
chr12:32642636-32642766	-1.00402	-0.112138	0.0339732	0.133072	.	.	Nampt	Intergenic
chr1:64018816-64018959	-1.00372	0.563352	0.0100658	0.0597305	.	.	Klf7	Dis5 (5' distal regions)
chrX:130564927-130565218	-1.00366	1.83159	0.000110085	0.00250973	.	.	Diaph2	Dis5 (5' distal regions)
chr2:132586011-132586135	-1.00357	0.48485	0.0109384	0.0631414	Gpcpd1	.	Gpcpd1	Promoter.Down
chr7:75708567-75708722	-1.00325	1.20866	0.00150733	0.0162913	.	Akap13	Akap13	Promoter.Down
chr2:128261032-128261168	-1.00306	0.0891321	0.0265257	0.113154	.	.	Bcl2l11	Intron
chr18:69547371-69547545	-1.00282	0.978253	0.00404688	0.0323341	.	Tcf4	Tcf4	Intron
chr9:56166346-56166427	-1.00276	-0.118616	0.0475727	0.165685	Tspan3	.	Tspan3	Dis5 (5' distal regions)
chr3:75682913-75683168	-1.00259	2.41435	1.37371e-06	9.41458e-05	.	.	Serpini1	Dis5 (5' distal regions)
chr8:22405768-22406146	-1.00253	2.17982	9.26936e-06	0.000406624	.	Mrps31, Slc25a15	Mrps31	Dis5 (5' distal regions)
chr10:39600128-39600452	-1.00228	2.55775	4.2052e-07	3.91928e-05	.	Traf3ip2	Traf3ip2	Intron
chr9:80344523-80344831	-1.00222	1.65087	0.000187857	0.0037173	.	Myo6	Myo6	Intron
chr17:62781306-62781529	-1.0021	1.71167	0.000153115	0.0031914	.	.	Efna5	Intron
chr6:37636566-37636747	-1.00207	1.44485	0.000747092	0.00994557	.	.	Akr1d1	Dis3 (3' distal regions)
chr14:18507696-18508001	-1.00189	2.11117	2.75957e-05	0.000922728	.	.	Ube2e2	Dis5 (5' distal regions)
chr4:32537243-32537388	-1.00188	-0.0885205	0.0359089	0.137862	.	Bach2	Bach2	Intron
chr7:99027164-99027618	-1.00167	1.71778	0.000110149	0.00251053	.	Uvrag	Uvrag	Intron
chr6:52630721-52630854	-1.00142	0.100295	0.028899	0.119788	Hibadh	.	Hibadh	Promoter.Up
chr6:108526208-108526445	-1.00137	1.91941	4.13502e-05	0.00123467	.	Itpr1	Itpr1	Promoter.Up
chr13:12435151-12435264	-1.00136	-0.144792	0.0422611	0.153214	Heatr1	.	Heatr1	Exon
chr7:140208097-140208462	-1.00135	2.69119	8.90924e-08	1.18932e-05	.	Cd163l1, Olfr522, Olfr523, Olfr524	Olfr524	Dis5 (5' distal regions)
chr4:62568000-62568273	-1.00132	1.44588	0.000689057	0.00938022	.	Alad, Pole3, Rgs3	Rgs3	Intron
chr9:120796128-120796457	-1.00079	0.0809528	0.0244491	0.107391	.	.	Ctnnb1	Dis5 (5' distal regions)
chr10:19615276-19615368	-1.00053	1.01927	0.00299849	0.0263634	.	Ifngr1, Il22ra2	Il22ra2	Dis5 (5' distal regions)
chr4:99947992-99948145	-1.00039	0.540245	0.0132115	0.071671	.	Efcab7, Itgb3bp, Pgm1	Pgm1	Intron
chr13:119783750-119783848	-1.00016	0.300149	0.0228277	0.10263	Zfp131	.	Zfp131	Intron
chr18:38494855-38495022	-0.999955	0.184029	0.0347308	0.134927	.	Ndfip1	Ndfip1	Dis3 (3' distal regions)
chr4:149155807-149156072	-0.99983	0.897987	0.00453639	0.0349607	.	Cenps, Cort, Dffa, Kif1b, Pgd	Pgd	Exon
chr17:10326645-10326814	-0.999334	0.519532	0.012355	0.0684331	.	Qk	Qk	Intron
chr14:60444328-60444456	-0.999262	0.429624	0.012469	0.0689163	.	.	Amer2	Dis5 (5' distal regions)
chr16:75940251-75940569	-0.998925	1.37743	0.000633411	0.0088433	.	Samsn1	Samsn1	Intron
chr6:8351237-8351390	-0.99869	0.83635	0.00505015	0.037604	.	.	Umad1	Intron
chr12:80141181-80141262	-0.998592	0.103551	0.0275567	0.116135	.	Actn1, Zfp36l1	Zfp36l1	Dis5 (5' distal regions)
chrX:42088242-42088490	-0.998121	1.53335	0.000512061	0.00760423	.	Xiap	Xiap	Intron
chr18:46267415-46267532	-0.997974	0.442159	0.0135014	0.0726026	.	Ccdc112, Pggt1b	Pggt1b	Intron
chr2:3910442-3910620	-0.997514	0.688114	0.00714544	0.0474753	.	.	Frmd4a	Dis3 (3' distal regions)
chr14:121262821-121262965	-0.996919	0.606953	0.00802117	0.0513499	.	Farp1, Stk24	Farp1	Intron
chr9:15686368-15686594	-0.996908	0.504602	0.0120299	0.0672994	.	Slc36a4	Slc36a4	Dis5 (5' distal regions)
chr12:115887987-115888217	-0.996872	1.32949	0.00170774	0.0177738	.	.	Zfp386	Promoter.Down
chr14:121256508-121256641	-0.996532	0.607401	0.0104647	0.061252	Farp1	.	Farp1	Promoter.Down
chr4:46643490-46643655	-0.996427	0.538304	0.00904484	0.0558075	.	Coro2a, Gabbr2, Tbc1d2	Tbc1d2	Intron
chr1:64486376-64486792	-0.99642	2.53448	1.46045e-06	9.85405e-05	.	Creb1	Creb1	Dis5 (5' distal regions)
chr4:7198577-7198893	-0.996291	1.82341	7.90175e-05	0.0019839	.	.	Tox	Intergenic
chr15:59429812-59429992	-0.996195	-0.123948	0.0418152	0.152181	.	.	Nsmce2	Intron
chr3:157971295-157971514	-0.996083	-0.213303	0.0412701	0.150836	.	Ankrd13c, Cth, Srsf11	Ankrd13c	Intron
chr19:29265531-29265628	-0.995999	0.801491	0.00475232	0.0360706	.	Jak2	Jak2	Intron
chr16:76447136-76447373	-0.995923	1.68262	0.000216982	0.00412342	.	.	Nrip1	Intron
chr12:85629803-85629958	-0.995676	0.643394	0.00824438	0.0523425	.	Jdp2	Jdp2	Intron
chr6:39326056-39326263	-0.995013	0.728961	0.00866457	0.0541349	.	Slc37a3	Slc37a3	Dis3 (3' distal regions)
chr3:27579345-27579504	-0.994984	0.541732	0.0162507	0.0822726	.	.	Fndc3b	Intron
chr14:25857135-25857315	-0.994533	1.38876	0.000774276	0.0102088	.	Anxa11, Plac9a	Anxa11	Exon
chr1:7455055-7455301	-0.994454	1.23418	0.00112001	0.0132312	.	.	Pcmtd1	Dis5 (5' distal regions)
chr13:30198010-30198261	-0.994356	1.52437	0.00030593	0.00529217	.	Mboat1	Mboat1	Intron
chr14:10439501-10439672	-0.994106	0.574605	0.00929725	0.0567542	.	Fhit	Fhit	Intron
chr8:39435815-39435921	-0.994056	0.0884675	0.028013	0.117412	.	.	Msr1	Intergenic
chr10:43984004-43984190	-0.993899	0.735435	0.00665854	0.0451941	.	Crybg1, Rtn4ip1	Crybg1	Intron
chr5:16553406-16553527	-0.993846	-0.153024	0.0480747	0.166826	Hgf	.	Hgf	Promoter.Up
chr2:13689708-13690063	-0.993827	1.64333	0.000536099	0.00785102	.	.	St8sia6	Intron
chr1:183803454-183803627	-0.992879	0.42836	0.0145835	0.0764443	.	.	Dusp10	Intron
chr17:78453090-78453233	-0.992754	1.46538	0.000837013	0.0107764	.	Fez2	Fez2	Dis5 (5' distal regions)
chr11:76588089-76588321	-0.992523	0.90638	0.0044815	0.0346577	.	Abr	Abr	Intron
chr18:80416650-80416803	-0.992508	0.549865	0.0104175	0.0610801	.	Ctdp1	Ctdp1	Intron
chr7:64033175-64033649	-0.991885	2.09254	2.65564e-05	0.000897312	.	.	Klf13	TES (transcription end sites)
chr7:98976978-98977122	-0.991788	0.116811	0.0333716	0.131503	.	Uvrag	Uvrag	Intron
chr8:13619474-13619678	-0.991703	1.65843	0.00015125	0.00316622	.	Rasa3	Rasa3	Intron
chr11:119677308-119677410	-0.991576	0.00405591	0.036374	0.13894	.	Rptor	Rptor	Intron
chr8:57416978-57417093	-0.991305	-0.0622733	0.0366278	0.139621	.	Scrg1	Scrg1	Dis5 (5' distal regions)
chr6:149330625-149330709	-0.991002	-0.0960352	0.0360987	0.138347	.	Resf1	Resf1	Intron
chr4:130774867-130775167	-0.990729	2.29066	1.13977e-05	0.000476844	.	Sdc3	Sdc3	Promoter.Up
chr12:107391472-107391656	-0.990512	0.492714	0.0115442	0.0654403	.	.	Bcl11b	Dis5 (5' distal regions)
chr7:16257934-16258034	-0.990499	-0.102066	0.0376041	0.141995	C5ar1	.	C5ar1	Promoter.Down
chr4:59231491-59231615	-0.99047	0.307503	0.0195978	0.0930507	.	Ugcg	Ugcg	Dis5 (5' distal regions)
chr4:133051126-133051346	-0.990411	1.30923	0.00107331	0.0128741	.	Ahdc1	Ahdc1	Intron
chr1:98589267-98589576	-0.990358	1.99759	2.25382e-05	0.000794129	.	.	Slco6d1	Promoter.Up
chr1:177142659-177142823	-0.990202	0.749588	0.00781869	0.050482	.	.	Akt3	Intron
chr18:69614489-69614646	-0.989918	0.35514	0.0154083	0.0793038	.	Tcf4	Tcf4	Intron
chr17:51743320-51743415	-0.989911	0.387761	0.0210949	0.0975945	Satb1	.	Satb1	Promoter.Up
chr7:84644232-84644576	-0.989782	2.42534	6.40937e-06	0.00030574	.	Fah, Zfand6	Zfand6	Intron
chr9:43989326-43989506	-0.989286	1.76483	0.000108556	0.00249256	.	.	Thy1	Intergenic
chr6:72190180-72190486	-0.989179	1.15356	0.00322781	0.0277222	.	Atoh8	Atoh8	Dis3 (3' distal regions)
chr17:88316165-88316639	-0.989034	2.73426	8.31539e-08	1.11865e-05	.	.	Foxn2	Dis3 (3' distal regions)
chr5:54025786-54025958	-0.988939	1.205	0.0022027	0.0213075	.	Stim2	Stim2	Intron
chr4:140658830-140659131	-0.988687	1.61646	0.00030182	0.00524408	.	Arhgef10l, Rcc2	Arhgef10l	Intron
chr6:67531805-67532059	-0.988686	1.0135	0.00544342	0.0395667	.	Il23r, Tacstd2	Tacstd2	Promoter.Up
chr18:54939987-54940115	-0.988492	0.987662	0.00451093	0.0348336	.	Zfp608	Zfp608	Intron
chr15:73523239-73523551	-0.987985	2.20674	9.51052e-06	0.000414896	Dennd3	.	Dennd3	Promoter.Down
chr2:70919931-70920278	-0.98725	1.57319	0.000460816	0.00708758	.	.	Mettl8	Dis3 (3' distal regions)
chr10:93375276-93375558	-0.987155	2.008	3.55265e-05	0.00110886	.	.	Elk3	Intergenic
chr1:64097825-64098059	-0.98702	1.39463	0.000604241	0.0085586	.	Klf7	Klf7	Intron
chr6:122756891-122757103	-0.986925	2.45388	1.19531e-06	8.53813e-05	.	Nanog, Slc2a3	Slc2a3	Intron
chr8:57743760-57743917	-0.9869	0.42786	0.0153714	0.0791651	.	.	Galntl6	Dis3 (3' distal regions)
chr15:59174541-59174741	-0.986714	1.14645	0.00177606	0.0182788	.	.	Mtss1	Dis5 (5' distal regions)
chr12:102644237-102644373	-0.986642	0.78014	0.0068111	0.0459154	.	Itpk1	Itpk1	Intron
chr4:32062672-32063011	-0.986346	2.65353	2.13268e-07	2.32634e-05	.	.	Map3k7	Dis3 (3' distal regions)
chr1:127318601-127318754	-0.985774	1.93166	4.18086e-05	0.00124322	.	Mgat5	Mgat5	Intron
chr13:5804726-5804928	-0.985758	1.59275	0.000432497	0.00676907	.	.	Klf6	Dis3 (3' distal regions)
chr7:16005105-16005186	-0.985753	-0.107085	0.0406149	0.149229	.	Bicra, Ehd2	Bicra	Intron
chr6:142925507-142925786	-0.985559	2.36978	2.28559e-06	0.000138589	.	St8sia1	St8sia1	Intron
chr11:70680037-70680248	-0.985228	0.939997	0.00390961	0.0316512	.	Camta2, Eno3, Gp1ba, Inca1, Kif1c, Pfn1, Rnf167, Slc25a11, Spag7	Camta2	Intron
chr12:40568152-40568321	-0.984883	0.854929	0.00491392	0.0369518	.	.	Dock4	Intron
chr10:40171302-40171469	-0.98454	0.282364	0.0182817	0.0888325	.	Slc16a10	Slc16a10	Dis5 (5' distal regions)
chr1:43149490-43149571	-0.984142	0.0568878	0.0288573	0.11968	.	Fhl2	Fhl2	Intron
chr13:20143284-20143408	-0.983882	0.971812	0.00479546	0.0362869	.	Elmo1	Elmo1	Intron
chrX:68686610-68686778	-0.983706	0.48485	0.0131757	0.0715297	.	Fmr1	Fmr1	Intron
chr14:70371016-70371200	-0.983214	0.0535366	0.0291887	0.120628	.	Slc39a14	Slc39a14	TES (transcription end sites)
chr8:128171218-128171377	-0.982731	1.05417	0.00433905	0.0339617	.	.	Nrp1	Intergenic
chr16:49167188-49167342	-0.982261	0.521594	0.0138335	0.0737966	.	.	Myh15	Intron
chr10:26318676-26318826	-0.981619	0.822241	0.00566671	0.0406055	.	L3mbtl3	L3mbtl3	Intron
chr7:49616619-49616712	-0.981598	-0.0124861	0.0468598	0.164045	.	Dbx1, Nav2	Dbx1	Dis3 (3' distal regions)
chr12:25600967-25601164	-0.98156	0.0171732	0.0362269	0.138635	.	.	Id2	Intergenic
chr3:52701636-52701937	-0.981548	1.95283	6.1569e-05	0.00164711	.	.	Cog6	Dis5 (5' distal regions)
chr11:95805571-95805901	-0.981518	1.5508	0.000295332	0.00515925	.	Abi3, Gngt2, Phospho1	Phospho1	Intron
chr11:78215804-78216035	-0.981477	1.5514	0.000470617	0.00719187	.	Nek8, Proca1, Rab34, Rpl23a, Sdf2, Supt6, Tlcd1	Supt6	Intron
chr12:108042078-108042214	-0.980938	0.323979	0.0213888	0.0984673	.	Bcl11b	Bcl11b	Dis5 (5' distal regions)
chr3:41170001-41170132	-0.980666	0.192052	0.0222727	0.101065	.	.	Pgrmc2	Intron
chr4:59366257-59366461	-0.980419	0.136075	0.0285873	0.118901	.	Susd1	Susd1	Intron
chr10:25404761-25404991	-0.980316	1.32622	0.00128361	0.0145634	Epb41l2	.	Epb41l2	Intron
chr13:44122451-44122608	-0.980146	0.58136	0.0144088	0.075874	.	.	Cd83	Promoter.Down
chr18:81580197-81580590	-0.979852	1.38567	0.000700296	0.00948411	.	.	Sall3	Intergenic
chr2:38319182-38319472	-0.979841	1.94729	8.13061e-05	0.00202321	.	Dennd1a, Lhx2	Lhx2	Dis5 (5' distal regions)
chr4:141863887-141863968	-0.979419	-0.168857	0.0445101	0.158614	.	Casp9, Cela2a, Ctrc, Efhd2	Efhd2	Intron
chr13:52004265-52004584	-0.978854	1.81865	8.63742e-05	0.00210762	.	.	Gadd45g	Dis3 (3' distal regions)
chr10:19629984-19630195	-0.978647	1.31838	0.00228098	0.0218624	.	Ifngr1, Il22ra2	Il22ra2	Intron
chr7:63981740-63981916	-0.978572	2.06745	1.74472e-05	0.000658503	.	Klf13	Klf13	Dis5 (5' distal regions)
chr5:93109638-93109909	-0.978554	1.38311	0.00155775	0.0166665	.	Sept11	Sept11	Intron
chr5:75645450-75645601	-0.978482	1.1591	0.00183181	0.0186885	Kit	.	Kit	Promoter.Up
chr15:28179002-28179321	-0.97815	1.38099	0.000807114	0.0105123	.	Dnah5	Dnah5	Dis5 (5' distal regions)
chr13:101746618-101746795	-0.977955	0.131326	0.0302524	0.123361	.	Pik3r1	Pik3r1	Intron
chr3:145106174-145106357	-0.977489	0.372539	0.0153533	0.0790909	.	Clca2, Odf2l	Clca2	Dis5 (5' distal regions)
chrX:167032859-167032980	-0.977422	0.484996	0.0169629	0.0846098	.	.	Tmsb4x	Dis5 (5' distal regions)
chr9:79816110-79816367	-0.977392	2.51448	9.92883e-07	7.41415e-05	.	Filip1, Tmem30a	Filip1	Intron
chr18:33201205-33201322	-0.977382	0.0171732	0.033033	0.1306	.	Stard4	Stard4	Exon
chr8:13608988-13609264	-0.977236	1.88826	6.39614e-05	0.00168948	.	Rasa3	Rasa3	Intron
chr17:52178079-52178272	-0.976471	2.60175	4.80756e-07	4.30054e-05	.	.	Satb1	Dis3 (3' distal regions)
chr4:59230554-59230804	-0.97647	0.502768	0.0129655	0.0707603	.	Ugcg	Ugcg	Dis5 (5' distal regions)
chr10:118728345-118728512	-0.976336	0.0910985	0.0292423	0.120792	.	.	Dyrk2	Intergenic
chr15:67413651-67413903	-0.976331	1.45666	0.000762618	0.0101026	.	.	St3gal1	Dis3 (3' distal regions)
chr5:107209802-107210106	-0.976297	1.11532	0.0021868	0.0211938	.	Tgfbr3	Tgfbr3	Intron
chr10:95178903-95179135	-0.976283	1.74425	0.000129331	0.00282017	.	.	Cradd	Intron
chr5:69601135-69601278	-0.976187	0.860156	0.00459253	0.0352774	.	Gnpda2, Guf1	Gnpda2	Dis5 (5' distal regions)
chr2:84347432-84347728	-0.975842	2.8467	3.98523e-08	6.32173e-06	.	Calcrl	Calcrl	Intron
chr14:11307243-11307333	-0.975595	0.14962	0.0398709	0.147436	.	.	Fhit	Intron
chr14:54414429-54414532	-0.975588	0.188044	0.0383636	0.143762	Slc7a7	.	Slc7a7	Intron
chr10:93666296-93666563	-0.975054	2.16096	1.70411e-05	0.000646267	.	Ntn4	Ntn4	Promoter.Up
chrX:85600278-85600500	-0.974672	1.07529	0.00438255	0.034184	.	Tab3	Tab3	Intron
chr8:94337762-94337843	-0.974617	-0.0232924	0.0391168	0.145566	.	Herpud1, Nup93, Slc12a3	Slc12a3	Intron
chr9:42141895-42142160	-0.974453	1.72634	0.000138997	0.00297723	.	Sorl1	Sorl1	Exon
chr6:41151629-41151868	-0.974074	1.1936	0.00163369	0.0172263	.	Trbv14	Trbv14	Promoter.Up
chr9:103449140-103449442	-0.974028	2.45898	1.18972e-06	8.51749e-05	Bfsp2	.	Bfsp2	Promoter.Up
chr5:148708051-148708327	-0.973839	0.674945	0.0086765	0.0541782	.	.	Ubl3	Dis5 (5' distal regions)
chr15:62737420-62737583	-0.973839	1.12714	0.00252897	0.0234043	.	.	Myc	Intron
chr4:155237225-155237361	-0.973754	0.456351	0.0187803	0.0904659	.	Faap20, Prkcz, Ski	Faap20	Dis5 (5' distal regions)
chr1:135268167-135268361	-0.973554	-0.0237191	0.0336521	0.132222	Rnpep	.	Rnpep	Promoter.Up
chr19:32379594-32379819	-0.973421	1.47439	0.000656774	0.00907746	.	2700046G09Rik, Sgms1	Sgms1	Intron
chr1:191875871-191875982	-0.973267	0.0802462	0.0328363	0.130065	.	Nek2, Slc30a1	Slc30a1	Dis5 (5' distal regions)
chr18:38701004-38701164	-0.973111	0.588448	0.0101066	0.0598618	.	Arhgap26	Arhgap26	Intron
chr15:66818824-66818957	-0.9725	0.664304	0.00839318	0.0529778	.	Sla, Tg	Sla	Intron
chr6:143832664-143832957	-0.972173	1.09677	0.0046229	0.0354323	.	.	Sox5	Exon
chr9:41048949-41049162	-0.97186	0.388972	0.0191092	0.0915574	.	Crtam, Ubash3b	Ubash3b	Intron
chr9:83112314-83112559	-0.971676	0.614728	0.00987313	0.0590455	Hmgn3	.	Hmgn3	Promoter.Up
chr4:7356323-7356482	-0.971393	1.46432	0.000565216	0.00815766	.	.	Tox	Intergenic
chr2:59613194-59613329	-0.971328	1.40299	0.00117563	0.0136815	Tanc1	.	Tanc1	Promoter.Down
chr16:76294660-76294753	-0.971171	0.608251	0.0119299	0.0669096	.	Nrip1	Nrip1	Exon
chr6:37634025-37634302	-0.9711	2.95832	1.74941e-08	3.25045e-06	.	.	Akr1d1	Intergenic
chr5:130263588-130263710	-0.970936	0.318387	0.0253712	0.109948	.	Sbds, Tmem248, Tyw1	Tyw1	Intron
chr10:117873320-117873472	-0.970864	0.39037	0.0177578	0.0871126	.	Rap1b	Rap1b	Dis5 (5' distal regions)
chr9:63678211-63678369	-0.970694	0.288124	0.0296486	0.121861	.	Aagab, Smad3	Smad3	Intron
chr17:79347440-79347575	-0.970687	0.64769	0.00917247	0.0562868	.	Cdc42ep3	Cdc42ep3	Intron
chr3:116398600-116398813	-0.970333	1.107	0.00587718	0.0415583	.	Cdc14a	Cdc14a	Intron
chr4:8731811-8731970	-0.970292	1.41329	0.00085399	0.0109164	.	Chd7	Chd7	Intron
chr14:25780648-25780947	-0.970036	2.14578	1.99198e-05	0.000725515	.	Zcchc24	Zcchc24	Dis5 (5' distal regions)
chr10:82958286-82958553	-0.969256	0.945979	0.00504391	0.0375759	.	Chst11	Chst11	Dis5 (5' distal regions)
chr19:47531291-47531476	-0.969163	1.34776	0.00131837	0.014815	.	Slk, Stn1	Stn1	Intron
chr14:121340945-121341136	-0.969031	2.06704	2.57689e-05	0.000877539	.	Stk24	Stk24	Intron
chr8:111630302-111630450	-0.968999	1.50523	0.000640391	0.00891329	Ldhd	.	Ldhd	Promoter.Up
chr17:6687459-6687640	-0.968955	0.767739	0.00755546	0.0493232	Sytl3	.	Sytl3	Promoter.Up
chr7:76282881-76283156	-0.968868	2.4139	3.81754e-06	0.000204096	.	.	Agbl1	Intron
chr17:56751458-56751712	-0.968864	1.44568	0.0007832	0.0103012	.	Dus3l, Ndufa11, Nrtn, Prr22, Rfx2, Vmac	Nrtn	Exon
chr17:27075010-27075166	-0.968718	0.614307	0.0124415	0.0688093	.	Bak1, Itpr3	Itpr3	Intron
chr8:86699485-86699788	-0.968444	1.59242	0.000328469	0.0055623	.	Lonp2, Siah1a	Siah1a	Intron
chr14:25562502-25562670	-0.968404	0.133884	0.0296523	0.121871	.	Zmiz1	Zmiz1	Intron
chr5:137671917-137672184	-0.968216	1.09583	0.00490909	0.0369214	.	Agfg2, Fbxo24, Irs3, Lrch4, Sap25	Agfg2	Intron
chr10:7063636-7063815	-0.968128	0.762223	0.00687059	0.046189	.	Ipcef1	Ipcef1	Dis5 (5' distal regions)
chr10:14208263-14208453	-0.96811	1.12845	0.00234865	0.0222845	.	.	Hivep2	Dis5 (5' distal regions)
chr18:67986934-67987090	-0.968104	0.645158	0.00918213	0.0563369	.	.	Ldlrad4	Intron
chrX:59524279-59524525	-0.967923	0.895903	0.00452672	0.034911	.	Fgf13	Fgf13	Intron
chr2:150303112-150303282	-0.967887	2.40038	2.05579e-06	0.000128424	.	.	Zfp937	Dis5 (5' distal regions)
chr5:74276409-74276637	-0.967798	1.58798	0.00057427	0.0082526	.	Scfd2	Scfd2	Intron
chr6:97221311-97221441	-0.967687	1.39846	0.000807483	0.010514	.	Arl6ip5, Lmod3, Tmf1, Uba3	Arl6ip5	Intron
chr3:9916803-9917028	-0.967588	1.63008	0.000273301	0.00486887	.	.	Pag1	Dis3 (3' distal regions)
chr7:90029254-90029395	-0.967283	0.766747	0.00886906	0.0550006	.	Eed	Eed	Promoter.Up
chr13:24338357-24338493	-0.966918	0.232009	0.0239364	0.105881	.	Cmah	Cmah	Promoter.Up
chr9:21181869-21182063	-0.966748	1.80694	0.000103709	0.00240997	Pde4a	.	Pde4a	Promoter.Down
chr8:117340227-117340453	-0.966443	1.76952	0.00022841	0.00428059	.	Cmip	Cmip	Intron
chr10:71291236-71291432	-0.96644	1.06843	0.00303478	0.0265639	.	Ube2d1	Ube2d1	Exon
chr1:105790441-105790687	-0.966421	0.820442	0.00729441	0.0481503	.	Relch, Tnfrsf11a	Tnfrsf11a	Intron
chr5:107148285-107148674	-0.966298	2.15356	7.41338e-05	0.00188584	.	Tgfbr3	Tgfbr3	Intron
chr4:53120407-53120688	-0.966183	1.30102	0.00149003	0.016141	.	Abca1	Abca1	Intron
chr5:65904558-65904828	-0.966127	3.2942	1.02602e-09	3.38508e-07	.	Chrna9, Rhoh	Chrna9	Dis5 (5' distal regions)
chr15:62815869-62816024	-0.966104	0.416183	0.0161863	0.0820647	.	.	Myc	Dis3 (3' distal regions)
chr14:53636031-53636221	-0.966041	0.833099	0.00654577	0.0446628	.	.	Trdd1	Promoter.Down
chr3:130996878-130997097	-0.965962	1.18652	0.00381744	0.0311549	.	.	Lef1	Dis3 (3' distal regions)
chr6:97232609-97232711	-0.965555	0.784698	0.00769366	0.0499423	.	Arl6ip5, Lmod3, Uba3	Lmod3	Exon
chr2:61545032-61545231	-0.965184	0.674945	0.00924915	0.056566	.	Tank	Tank	Dis5 (5' distal regions)
chr5:149780515-149780636	-0.965098	0.697735	0.00865929	0.0541074	.	B3glct	B3glct	Dis3 (3' distal regions)
chr6:83478706-83479053	-0.964641	1.00829	0.00323453	0.0277579	.	Actg2, Dguok, Tet3	Dguok	TES (transcription end sites)
chr18:69152228-69152446	-0.964579	0.621316	0.0187664	0.0904492	.	.	Tcf4	Dis3 (3' distal regions)
chr9:110459208-110459372	-0.964464	0.764986	0.00871711	0.0543458	.	Kif9, Klhl18, Ngp	Klhl18	Intron
chr2:38988130-38988513	-0.96433	1.97829	7.02415e-05	0.00181665	.	Arpc5l, Golga1, Rpl35, Wdr38	Wdr38	Dis5 (5' distal regions)
chr8:36097087-36097173	-0.964298	1.37295	0.00106233	0.0127795	.	Prag1	Prag1	Intron
chr16:95955833-95955984	-0.964257	0.424064	0.0156395	0.080175	.	Psmg1	Psmg1	Dis5 (5' distal regions)
chr19:12442649-12442810	-0.964214	0.30207	0.0221071	0.100605	.	Mpeg1, Olfr1440, Olfr1441, Pfpl	Pfpl	Dis5 (5' distal regions)
chr17:84982821-84982991	-0.96419	0.623827	0.0113558	0.0647739	.	Ppm1b, Slc3a1	Ppm1b	Intron
chr14:45092954-45093054	-0.964187	1.03605	0.00367714	0.0303496	.	.	Txndc16	Intron
chr9:115492815-115492980	-0.963938	0.844271	0.00536796	0.0391805	.	.	Stt3b	Intergenic
chr17:26514825-26515006	-0.963896	0.303208	0.0211055	0.0976186	.	Dusp1, Ergic1	Dusp1	Dis5 (5' distal regions)
chr14:61518731-61519019	-0.963854	1.00173	0.00565497	0.040569	.	Spryd7	Spryd7	Intron
chrX:85865164-85865349	-0.963664	0.72359	0.00989727	0.0591003	.	.	Gk	Dis5 (5' distal regions)
chr5:146974080-146974394	-0.96353	2.37456	2.60883e-06	0.000152848	.	Gtf3a, Lnx2, Mtif3	Mtif3	Dis5 (5' distal regions)
chr11:86369667-86370118	-0.963263	1.49633	0.000545679	0.00794576	.	Med13	Med13	Dis5 (5' distal regions)
chr3:52856469-52856691	-0.96321	1.38747	0.00123006	0.0141294	.	.	Cog6	Intergenic
chr14:118691018-118691204	-0.962931	1.62848	0.000366877	0.00601093	.	Abcc4	Abcc4	Intron
chr9:71167163-71167259	-0.962464	-0.0135253	0.0424318	0.153677	Aqp9	.	Aqp9	Promoter.Up
chr6:37895713-37896004	-0.962372	0.430331	0.0219243	0.100062	.	Trim24	Trim24	Intron
chr9:25175672-25175841	-0.962341	0.397677	0.0177056	0.0869267	.	Herpud2	Herpud2	Promoter.Down
chr7:142995122-142995262	-0.962262	0.155948	0.0268149	0.114	.	Ascl2, Tspan32	Tspan32	Intron
chr7:120098549-120098644	-0.96225	0.306797	0.0271232	0.114909	.	Dnah3, Tmem159, Zp2	Dnah3	Dis5 (5' distal regions)
chr19:10279742-10279926	-0.962065	0.338647	0.0197049	0.0933753	.	Dagla, Myrf	Dagla	Intron
chr3:9547261-9547578	-0.961859	2.56778	1.65078e-06	0.000108343	.	Zfp704	Zfp704	Intron
chr14:41014715-41014864	-0.961828	1.36471	0.0018451	0.01878	Prxl2a	.	Prxl2a	Promoter.Up
chr6:128025538-128025974	-0.961757	3.31716	3.29987e-10	1.37658e-07	.	Tspan9	Tspan9	Intron
chr14:67026196-67026366	-0.961295	0.140001	0.034485	0.134285	Ppp2r2a	.	Ppp2r2a	Intron
chr14:118709827-118709946	-0.96124	1.46269	0.000714447	0.00961423	.	Abcc4	Abcc4	Dis5 (5' distal regions)
chr13:83066175-83066349	-0.960912	0.383555	0.0233777	0.104265	.	.	Mef2c	Exon
chr3:153755749-153756126	-0.96091	2.68762	2.02327e-07	2.23927e-05	.	St6galnac3	St6galnac3	Dis5 (5' distal regions)
chr3:9788774-9788933	-0.960864	0.954167	0.00397162	0.0319459	.	Pag1	Pag1	Intron
chr14:15083892-15084151	-0.960349	2.85946	4.52517e-08	6.98355e-06	.	.	Nek10	Intergenic
chr18:70574567-70574743	-0.960288	1.86993	0.000111323	0.00253066	.	Mbd2, Poli	Mbd2	Intron
chr9:22626143-22626324	-0.96027	0.765557	0.0116218	0.0657513	.	Bbs9	Bbs9	Intron
chr9:69110831-69111030	-0.960243	0.931892	0.00475495	0.0360811	.	.	Rora	Intron
chr2:128294481-128294798	-0.960219	3.2609	1.32872e-09	4.16219e-07	.	.	Bcl2l11	Intron
chr16:55535871-55536149	-0.960037	2.0272	4.32891e-05	0.00127372	.	.	Zpld1	Dis3 (3' distal regions)
chr2:144224385-144224674	-0.958988	1.00847	0.0041121	0.0326926	.	Mgme1, Snx5	Snx5	Dis5 (5' distal regions)
chr10:9872298-9872414	-0.958962	0.372539	0.0182013	0.0885721	.	Stxbp5	Stxbp5	Intron
chr8:64839741-64839864	-0.958805	0.384764	0.0215682	0.0989835	.	Klhl2	Klhl2	Intron
chr10:99156951-99157083	-0.958513	0.596977	0.0105942	0.0617577	.	Galnt4, Phxr2, Poc1b	Poc1b	Intron
chr11:23817275-23817393	-0.958503	0.603816	0.014759	0.0770969	.	Rel	Rel	Dis5 (5' distal regions)
chr9:13574998-13575228	-0.958442	1.07685	0.00415294	0.0329237	.	Maml2	Maml2	Intron
chr17:83799781-83799928	-0.95802	0.755648	0.0101831	0.0601449	.	Haao, Mta3	Mta3	Intron
chr4:89546293-89546404	-0.957124	1.2382	0.0019486	0.0195333	.	.	Dmrta1	Intergenic
chr6:115560035-115560159	-0.956928	0.0747727	0.0371846	0.141	.	Mkrn2, Mkrn2os, Tsen2	Tsen2	Exon
chr1:193279549-193279863	-0.956782	0.816445	0.00826754	0.0524251	.	G0s2, Hsd11b1, Lamb3	Lamb3	Promoter.Up
chr11:119975855-119976045	-0.956693	0.188896	0.0389133	0.14512	.	Aatk, Baiap2	Baiap2	Intron
chr17:44536597-44536850	-0.956383	1.05135	0.0030155	0.0264528	.	.	Runx2	Intron
chr15:25816693-25816807	-0.956175	1.62809	0.000424741	0.00669235	.	Myo10, Retreg1	Retreg1	Dis5 (5' distal regions)
chr7:132304054-132304304	-0.956119	0.641245	0.0115549	0.0654792	.	Chst15	Chst15	Dis5 (5' distal regions)
chr14:118591646-118591758	-0.955373	0.622434	0.0116014	0.0656756	.	.	Abcc4	Promoter.Down
chrX:169923395-169923854	-0.955312	3.04552	1.6281e-08	3.05375e-06	.	Mid1	Mid1	Intron
chr17:47757139-47757488	-0.955287	1.50096	0.000912278	0.0114623	Tfeb	.	Tfeb	Promoter.Up
chr4:46630448-46630650	-0.955236	0.928975	0.00546187	0.0396558	.	Coro2a, Tbc1d2	Tbc1d2	Intron
chr7:76162847-76163021	-0.955163	1.10649	0.00251047	0.0232952	.	.	Agbl1	Intergenic
chr11:46068872-46069250	-0.955148	2.40197	3.78354e-06	0.000202762	.	Adam19	Adam19	Intron
chr10:99409837-99410082	-0.955059	0.726132	0.00972787	0.0584404	.	.	Dusp6	Intron
chr13:91650021-91650243	-0.954419	1.63129	0.000309195	0.00533224	.	Ssbp2	Ssbp2	Intron
chr13:15846172-15846310	-0.954366	0.85769	0.00587327	0.0415477	.	.	Inhba	Intron
chr6:134168947-134169218	-0.954355	1.79037	0.000236345	0.00438385	.	.	Etv6	Exon
chr4:86683259-86683615	-0.954241	2.88218	5.83113e-08	8.53234e-06	.	Plin2	Plin2	Dis5 (5' distal regions)
chr10:99353980-99354250	-0.954225	2.79205	3.52351e-07	3.40462e-05	.	.	Dusp6	Exon
chr7:89222697-89222876	-0.953937	0.973707	0.00420761	0.0332145	.	.	Tmem135	Intron
chr17:52012781-52013014	-0.953928	0.740551	0.0103939	0.0609828	.	.	Satb1	Intergenic
chr3:129545291-129545529	-0.95356	1.09883	0.00297967	0.0262418	.	Elovl6	Elovl6	Intron
chr7:67112572-67112828	-0.953307	0.32988	0.0249195	0.108673	.	.	Adamts17	Intron
chr7:67478043-67478340	-0.953247	1.75235	0.000225561	0.00424277	.	.	Lrrc28	Dis5 (5' distal regions)
chr12:28846255-28846412	-0.952728	0.508915	0.0146834	0.0768302	.	Eipr1	Eipr1	Intron
chr13:28702155-28702482	-0.952718	1.55074	0.000622643	0.00873229	.	.	Sox4	Intron
chr7:16024710-16025042	-0.952716	1.39188	0.00140498	0.0154905	.	Bicra, Zfp541	Bicra	Intron
chr1:125519141-125519533	-0.952509	2.51829	2.3115e-06	0.000139499	.	Slc35f5	Slc35f5	Dis5 (5' distal regions)
chr6:70815606-70815769	-0.95179	2.15318	1.96997e-05	0.000720026	.	Eif2ak3, Rpia	Rpia	Dis5 (5' distal regions)
chr17:52308957-52309102	-0.950811	1.23821	0.00183684	0.0187222	.	.	Kcnh8	Intergenic
chr18:14775079-14775208	-0.950735	0.863108	0.00647799	0.0443433	.	Psma8, Taf4b	Taf4b	Dis5 (5' distal regions)
chr4:32295736-32295978	-0.950552	2.13351	4.07004e-05	0.00122094	.	Bach2	Bach2	Intron
chrX:107187979-107188127	-0.950213	-0.122779	0.0440281	0.157547	.	P2ry10b	P2ry10b	Dis5 (5' distal regions)
chr19:32935692-32935986	-0.950188	1.84348	0.000112818	0.00255349	.	.	Pten	Dis3 (3' distal regions)
chr3:143674522-143674798	-0.950124	1.3003	0.00120404	0.013926	.	.	Lmo4	Promoter.Up
chr10:25198620-25198760	-0.950059	0.335425	0.025907	0.111461	Akap7	.	Akap7	Promoter.Down
chr6:67399515-67399967	-0.949832	1.78418	0.000171552	0.00348364	.	Il12rb2	Il12rb2	Dis5 (5' distal regions)
chr2:167753926-167754297	-0.949378	2.23786	1.76461e-05	0.000664564	.	.	Tmem189	Dis5 (5' distal regions)
chr3:89588517-89588722	-0.948633	0.40443	0.0211531	0.097749	.	.	Kcnn3	Intron
chr9:77463035-77463205	-0.948609	0.627731	0.0133063	0.0719924	.	Lrrc1	Lrrc1	Intron
chr10:54066197-54066379	-0.948483	2.29861	1.05854e-05	0.000450685	.	Man1a	Man1a	Intron
chr16:87616231-87616478	-0.948408	1.42418	0.000902558	0.0113814	.	.	Map3k7cl	Dis3 (3' distal regions)
chr2:105402304-105402471	-0.948305	1.97123	0.000119831	0.00266676	.	Rcn1	Rcn1	Dis5 (5' distal regions)
chr4:143180854-143181028	-0.948057	0.784308	0.00935249	0.0569844	.	Prdm2	Prdm2	Exon
chr12:116300031-116300282	-0.94756	0.509896	0.0165162	0.0831754	.	Esyt2, Wdr60	Esyt2	Intron
chr14:15930280-15930410	-0.947473	0.699436	0.0142724	0.0754027	.	.	Oxsm	Intergenic
chr16:55769716-55769920	-0.94684	0.485907	0.0151857	0.0785864	.	Nfkbiz	Nfkbiz	Dis3 (3' distal regions)
chr14:47374466-47374680	-0.94654	1.09153	0.00305781	0.0267169	Lgals3	.	Lgals3	Promoter.Down
chr12:114932281-114932467	-0.946449	1.0814	0.00326448	0.027932	.	.	Zfp386	Promoter.Down
chr12:35711661-35712013	-0.94631	1.41086	0.000866804	0.0110434	.	.	Ahr	Intergenic
chr17:53388038-53388158	-0.946077	0.0973267	0.0463964	0.162969	.	.	Efhb	Dis3 (3' distal regions)
chr6:82764233-82764421	-0.945811	0.65928	0.0155117	0.0797034	.	Hk2	Hk2	Promoter.Up
chr8:46869477-46869811	-0.945731	2.12414	2.64599e-05	0.000895097	.	.	Irf2	Dis3 (3' distal regions)
chr17:86667989-86668123	-0.945673	0.693876	0.011188	0.0641205	.	.	Epas1	Dis3 (3' distal regions)
chrX:164427442-164427547	-0.945546	0.153209	0.0296969	0.121985	Piga	.	Piga	Promoter.Down
chr16:55788719-55788993	-0.945309	2.84108	8.43385e-08	1.13282e-05	.	Nfkbiz	Nfkbiz	Dis5 (5' distal regions)
chr14:118920769-118920963	-0.945242	2.36766	4.21235e-06	0.000219458	.	Dnajc3, Dzip1	Dzip1	Intron
chr17:88328860-88329022	-0.945202	1.367	0.00139678	0.0154261	.	.	Foxn2	Dis3 (3' distal regions)
chr17:51740386-51740541	-0.945117	1.76697	0.000159527	0.00329419	Satb1	.	Satb1	Promoter.Down
chr11:58017205-58017346	-0.945044	0.653405	0.0133867	0.0722277	.	Larp1	Larp1	Intron
chr7:110243278-110243482	-0.944977	1.20035	0.00189846	0.019168	.	Swap70	Swap70	Exon
chr4:32890457-32890672	-0.944748	0.922841	0.00601266	0.0422137	.	Ankrd6	Ankrd6	Intron
chr14:121478440-121478648	-0.944689	0.484996	0.0171386	0.0852167	.	Slc15a1	Slc15a1	Intron
chr18:77117464-77117629	-0.944593	1.01442	0.00425731	0.0335002	.	.	Pias2	Intron
chr10:78107678-78107862	-0.944562	1.01009	0.00496313	0.0371828	.	Icosl	Icosl	Dis3 (3' distal regions)
chr7:107687451-107687752	-0.944428	1.96238	8.21958e-05	0.00203721	.	.	Ppfibp2	Intron
chr3:21898302-21898492	-0.944186	0.177998	0.040856	0.149826	.	.	Tbl1xr1	Intergenic
chr1:163383687-163383943	-0.944152	1.11954	0.00310478	0.0269942	.	Gorab	Gorab	TES (transcription end sites)
chr2:18936256-18936394	-0.944113	1.44641	0.00113822	0.0133753	.	Pip4k2a	Pip4k2a	Intron
chr13:12349246-12349750	-0.944037	3.13538	4.26863e-09	1.0674e-06	.	Actn2, Heatr1	Actn2	Dis5 (5' distal regions)
chr11:64113520-64113689	-0.943483	0.369753	0.0272625	0.115298	.	Cox10	Cox10	Dis5 (5' distal regions)
chr2:43765058-43765203	-0.943335	0.345045	0.0293056	0.120961	.	Arhgap15	Arhgap15	Intron
chr15:59714483-59714651	-0.943322	0.89679	0.00521705	0.0384576	.	.	Trib1	Intergenic
chr8:79679083-79679302	-0.943316	0.423448	0.0198783	0.0938688	.	Abce1, Anapc10, Otud4	Otud4	Promoter.Down
chr3:79138726-79138880	-0.943289	0.332056	0.0254671	0.110173	.	Rapgef2	Rapgef2	Intron
chr13:91441535-91441740	-0.943041	0.863305	0.00771214	0.0500211	.	Ssbp2	Ssbp2	Dis5 (5' distal regions)
chr12:100779640-100779780	-0.94296	1.07557	0.00403115	0.0322589	Dglucy	.	Dglucy	Promoter.Down
chr4:103093726-103093880	-0.942738	0.226449	0.028297	0.118112	.	Mier1, Wdr78	Wdr78	Intron
chr3:37747388-37747612	-0.942662	1.30683	0.00190775	0.0192349	.	.	Spry1	Dis5 (5' distal regions)
chr5:106609215-106609373	-0.942569	0.877398	0.00590746	0.0416774	.	Zfp644	Zfp644	Promoter.Up
chr17:84036177-84036296	-0.942331	1.49757	0.000861285	0.0109886	.	.	Zfp36l2	Dis5 (5' distal regions)
chr8:114844601-114844922	-0.942054	1.27989	0.00163046	0.0172111	.	.	Wwox	Intron
chr15:51026042-51026293	-0.942021	1.137	0.00327899	0.0280258	.	.	Trps1	Intergenic
chr8:18738415-18738566	-0.94195	0.641362	0.011103	0.0638167	.	Angpt2	Angpt2	Intron
chr2:9860854-9861057	-0.941726	0.238039	0.0280218	0.117422	.	Gata3	Gata3	Intron
chr9:114613100-114613317	-0.94099	1.5541	0.000528687	0.00778583	.	Cnot10, Trim71	Cnot10	Intron
chr13:117002382-117002603	-0.940823	1.73783	0.000355644	0.00587688	.	Parp8	Parp8	Intron
chr11:94370869-94371022	-0.940795	0.332868	0.0278831	0.117027	.	Abcc3, Ankrd40, Cacna1g, Luc7l3	Abcc3	Intron
chr1:39091235-39091470	-0.940645	1.66191	0.000395521	0.00634252	.	.	Pdcl3	Dis5 (5' distal regions)
chr3:109352839-109352952	-0.940147	-0.021964	0.0469681	0.164305	.	Vav3	Vav3	Intron
chr3:30620255-30620417	-0.940035	0.194075	0.0307819	0.124658	.	Actrt3, Lrrc34, Lrriq4, Mynn	Mynn	TES (transcription end sites)
chr3:37845874-37846040	-0.939956	0.0849164	0.0469458	0.16424	.	.	Spry1	Dis5 (5' distal regions)
chr9:118751173-118751280	-0.939841	0.389883	0.0224994	0.101692	.	Itga9	Itga9	Intron
chr12:70883801-70884021	-0.939499	1.10011	0.00339313	0.0286709	.	Frmd6	Frmd6	Exon
chr2:164551000-164551134	-0.939431	0.344407	0.0234497	0.104474	.	Eppin, Spint3, Wfdc2, Wfdc6a	Wfdc2	Promoter.Down
chr7:108814950-108815055	-0.939194	0.229278	0.0272322	0.115209	.	Olfr514, Olfr516	Olfr514	Dis3 (3' distal regions)
chr12:112879850-112879990	-0.939061	1.3818	0.00190095	0.0191841	.	Gpr132, Jag2	Gpr132	Dis5 (5' distal regions)
chr7:141591970-141592080	-0.938981	0.127189	0.0391412	0.145613	.	Ap2a2	Ap2a2	Intron
chr11:78766524-78766761	-0.938938	1.53091	0.000981236	0.0120717	.	Ccnq	Ccnq	Dis5 (5' distal regions)
chr5:108085594-108085689	-0.938721	0.321066	0.0338375	0.132662	Mtf2	.	Mtf2	Promoter.Up
chr11:30161088-30161293	-0.938706	1.6725	0.000767926	0.0101497	.	Sptbn1	Sptbn1	Intron
chr6:17931866-17932121	-0.938673	0.919595	0.00634542	0.0437881	.	St7	St7	Intron
chr3:9407907-9408055	-0.93854	1.08714	0.0034299	0.0288832	.	Zfp704	Zfp704	Intron
chr2:128197454-128197815	-0.93837	1.66198	0.000465696	0.00713804	.	.	Bcl2l11	Intron
chr5:106996007-106996125	-0.938174	0.264933	0.0291083	0.12041	.	Cdc7	Cdc7	Dis3 (3' distal regions)
chr17:18003035-18003353	-0.938109	1.80601	0.000179638	0.00360064	.	Fpr-rs4, Fpr3, Vmn2r124	Fpr-rs4	Dis5 (5' distal regions)
chr7:4948433-4948785	-0.937853	2.72102	6.12599e-07	5.11107e-05	.	Nat14, Sbk2, Sbk3, Ssc5d, Zfp579, Zfp628	Ssc5d	Intron
chr17:44697397-44697524	-0.937628	0.328125	0.0244545	0.107406	.	Runx2	Runx2	Intron
chr8:35650924-35651167	-0.937111	1.03288	0.00741502	0.0486835	.	Mfhas1	Mfhas1	Intron
chr14:10146491-10146668	-0.936992	0.818033	0.00930514	0.0567677	.	.	Fhit	Intron
chr10:111047988-111048274	-0.936984	0.773707	0.0079501	0.0510426	.	Zdhhc17	Zdhhc17	Dis5 (5' distal regions)
chr2:38068435-38068628	-0.936882	2.29904	1.86633e-05	0.00069473	.	.	Dennd1a	Intron
chr3:21904812-21905036	-0.936876	0.685288	0.0102729	0.0605395	.	.	Tbl1xr1	Intergenic
chr17:74363728-74363861	-0.936784	0.345131	0.0297974	0.122213	.	Dpy30, Slc30a6, Spast	Spast	Intron
chr12:113055765-113055908	-0.936763	0.587628	0.0139384	0.0741611	.	Mta1, Pacs2, Tex22	Pacs2	Intron
chr13:60848333-60848497	-0.936562	1.70706	0.000475437	0.00723368	.	Ctla2b, Ctsll3	Ctsll3	Intron
chr5:107201140-107201344	-0.93642	2.49822	2.87536e-06	0.000164792	.	Tgfbr3	Tgfbr3	Intron
chr6:146515965-146516166	-0.935967	1.29244	0.00241041	0.0226673	.	Ints13, Itpr2	Itpr2	Dis5 (5' distal regions)
chr8:120206009-120206260	-0.935657	0.497924	0.0154606	0.0794925	.	Fam92b, Gse1	Gse1	Exon
chr3:52650189-52650372	-0.935637	2.20382	1.60184e-05	0.000616917	.	.	Cog6	Dis3 (3' distal regions)
chr9:51185937-51186349	-0.93562	1.89145	0.000233537	0.00434197	.	Pou2af1	Pou2af1	Dis5 (5' distal regions)
chr13:34114652-34115038	-0.935414	2.221	1.93591e-05	0.000711474	.	Psmg4, Tubb2a, Tubb2b	Tubb2b	Dis5 (5' distal regions)
chr4:105263740-105263974	-0.935331	0.802847	0.0132057	0.0716473	.	.	Plpp3	Dis3 (3' distal regions)
chr5:34550313-34550482	-0.935271	0.884859	0.00842963	0.0531492	Sh3bp2	.	Sh3bp2	Promoter.Up
chr13:28773561-28773759	-0.935249	0.937404	0.00542217	0.0394765	.	.	Sox4	Intron
chr9:25175311-25175462	-0.934894	0.486308	0.0171806	0.0853521	.	Herpud2	Herpud2	Promoter.Down
chr17:73053821-73054055	-0.934341	0.25824	0.0290469	0.120237	.	.	Lclat1	Intergenic
chr11:35505422-35505597	-0.934338	0.574694	0.0137283	0.0733789	.	Slit3	Slit3	Intron
chr10:75846733-75846925	-0.934137	0.702067	0.0110946	0.0637916	.	Derl3, Gstt1, Gstt2, Gstt4, Mif	Gstt2	Dis5 (5' distal regions)
chr14:103059075-103059317	-0.933877	1.15988	0.00382514	0.0311943	.	Acod1, Cln5, Fbxl3	Cln5	Dis5 (5' distal regions)
chr7:125213731-125213906	-0.933808	0.318457	0.0256159	0.110648	.	.	Kdm8	Dis3 (3' distal regions)
chr17:84408104-84408267	-0.933623	0.721076	0.0103399	0.0607852	.	Thada	Thada	Intron
chr1:151985051-151985252	-0.933557	0.641362	0.0113591	0.0647885	.	.	Edem3	Intron
chr12:91807983-91808127	-0.933199	0.392118	0.0204681	0.0956958	.	Sel1l, Ston2	Sel1l	Exon
chr16:75823282-75823729	-0.93289	3.47817	1.19946e-10	6.19504e-08	.	.	Hspa13	Dis3 (3' distal regions)
chr16:49772746-49772938	-0.931966	2.43229	4.74928e-06	0.00024049	.	Cd47	Cd47	Intron
chr10:41489090-41489201	-0.931359	1.63076	0.000665603	0.00916155	Ppil6, Smpd2	.	Smpd2	Promoter.Up
chr19:46985305-46985498	-0.931349	1.02011	0.00492695	0.0370108	.	Ina, Nt5c2	Nt5c2	Intron
chr1:134549867-134550006	-0.931243	0.352105	0.0238334	0.105619	Mgat4e	.	Mgat4e	Promoter.Up
chr1:162565092-162565327	-0.931095	1.13549	0.00644209	0.0442091	.	Eef1aknmt, Vamp4	Vamp4	Dis5 (5' distal regions)
chr17:5129691-5129866	-0.930881	1.05489	0.00352817	0.0294605	.	.	Arid1b	Intron
chr16:48794150-48794231	-0.930568	0.588846	0.0174186	0.0860274	.	Retnla, Retnlb, Trat1	Trat1	Dis5 (5' distal regions)
chr9:88530250-88530489	-0.930521	1.11177	0.0046156	0.0353982	.	Syncrip, Zfp949	Zfp949	Dis5 (5' distal regions)
chr2:128334784-128335375	-0.930478	3.50273	1.54937e-10	7.46882e-08	.	.	Bcl2l11	Intron
chr11:57673177-57673388	-0.930474	3.23723	4.82965e-09	1.17058e-06	.	Galnt10	Galnt10	Intron
chr2:150181563-150181890	-0.930246	2.40311	5.58799e-06	0.000273474	.	Zfp120, Zfp937	Zfp937	Promoter.Up
chrX:50565150-50565342	-0.930162	1.26863	0.00252455	0.0233759	.	.	Olfr1324	Promoter.Up
chr17:88326614-88326955	-0.930089	2.35656	1.6129e-05	0.000619804	.	.	Foxn2	Dis3 (3' distal regions)
chr1:60813008-60813089	-0.93003	0.349121	0.0223646	0.101297	.	.	Cd28	Dis5 (5' distal regions)
chr14:121541011-121541122	-0.929996	0.222523	0.0297688	0.122158	.	Dock9, Slc15a1	Slc15a1	TES (transcription end sites)
chr3:51249334-51249644	-0.929981	1.31309	0.00241595	0.0227022	.	Elf2, Noct	Noct	Intron
chr3:68987441-68987656	-0.929924	0.903418	0.00625155	0.0433022	.	Ift80, Smc4	Ift80	Intron
chr19:21771665-21771817	-0.929867	0.197068	0.0336549	0.132227	.	Cemip2	Cemip2	Dis5 (5' distal regions)
chr12:17097962-17098107	-0.929564	0.463795	0.0223435	0.101253	.	.	Kcnf1	Intergenic
chr5:96936426-96936512	-0.929494	0.0827079	0.0436186	0.156607	.	.	Bmp2k	Promoter.Up
chr3:94399238-94399380	-0.929494	0.301594	0.0282605	0.118023	Lingo4	.	Lingo4	Promoter.Down
chr13:19190612-19191009	-0.929458	1.92868	0.000112711	0.00255332	.	Tcrg-C1	Tcrg-C1	Promoter.Up
chr9:13422649-13422938	-0.929219	3.11335	2.02017e-08	3.65188e-06	.	.	Maml2	Intron
chr10:80610183-80610409	-0.929172	1.63762	0.00063164	0.00882364	Scamp4	.	Scamp4	Promoter.Down
chr6:98924770-98925039	-0.928809	0.939499	0.0136903	0.0732598	.	Foxp1	Foxp1	TES (transcription end sites)
chr3:38281504-38281595	-0.928466	1.73634	0.000291093	0.00509956	.	.	Ankrd50	Dis5 (5' distal regions)
chr2:75458163-75458474	-0.928147	1.0757	0.00666329	0.0452033	.	.	Hnrnpa3	TES (transcription end sites)
chr10:34012958-34013159	-0.928121	0.472066	0.0198149	0.0937101	.	Calhm4, Rwdd1, Trappc3l	Rwdd1	Intron
chr17:84631916-84632152	-0.928107	0.537117	0.0176557	0.0867979	.	Abcg5, Abcg8, Dync2li1	Dync2li1	Intron
chr18:13692569-13692765	-0.928097	0.602604	0.0178363	0.087369	.	.	Zfp521	Intron
chr6:108517730-108517825	-0.927829	0.0508574	0.0394947	0.146528	Itpr1	.	Itpr1	Promoter.Up
chr9:77963602-77963725	-0.9277	1.51191	0.000744719	0.00992296	.	Elovl5	Elovl5	Intron
chr8:127821926-127822108	-0.92754	0.306797	0.0303468	0.123619	.	.	Pard3	Intergenic
chr6:145979873-145979979	-0.927141	0.214361	0.0299487	0.122614	.	Sspn	Sspn	Dis5 (5' distal regions)
chr3:59108553-59108779	-0.92713	1.49967	0.00116478	0.0135881	.	Gpr171, P2ry14	Gpr171	Intron
chr17:51993974-51994161	-0.926784	0.725389	0.0103709	0.0609017	.	.	Satb1	Intergenic
chrX:101791707-101791849	-0.926717	-0.0464477	0.0488985	0.168658	.	.	Cxcr3	Promoter.Down
chr1:167339489-167339728	-0.926443	1.89793	0.000162418	0.0033372	.	Aldh9a1, Tmco1	Aldh9a1	Promoter.Down
chr18:38632323-38632504	-0.92635	1.71154	0.00043656	0.00681791	.	Arhgap26, Spry4	Spry4	Intron
chr5:140226935-140227157	-0.926133	1.08401	0.00458746	0.035251	.	Mad1l1	Mad1l1	Intron
chr11:54413187-54413311	-0.926013	0.319452	0.02403	0.106156	.	Fnip1, Meikin	Fnip1	Intron
chr11:70280126-70280317	-0.92594	0.218934	0.0334953	0.131803	.	Alox12, Alox12e, Rnasek	Alox12	Dis5 (5' distal regions)
chr2:129373357-129373628	-0.925862	1.49792	0.000860861	0.0109865	.	Il1b	Il1b	Promoter.Down
chr16:44302580-44302751	-0.925848	0.437321	0.0235717	0.104845	.	Sidt1, Spice1	Sidt1	Intron
chr8:117526257-117526455	-0.925271	0.578472	0.0136527	0.0731352	.	Plcg2	Plcg2	Intron
chr2:132598131-132598308	-0.925028	0.812868	0.0102294	0.0603484	.	Gpcpd1	Gpcpd1	Promoter.Up
chr5:54038665-54038822	-0.924459	1.57948	0.000542981	0.00792372	.	Stim2	Stim2	Intron
chr8:13917087-13917318	-0.924394	1.39139	0.00172201	0.0178852	.	Champ1, Coprs, Fbxo25, Tdrp	Fbxo25	Intron
chr6:136900742-136900937	-0.92435	0.419427	0.0219717	0.100199	.	Arhgdib, Art4, Erp27, Mgp, Pde6h	Erp27	Dis5 (5' distal regions)
chr6:89311640-89311815	-0.924151	0.801277	0.0128189	0.0702472	.	Plxna1	Plxna1	Intron
chr16:76246251-76246686	-0.924119	3.0276	4.42203e-08	6.86403e-06	.	.	Nrip1	Dis3 (3' distal regions)
chr13:19337119-19337223	-0.923816	0.10714	0.0364645	0.139198	.	Stard3nl, Tcrg-C2, Tcrg-C4	Tcrg-C4	Promoter.Up
chr18:89245625-89245915	-0.923719	3.42639	1.59137e-10	7.62893e-08	.	Cd226	Cd226	Intron
chr1:30584986-30585096	-0.923597	0.325867	0.0310905	0.125437	.	.	Phf3	Intergenic
chr3:135586720-135586876	-0.923315	1.59584	0.000538248	0.00787585	.	Manba, Nfkb1	Nfkb1	Intron
chr6:144357125-144357381	-0.923172	1.00899	0.00955229	0.0577476	.	.	Sox5	Intron
chr2:132633107-132633243	-0.922638	0.131883	0.0345689	0.134509	.	Gpcpd1	Gpcpd1	Intron
chr17:83902620-83902773	-0.9225	1.59873	0.000845262	0.0108455	.	.	Haao	Dis5 (5' distal regions)
chr6:41262276-41262444	-0.922489	1.04255	0.00433382	0.033933	.	Try4	Try4	Dis5 (5' distal regions)
chr14:16172470-16172641	-0.922246	1.7202	0.000416244	0.00658117	.	.	Oxsm	Exon
chr15:61416974-61417128	-0.92182	0.676048	0.0151898	0.0785938	.	.	A1bg	Intergenic
chr5:57758836-57759212	-0.92145	1.27969	0.00358565	0.0297904	.	Pcdh7	Pcdh7	Intron
chr5:72212792-72213009	-0.921239	0.709732	0.0116467	0.0658447	.	Commd8	Commd8	Intron
chrX:57189349-57189684	-0.921166	2.47563	1.03885e-05	0.000444481	.	Cd40lg	Cd40lg	Dis5 (5' distal regions)
chr3:115897760-115898173	-0.921097	2.82503	1.03707e-06	7.66497e-05	.	Dph5, Slc30a7	Dph5	Intron
chr3:107098440-107098618	-0.921045	2.08751	5.00772e-05	0.00141491	.	Kcna2	Kcna2	TES (transcription end sites)
chr9:90213023-90213255	-0.92103	0.829693	0.00886144	0.0549848	.	Adamts7, Tbc1d2b	Adamts7	Intron
chr6:146438184-146438330	-0.920969	0.911793	0.00763373	0.0496908	.	Itpr2	Itpr2	Intron
[truncated: 23,348 more rows]

## Sheet: +TCR_vs_noTCR_Kdm6bKO (p<0.05)
Region	log2FC	log2AveExpr	p.value	q.value	Regulation	Gene_2kb	Gene_2-50kb	Closest_Gene	FeatureAssignment
chr6:65970385-65970568	-2.51675	-1.20421	0.000319367	0.0128792	Down2	.	Prdm5	Prdm5	Dis5 (5' distal regions)
chr18:77117464-77117629	-2.30467	-0.611389	0.0002538	0.0109158	Down2	.	.	Pias2	Intron
chr5:67862140-67862282	-2.24473	-0.814397	0.000447453	0.016087	Down2	.	Atp8a1	Atp8a1	Intron
chr6:124329791-124329883	-2.02145	-0.628738	0.00132651	0.0333426	Down2	.	Cd163	Cd163	Exon
chr11:58782411-58782658	-1.96567	-2.0163	0.0102454	0.120644	Down2NoFDR	Olfr314	.	Olfr314	Promoter.Up
chr15:8074205-8074330	-1.92981	-0.344749	0.00101205	0.0275442	Down2	.	Nup155, Wdr70	Wdr70	Intron
chr1:156350556-156350706	-1.89305	-0.0821324	0.000175734	0.00835849	Down2	.	Axdnd1, Nphs2, Tdrd5	Axdnd1	Intron
chr13:93554113-93554258	-1.86861	-1.36058	0.00769577	0.101253	Down2NoFDR	.	.	Jmy	Intergenic
chr2:144588881-144588974	-1.84767	-0.312096	0.000544694	0.0183524	Down2	.	Dtd1, Rbbp9, Sec23b, Smim26	Smim26	Intron
chr12:38788690-38788889	-1.8282	0.214478	0.000821345	0.0240347	Down2	.	Etv1	Etv1	Intron
chr11:46578798-46579222	-1.82471	-1.79406	0.0141397	0.145251	Down2NoFDR	.	.	Dppa1	Intron
chr2:128103565-128103779	-1.79731	-0.385058	0.000691752	0.0215117	Down2	.	Bcl2l11	Bcl2l11	Intron
chrX:68686610-68686778	-1.75726	-0.888973	0.00617802	0.089096	Down2NoFDR	.	Fmr1	Fmr1	Intron
chr1:95368265-95368351	-1.73058	-0.506298	0.00373654	0.0646412	Down2NoFDR	.	.	Fam174a	Dis3 (3' distal regions)
chr14:18298996-18299152	-1.68778	-0.384274	0.00493341	0.0772479	Down2NoFDR	.	Nkiras1, Rpl15, Ube2e1	Rpl15	Intron
chr7:131055091-131055284	-1.66001	-0.939485	0.00898739	0.111498	Down2NoFDR	.	Dmbt1	Dmbt1	Dis3 (3' distal regions)
chr9:83277943-83278024	-1.65978	-0.319916	0.00185678	0.0413751	Down2	.	.	Lca5	Dis5 (5' distal regions)
chr17:87405707-87405871	-1.65544	-0.457742	0.00174338	0.0398941	Down2	.	Calm2, Stpg4, Ttc7	Stpg4	Intron
chr17:36431535-36431639	-1.64727	-1.23599	0.0159535	0.155317	Down2NoFDR	.	H2-M10.4	H2-M10.4	Dis5 (5' distal regions)
chr4:133353550-133353657	-1.64161	-0.863153	0.00547628	0.0827266	Down2NoFDR	Wdtc1	.	Wdtc1	Promoter.Up
chr1:183374840-183375007	-1.63328	0.18126	0.000497353	0.0172598	Down2	.	Hhipl2, Mia3, Taf1a	Mia3	Dis5 (5' distal regions)
chr5:124223696-124223853	-1.63284	-0.776489	0.00861481	0.108552	Down2NoFDR	.	Mphosph9, Pitpnm2	Pitpnm2	Intron
chr3:107458684-107458765	-1.62216	-0.434923	0.00226851	0.0470131	Down2	Kcnc4	.	Kcnc4	Promoter.Down
chr1:23896154-23896236	-1.60128	-0.320335	0.00203175	0.0439208	Down2	.	Smap1	Smap1	Intron
chr19:52979113-52979300	-1.59826	0.837786	1.30081e-05	0.00121792	Down2	.	Xpnpep1	Xpnpep1	Intron
chr17:80458782-80458928	-1.59052	-0.820665	0.0146326	0.147968	Down2NoFDR	.	Sos1	Sos1	Intron
chr17:13512935-13513088	-1.58765	-1.50942	0.0248512	0.198246	Down2NoFDR	.	.	Tcp10c	Intron
chr15:49899901-49900132	-1.58521	1.48505	1.97132e-07	4.68757e-05	Down2	.	.	Trps1	Intergenic
chr16:76055186-76055274	-1.58366	-0.36142	0.00252059	0.0504194	Down2NoFDR	.	Samsn1	Samsn1	Dis5 (5' distal regions)
chr3:128122227-128122414	-1.58095	0.324564	0.000380578	0.0143942	Down2	.	.	Fam241a	Intron
chr16:64914296-64914377	-1.56682	-0.742081	0.00605541	0.08802	Down2NoFDR	.	.	Cggbp1	Dis3 (3' distal regions)
chr3:108886195-108886305	-1.55961	-0.677577	0.0110256	0.125997	Down2NoFDR	.	Fndc7, Prpf38b, Stxbp3	Fndc7	Intron
chr2:123579755-123579836	-1.54627	-0.638655	0.00755927	0.100258	Down2NoFDR	.	.	Sema6d	Intergenic
chr5:89044815-89045121	-1.54017	0.709832	4.82706e-05	0.00323018	Down2	.	Slc4a4	Slc4a4	Intron
chr12:28735333-28735557	-1.50843	-0.526171	0.00619541	0.0892331	Down2NoFDR	.	Eipr1, Trappc12	Trappc12	Exon
chr14:122187032-122187124	-1.50119	-0.374495	0.00388932	0.0662803	Down2NoFDR	.	Clybl	Clybl	Intron
chr11:71144730-71144931	-1.49367	-1.56431	0.0425206	0.263996	Down2NoFDR	Nlrp1a	.	Nlrp1a	Promoter.Up
chr7:16257934-16258034	-1.47106	-1.34032	0.0329879	0.230456	Down2NoFDR	C5ar1	.	C5ar1	Promoter.Down
chr3:61372816-61372911	-1.46752	-0.346504	0.00591914	0.0868831	Down2NoFDR	.	Rap2b	Rap2b	Dis5 (5' distal regions)
chr2:114032365-114032589	-1.45799	0.934937	4.04409e-05	0.0028398	Down2	.	Actc1, Gjd2	Gjd2	Intron
chr11:57718109-57718264	-1.45396	-1.50015	0.0388824	0.251882	Down2NoFDR	.	.	Galnt10	Intron
chr7:141755946-141756039	-1.45131	-0.17691	0.00269664	0.0525127	Down2NoFDR	.	Muc2, Muc5ac	Muc2	TES (transcription end sites)
chr1:189861219-189861304	-1.45021	-0.927307	0.021516	0.183339	Down2NoFDR	Ptpn14	.	Ptpn14	Promoter.Up
chr6:146170933-146171026	-1.44344	-0.691725	0.0101593	0.12015	Down2NoFDR	.	Itpr2	Itpr2	Intron
chr11:86851255-86851397	-1.44085	-1.21749	0.0234365	0.192017	Down2NoFDR	.	Dhx40	Dhx40	Dis5 (5' distal regions)
chr9:99122794-99123064	-1.4358	-0.66205	0.0174708	0.16347	Down2NoFDR	.	Pik3cb	Pik3cb	Intron
chr4:8552224-8552305	-1.43273	-1.59033	0.0460481	0.27524	Down2NoFDR	.	Rab2a	Rab2a	Intron
chr4:32668455-32668555	-1.43132	-0.0793767	0.0031722	0.0582452	Down2NoFDR	.	Casp8ap2, Mdn1	Mdn1	Intron
chr11:54028085-54028258	-1.40063	0.594387	0.000359615	0.0139277	Down2	Slc22a4	.	Slc22a4	Promoter.Up
chr4:114405783-114405900	-1.39473	-0.0138239	0.00441212	0.0717925	Down2NoFDR	Trabd2b	.	Trabd2b	Promoter.Up
chr14:87470794-87470908	-1.38764	-0.834088	0.0183982	0.168123	Down2NoFDR	Tdrd3	.	Tdrd3	Promoter.Up
chr17:31024240-31024405	-1.38153	0.108946	0.00381571	0.0655406	Down2NoFDR	.	Abcg1, Umodl1	Umodl1	Dis5 (5' distal regions)
chr4:10998840-10998963	-1.37331	-0.522034	0.0221826	0.186469	Down2NoFDR	.	Plekhf2	Plekhf2	Intron
chr18:84911726-84911971	-1.3714	0.366285	0.000832102	0.0242179	Down2	.	Cyb5a, Fbxo15, Timm21	Fbxo15	Dis5 (5' distal regions)
chr4:108369376-108369457	-1.37109	-1.21727	0.0393248	0.253255	Down2NoFDR	.	Coa7, Gpx7, Shisal2a	Shisal2a	Intron
chr2:79204580-79204673	-1.36689	-0.223677	0.00647906	0.0915738	Down2NoFDR	.	.	Itga4	Dis5 (5' distal regions)
chr7:49420300-49420554	-1.36544	0.943458	0.000108464	0.0059143	Down2	.	Nav2	Nav2	Exon
chr2:150121363-150121444	-1.36244	-0.380913	0.00916974	0.112921	Down2NoFDR	.	Zfp120	Zfp120	Intron
chr17:87365328-87365537	-1.36042	0.738727	0.000248039	0.0107426	Down2	.	Ttc7	Ttc7	Promoter.Up
chr8:57758651-57758762	-1.35759	-0.147642	0.00467879	0.0746756	Down2NoFDR	.	Galntl6	Galntl6	Dis3 (3' distal regions)
chr8:111205212-111205310	-1.35231	-0.162821	0.00466194	0.0745301	Down2NoFDR	.	Glg1	Glg1	Intron
chr5:92166058-92166280	-1.33921	0.979486	9.59645e-05	0.00543079	Down2	.	Uso1	Uso1	Intron
chr19:44511642-44511766	-1.33673	-0.171837	0.00777815	0.101851	Down2NoFDR	Wnt8b	.	Wnt8b	Exon
chr7:142394407-142394511	-1.33006	-0.794645	0.0262699	0.204483	Down2NoFDR	.	Ctsd, Ifitm10, Syt8, Tnni2	Ctsd	Dis5 (5' distal regions)
chr2:116101341-116101480	-1.32341	0.334183	0.00180901	0.0408666	Down2	.	Meis2	Meis2	Dis5 (5' distal regions)
chr2:12317483-12317642	-1.32231	0.0255676	0.00456652	0.0734511	Down2NoFDR	.	Itga8, Mindy3	Itga8	Dis5 (5' distal regions)
chr5:107063952-107064115	-1.32155	-0.254901	0.00933074	0.114187	Down2NoFDR	.	.	Tgfbr3	Dis3 (3' distal regions)
chr9:85671567-85671924	-1.31834	1.66459	1.48669e-06	0.000235895	Down2	.	Ibtk	Ibtk	Dis3 (3' distal regions)
chr17:80441885-80442083	-1.31591	0.118273	0.00323198	0.0588819	Down2NoFDR	.	Sos1	Sos1	Intron
chr13:5763709-5763790	-1.30309	-0.495657	0.0149534	0.149754	Down2NoFDR	.	.	Klf6	Intergenic
chr1:16228044-16228220	-1.29981	0.222553	0.00294723	0.055655	Down2NoFDR	.	.	Rdh10	Promoter.Up
chr19:46985305-46985498	-1.29436	-0.0868566	0.00577047	0.0854961	Down2NoFDR	.	Ina, Nt5c2	Nt5c2	Intron
chr10:93603403-93603500	-1.28349	0.0597708	0.00519514	0.0799755	Down2NoFDR	.	Ccdc38, Ntn4, Snrpf	Snrpf	Intron
chr9:83315156-83315301	-1.28203	-0.140462	0.0108503	0.125014	Down2NoFDR	.	.	Lca5	Intergenic
chr2:62419663-62419828	-1.27884	-1.04008	0.0472524	0.278579	Down2NoFDR	.	Dpp4	Dpp4	Intron
chr18:68847521-68847734	-1.27634	0.311694	0.00184	0.0411657	Down2	.	.	Mc2r	Intergenic
chr2:117988559-117988798	-1.27414	0.589638	0.00086464	0.0247836	Down2	.	.	Thbs1	Intron
chr2:121041243-121041335	-1.26619	-0.0523865	0.00638697	0.0907933	Down2NoFDR	.	Ccndbp1, Epb42, Tgm5, Tmem62	Epb42	Dis5 (5' distal regions)
chr1:177195373-177195506	-1.2647	-0.387396	0.0146614	0.148156	Down2NoFDR	.	.	Akt3	Intron
chr1:37521054-37521206	-1.2608	0.0425885	0.00476908	0.0755359	Down2NoFDR	.	Mgat4a	Mgat4a	Intron
chr12:76553154-76553238	-1.25939	-0.351374	0.0152532	0.151414	Down2NoFDR	.	Plekhg3, Sptb	Plekhg3	Intron
chr9:77927588-77927727	-1.25415	0.652743	0.000926247	0.0259238	Down2	.	Elovl5	Elovl5	Intron
chrX:139798030-139798202	-1.25192	0.733732	0.0005566	0.0185947	Down2	.	Cldn2, Morc4, Ripply1	Cldn2	Dis5 (5' distal regions)
chrX:10574401-10574482	-1.24933	-0.890928	0.0344172	0.235586	Down2NoFDR	.	.	Tspan7	Intron
chr4:19953669-19953920	-1.24708	1.28598	4.2157e-05	0.00292714	Down2	.	Atp6v0d2	Atp6v0d2	Dis5 (5' distal regions)
chr5:72785605-72785733	-1.2406	-0.0221529	0.00985086	0.117962	Down2NoFDR	Tec	.	Tec	Promoter.Down
chr5:4262853-4262934	-1.22584	-0.290589	0.0123924	0.134868	Down2NoFDR	.	.	Mterf1b	Intergenic
chr17:80601518-80601607	-1.21979	-0.050337	0.00840777	0.106968	Down2NoFDR	.	Cdkl4, Map4k3	Map4k3	Intron
chr5:100393810-100393895	-1.21744	-0.231191	0.0107521	0.124478	Down2NoFDR	Sec31a	.	Sec31a	Promoter.Up
chr7:18963617-18963698	-1.21631	-0.298253	0.0134493	0.141457	Down2NoFDR	.	Irf2bp1, Mypop, Nanos2, Nova2	Nanos2	Promoter.Down
chr9:96612436-96612565	-1.21572	-0.294902	0.0134476	0.141457	Down2NoFDR	.	Rasa2	Rasa2	Intron
chr17:5520040-5520238	-1.21423	0.376287	0.00284096	0.0543692	Down2NoFDR	.	Zdhhc14	Zdhhc14	Intron
chr13:44059542-44059721	-1.21298	-0.230031	0.0340268	0.234425	Down2NoFDR	.	.	Cd83	Intergenic
chr2:31484326-31484455	-1.20962	0.842263	0.000612127	0.0198685	Down2	.	Ass1, Hmcn2	Ass1	Intron
chr9:123087740-123087838	-1.20829	-0.0558372	0.0081967	0.105195	Down2NoFDR	.	Exosc7, Tgm4, Zdhhc3	Zdhhc3	Intron
chr3:88365981-88366066	-1.20764	-0.322745	0.0186514	0.169419	Down2NoFDR	Paqr6	.	Paqr6	Promoter.Up
chr9:57819411-57819563	-1.20537	0.339821	0.00353576	0.0623612	Down2NoFDR	Arid3b	.	Arid3b	Promoter.Down
chr4:149155807-149156072	-1.20448	-0.180985	0.0117113	0.130287	Down2NoFDR	.	Cenps, Cort, Dffa, Kif1b, Pgd	Pgd	Exon
chr11:51643857-51644010	-1.19481	0.475516	0.00369337	0.0641122	Down2NoFDR	.	Hnrnpab, N4bp3, Nhp2, Phykpl, Rmnd5b	N4bp3	Exon
chr14:53778143-53778292	-1.19239	0.0909691	0.0112045	0.127154	Down2NoFDR	.	.	Trdd1	Promoter.Up
chr13:98692045-98692139	-1.18725	-0.172397	0.0171797	0.1619	Down2NoFDR	.	Fcho2, Tmem171	Tmem171	Exon
chr7:19834193-19834306	-1.18602	-0.0075559	0.00789408	0.102779	Down2NoFDR	.	Bcl3, Cblc, Ceacam16	Bcl3	Dis5 (5' distal regions)
chr10:86829678-86829759	-1.1851	-0.334832	0.0197293	0.174823	Down2NoFDR	.	Nt5dc3, Stab2	Nt5dc3	Intron
chr6:54956414-54956499	-1.18034	-0.410858	0.0261583	0.204015	Down2NoFDR	.	Ggct, Nod1	Nod1	Intron
chr19:3533362-3533631	-1.18027	1.02939	0.000901579	0.0254474	Down2	.	Ppp6r3	Ppp6r3	Intron
chr8:126979291-126979481	-1.17454	0.428901	0.00364545	0.0635832	Down2NoFDR	.	Rbm34, Tomm20	Rbm34	Dis5 (5' distal regions)
chr18:39009548-39009802	-1.17445	0.776996	0.0026952	0.0525013	Down2NoFDR	.	Arhgap26	Arhgap26	Intron
chr15:55634826-55634925	-1.17287	0.0122555	0.0101188	0.119888	Down2NoFDR	.	Mtbp	Mtbp	Dis3 (3' distal regions)
chr9:85105448-85105628	-1.17186	0.402731	0.00373046	0.0645619	Down2NoFDR	.	.	Tent5a	Promoter.Down
chr5:24550999-24551177	-1.17059	0.596239	0.00277805	0.0537125	Down2NoFDR	Iqca1l	.	Iqca1l	Promoter.Down
chr10:23797082-23797183	-1.17024	-0.206245	0.0154329	0.152351	Down2NoFDR	Slc18b1	.	Slc18b1	Promoter.Up
chr19:3447499-3447674	-1.16751	0.652379	0.00166736	0.0386628	Down2	.	Gal, Ppp6r3	Ppp6r3	Dis5 (5' distal regions)
chr12:71897468-71897633	-1.16491	0.324905	0.00408907	0.0682899	Down2NoFDR	.	Daam1	Daam1	Intron
chr9:59895550-59895631	-1.16166	-0.203416	0.0147986	0.148938	Down2NoFDR	Myo9a	.	Myo9a	Promoter.Up
chr1:130741400-130741551	-1.16113	0.157752	0.00628215	0.0899747	Down2NoFDR	.	Pfkfb2, Yod1	Pfkfb2	Promoter.Up
chr18:35003072-35003300	-1.15454	0.697414	0.002088	0.0446258	Down2	.	Hspa9	Hspa9	Dis5 (5' distal regions)
chr18:68221570-68221706	-1.14959	0.692401	0.00207726	0.0444944	Down2	.	Ldlrad4	Ldlrad4	Intron
chr3:90550684-90550804	-1.14486	0.112502	0.0097039	0.116847	Down2NoFDR	.	Chtop, S100a1, S100a13, S100a14, S100a16, S100a2, S100a3	S100a16	TES (transcription end sites)
chr9:22657313-22657518	-1.14287	0.515254	0.00410714	0.0685126	Down2NoFDR	Bbs9	.	Bbs9	Promoter.Up
chr1:105543162-105543321	-1.14215	0.245247	0.005861	0.0863511	Down2NoFDR	.	Pign	Pign	Intron
chr16:92708789-92708882	-1.13971	-0.096833	0.0136177	0.142297	Down2NoFDR	.	Runx1	Runx1	Intron
chr16:90925610-90925747	-1.1382	0.605057	0.00213857	0.0452824	Down2	Cfap298	.	Cfap298	TES (transcription end sites)
chr16:20710940-20711093	-1.138	0.209808	0.00707522	0.0963867	Down2NoFDR	Clcn2	.	Clcn2	Promoter.Up
chr1:127625673-127625843	-1.13661	0.462602	0.00335305	0.0603068	Down2NoFDR	.	.	Tmem163	Intron
chr12:8428357-8428501	-1.13547	-0.387181	0.0224871	0.187856	Down2NoFDR	.	.	Rhob	Intergenic
chr15:30463141-30463264	-1.13532	-0.0799452	0.02201	0.185718	Down2NoFDR	.	Ctnnd2	Ctnnd2	Intron
chr18:15209600-15209701	-1.1351	-0.39294	0.0227249	0.188736	Down2NoFDR	.	.	Kctd1	Intergenic
chr8:36437456-36437541	-1.13446	-0.139183	0.0205095	0.178669	Down2NoFDR	.	Trmt9b	Trmt9b	Dis5 (5' distal regions)
chr2:164381885-164381986	-1.12943	0.0838357	0.0177315	0.164817	Down2NoFDR	.	Matn4, Rbpjl, Slpi, Svs5	Slpi	Intron
chr14:76557014-76557099	-1.12942	-0.0782682	0.0163164	0.157503	Down2NoFDR	Serp2	.	Serp2	Promoter.Up
chr14:121340945-121341136	-1.1288	1.026	0.000538159	0.0182455	Down2	.	Stk24	Stk24	Intron
chr2:113903263-113903451	-1.12813	-0.804264	0.0476831	0.280009	Down2NoFDR	.	.	Arhgap11a	Dis3 (3' distal regions)
chr9:72390406-72390573	-1.12499	0.676355	0.00192282	0.0423251	Down2	.	Mns1, Zfp280d	Zfp280d	Intron
chr3:20814113-20814194	-1.12475	0.157325	0.0113728	0.128209	Down2NoFDR	.	.	Agtr1b	Dis5 (5' distal regions)
chr13:98916405-98916493	-1.12194	0.0361708	0.0125427	0.135839	Down2NoFDR	.	Tnpo1	Tnpo1	Intron
chr8:106133708-106133843	-1.11966	0.783368	0.00171983	0.0395415	Down2	Esrp2	.	Esrp2	Promoter.Up
chr3:15167789-15167925	-1.11836	-0.461973	0.033474	0.232387	Down2NoFDR	.	.	Sirpb1a	Intron
chr19:7274465-7274615	-1.1147	0.486672	0.00679504	0.0940759	Down2NoFDR	.	Mark2, Naa40, Rcor2	Mark2	Exon
chr9:77949373-77949495	-1.11091	0.0278616	0.0136815	0.14274	Down2NoFDR	.	Elovl5	Elovl5	Intron
chr16:78644868-78644968	-1.11017	-0.046627	0.0164643	0.15829	Down2NoFDR	.	.	D16Ertd472e	Dis3 (3' distal regions)
chr9:106230409-106230497	-1.1078	-0.275943	0.0227858	0.189068	Down2NoFDR	.	Alas1, Ppm1m, Tlr9, Twf2	Alas1	Dis5 (5' distal regions)
chr14:21302971-21303064	-1.10528	-0.0255042	0.0219114	0.18532	Down2NoFDR	.	Adk	Adk	Intron
chr4:145099973-145100166	-1.10373	0.409846	0.0068031	0.0941574	Down2NoFDR	.	Vps13d	Vps13d	Exon
chr5:62659328-62659542	-1.1035	0.41325	0.00932135	0.114141	Down2NoFDR	.	Arap2	Arap2	Promoter.Down
chr12:32163786-32163924	-1.10322	0.155854	0.012248	0.133924	Down2NoFDR	.	Pik3cg	Pik3cg	Dis3 (3' distal regions)
chr13:97309494-97309699	-1.10119	0.40222	0.00609663	0.0883675	Down2NoFDR	.	.	Enc1	Dis3 (3' distal regions)
chr4:130930990-130931144	-1.10042	0.445183	0.00543989	0.0824562	Down2NoFDR	Laptm5	.	Laptm5	Promoter.Up
chr11:53132755-53132959	-1.09908	1.08447	0.000542944	0.018329	Down2	.	.	Hspa4	Intron
chr11:79005964-79006072	-1.09884	0.0607442	0.0127687	0.137146	Down2NoFDR	.	Ksr1, Lgals9	Ksr1	Dis5 (5' distal regions)
chr9:120866835-120866968	-1.09678	0.155854	0.0195524	0.173981	Down2NoFDR	.	.	Ctnnb1	Dis3 (3' distal regions)
chr17:52553578-52553752	-1.09661	-0.167412	0.0182623	0.167517	Down2NoFDR	.	Kcnh8	Kcnh8	Dis5 (5' distal regions)
chr13:52903960-52904105	-1.0959	0.0849387	0.0203118	0.177678	Down2NoFDR	.	Auh	Auh	Intron
chr16:35317601-35317715	-1.09366	0.361574	0.00703951	0.0960812	Down2NoFDR	.	Adcy5, Sec22a	Sec22a	Intron
chr5:34398023-34398137	-1.09341	0.318698	0.0064629	0.0914084	Down2NoFDR	.	Fam193a, Rnf4	Fam193a	Intron
chr14:21094562-21094706	-1.09236	0.525754	0.00480003	0.0758706	Down2NoFDR	.	Adk, Ap3m1	Adk	Intron
chr10:60536311-60536407	-1.09042	-0.167412	0.0191347	0.171856	Down2NoFDR	.	.	Cdh23	Intron
chr3:127883726-127883807	-1.09042	-0.167412	0.0191347	0.171856	Down2NoFDR	.	Ap1ar, Fam241a	Fam241a	Intron
chr7:123220229-123220350	-1.09028	-0.0327562	0.0236223	0.19282	Down2NoFDR	.	Slc5a11, Tnrc6a	Slc5a11	Intron
chr1:183898925-183899127	-1.08855	1.43973	0.000156384	0.00772953	Down2	.	.	Dusp10	Dis5 (5' distal regions)
chr1:133879223-133879370	-1.08816	0.318698	0.00682066	0.0942316	Down2NoFDR	.	Optc, Prelp	Optc	Dis5 (5' distal regions)
chr18:84380468-84380603	-1.08732	-0.148837	0.0216307	0.183914	Down2NoFDR	.	Zfp407	Zfp407	Intron
chr17:36896737-36896839	-1.08389	0.229912	0.00859068	0.108446	Down2NoFDR	Trim31	.	Trim31	Promoter.Up
chr9:90087974-90088139	-1.0828	0.13306	0.0110464	0.126185	Down2NoFDR	.	Ctsh, Morf4l1	Morf4l1	Dis5 (5' distal regions)
chr1:89524542-89524659	-1.08125	0.694599	0.00271278	0.0527553	Down2NoFDR	.	.	Agap1	Intron
chr2:5770766-5770958	-1.08061	0.114905	0.0149744	0.149853	Down2NoFDR	.	Cdc123	Cdc123	Dis3 (3' distal regions)
chr6:54925853-54926080	-1.07899	0.245971	0.0130593	0.138767	Down2NoFDR	.	Nod1	Nod1	Intron
chr17:75518318-75518571	-1.07822	0.543699	0.00545352	0.0825569	Down2NoFDR	.	Fam98a, Rasgrp3	Fam98a	Intron
chr6:143130497-143130716	-1.07486	-0.095393	0.0265492	0.20541	Down2NoFDR	.	C2cd5, Etnk1	C2cd5	Intron
chr19:45688086-45688168	-1.07414	-0.0542032	0.0186983	0.169705	Down2NoFDR	.	Fbxw4	Fbxw4	Dis5 (5' distal regions)
chr2:48392508-48392673	-1.07365	0.29581	0.0131132	0.13917	Down2NoFDR	.	.	Acvr2a	Intron
chr14:87544914-87545071	-1.07016	-0.300565	0.0319404	0.2267	Down2NoFDR	.	Tdrd3	Tdrd3	Intron
chr10:87103500-87103771	-1.06914	1.04496	0.00152276	0.0364493	Down2	.	.	Stab2	Intron
chr6:86494904-86495037	-1.06859	0.221785	0.0126282	0.136374	Down2NoFDR	.	C87436, Pcbp1	C87436	Promoter.Up
chr6:53958587-53958708	-1.06832	0.522576	0.0048716	0.0766119	Down2NoFDR	.	Cpvl	Cpvl	Intron
chr7:82834529-82834764	-1.06734	1.01569	0.000947902	0.0263437	Down2	.	Mex3b	Mex3b	Dis5 (5' distal regions)
chr6:18373056-18373195	-1.06678	-0.0987443	0.0281171	0.211977	Down2NoFDR	.	Cttnbp2	Cttnbp2	Intron
chr1:75263091-75263206	-1.06667	0.246321	0.0103224	0.121364	Down2NoFDR	Ptprn	.	Ptprn	Promoter.Down
chr5:148947592-148947689	-1.065	0.0149347	0.0191484	0.171902	Down2NoFDR	.	Katnal1	Katnal1	Promoter.Down
chr14:63164948-63165074	-1.06416	-0.0987443	0.0220607	0.185895	Down2NoFDR	Fdft1	.	Fdft1	Exon
chr4:63061998-63062157	-1.0631	0.177671	0.0226567	0.188411	Down2NoFDR	.	.	Zfp618	Intron
chr13:64300029-64300191	-1.06249	0.788194	0.00292184	0.0553218	Down2NoFDR	.	Cdc14b, Prxl2c	Prxl2c	Intron
chr1:14506647-14506752	-1.0617	0.157255	0.0127081	0.136761	Down2NoFDR	.	.	Eya1	Intergenic
chr5:8652237-8652407	-1.06142	1.44591	0.000161148	0.00786203	Down2	.	Abcb1a, Rundc3b	Abcb1a	Dis5 (5' distal regions)
chr3:142576895-142577031	-1.06104	0.162182	0.0141563	0.14537	Down2NoFDR	.	Gbp2, Gbp2b, Gbp3, Gbp7	Gbp3	Dis5 (5' distal regions)
chr16:44321782-44321929	-1.06083	-0.0146005	0.0203253	0.177719	Down2NoFDR	.	Sidt1, Spice1	Sidt1	Intron
chr6:83728610-83728714	-1.05728	0.668222	0.00322264	0.0587982	Down2NoFDR	.	Ankrd53, Atp6v1b1, Tex261, Vax2	Atp6v1b1	Intron
chrX:140527853-140528017	-1.05619	0.36076	0.0105675	0.123228	Down2NoFDR	.	Tsc22d3	Tsc22d3	Dis3 (3' distal regions)
chr13:51598153-51598376	-1.05534	0.947088	0.00134537	0.0336508	Down2	.	Cks2, Shc3	Shc3	Dis5 (5' distal regions)
chr7:67320458-67320568	-1.05508	0.00607543	0.0196307	0.174356	Down2NoFDR	.	Mef2a	Mef2a	Intron
chr2:112656372-112656562	-1.05231	0.514489	0.00569145	0.0846419	Down2NoFDR	Ryr3	.	Ryr3	Promoter.Up
chr11:104622286-104622403	-1.05136	0.0705793	0.0178327	0.165459	Down2NoFDR	.	Itgb3, Myl4	Itgb3	Intron
chr8:27106755-27106936	-1.05052	0.564353	0.00518087	0.0798459	Down2NoFDR	.	Adgra2, Brf2, Rab11fip1	Adgra2	Intron
chr4:57039325-57039443	-1.04951	0.165843	0.0143761	0.146621	Down2NoFDR	.	Epb41l4b, Frrs1l	Epb41l4b	Intron
chr12:110758447-110758588	-1.04768	0.157255	0.0143809	0.146641	Down2NoFDR	.	Wdr20	Wdr20	Intron
chr2:166728296-166728439	-1.04551	0.738341	0.00389961	0.0664036	Down2NoFDR	.	Prex1	Prex1	Dis5 (5' distal regions)
chr5:24604696-24604909	-1.04512	0.416149	0.0148118	0.148998	Down2NoFDR	.	Abcf2, Chpf2, Iqca1l, Smarcd3	Smarcd3	Intron
chr13:108080772-108081079	-1.04483	0.896178	0.00208461	0.0445858	Down2	.	Smim15	Smim15	Intron
chr7:75760514-75760698	-1.04349	-0.139421	0.0241482	0.195097	Down2NoFDR	.	.	Akap13	Dis5 (5' distal regions)
chr11:32723441-32723592	-1.04093	0.264476	0.0106665	0.123882	Down2NoFDR	.	.	Fbxw11	Intron
chr8:104099476-104099599	-1.04072	0.38576	0.00913298	0.112676	Down2NoFDR	.	Cdh5	Cdh5	Intron
chr5:24061038-24061182	-1.04055	0.564353	0.00581085	0.0858892	Down2NoFDR	.	Fam126a, Klhl7	Fam126a	Dis5 (5' distal regions)
chr15:61669487-61669672	-1.03999	-0.213997	0.0281733	0.212298	Down2NoFDR	.	.	Myc	Intron
chr14:63943457-63943595	-1.03925	0.464984	0.00756178	0.100261	Down2NoFDR	Sox7	.	Sox7	Promoter.Up
chr19:27933055-27933136	-1.03697	-0.0849017	0.0246448	0.19727	Down2NoFDR	.	Rfx3	Rfx3	Intron
chr11:11847517-11847644	-1.03683	0.224167	0.012734	0.136903	Down2NoFDR	.	Ddc, Fignl1	Ddc	Intron
chr14:65330730-65330816	-1.03205	-0.205171	0.0274585	0.209081	Down2NoFDR	.	Zfp395	Zfp395	Intron
chr12:34658364-34658486	-1.03065	0.129053	0.0185327	0.168855	Down2NoFDR	.	Hdac9	Hdac9	Intron
chr15:84700577-84700675	-1.03047	0.0548434	0.0305259	0.220823	Down2NoFDR	.	Arhgap8, Prr5	Arhgap8	Intron
chr13:104042845-104043102	-1.02977	1.05603	0.00203374	0.0439255	Down2	.	Nln	Nln	Intron
chr6:30617184-30617285	-1.02902	0.0769073	0.0179303	0.165989	Down2NoFDR	.	Cep41, Cpa1, Cpa4, Cpa5	Cpa5	Intron
chr5:149267003-149267257	-1.0271	0.751905	0.00446253	0.0722956	Down2NoFDR	Alox5ap	.	Alox5ap	Promoter.Down
chr2:52633010-52633198	-1.02584	1.19653	0.000673591	0.0211058	Down2	.	Cacnb4	Cacnb4	Intron
chr3:38371798-38371992	-1.025	1.13997	0.00118668	0.0307909	Down2	.	.	Ankrd50	Intron
chr7:72343912-72343993	-1.02448	-0.491763	0.0458471	0.274542	Down2NoFDR	.	Mctp2	Mctp2	Dis5 (5' distal regions)
chr9:63059295-63059425	-1.02377	0.370727	0.0123225	0.134496	Down2NoFDR	.	.	Pias1	Dis3 (3' distal regions)
chr14:72985277-72985393	-1.02343	0.0481483	0.0212185	0.182212	Down2NoFDR	.	Cysltr2	Cysltr2	Dis3 (3' distal regions)
chr17:6424680-6424866	-1.02295	0.392301	0.00946553	0.115191	Down2NoFDR	.	Dynlt1b	Dynlt1b	Intron
chr10:127998452-127998562	-1.02267	0.244427	0.0151104	0.150624	Down2NoFDR	.	Hsd17b6, Naca, Prim1	Hsd17b6	Intron
chr10:119082963-119083140	-1.02264	0.439214	0.00796232	0.103291	Down2NoFDR	.	.	Cand1	Dis5 (5' distal regions)
chr2:156247174-156247284	-1.02189	0.100756	0.0174275	0.163262	Down2NoFDR	.	Phf20	Phf20	Intron
chr15:73034995-73035130	-1.02099	-0.100081	0.0262849	0.204514	Down2NoFDR	.	Trappc9	Trappc9	Intron
chr11:33701734-33701916	-1.02031	0.825036	0.00312478	0.0577287	Down2NoFDR	.	Kcnip1	Kcnip1	Intron
chr17:74733022-74733121	-1.01937	0.0389997	0.0203839	0.177938	Down2NoFDR	.	Birc6, Ttc27	Ttc27	Intron
chr7:131045555-131045796	-1.01887	0.265366	0.0125216	0.135713	Down2NoFDR	.	Dmbt1	Dmbt1	Dis3 (3' distal regions)
chr10:84554677-84554802	-1.0164	0.505635	0.00849886	0.107653	Down2NoFDR	.	Ckap4, Tcp11l2	Ckap4	Promoter.Up
chr1:69590917-69591041	-1.01587	0.278327	0.0135657	0.142075	Down2NoFDR	.	.	Ikzf2	Intron
chr19:38944763-38944864	-1.01548	0.282335	0.0115278	0.129151	Down2NoFDR	Hells	.	Hells	Promoter.Down
chr2:61610878-61610975	-1.0146	0.0780591	0.0225362	0.18804	Down2NoFDR	.	Tank	Tank	Intron
chr8:54153358-54153465	-1.01352	0.0767174	0.0322788	0.227724	Down2NoFDR	.	.	Vegfc	Intron
chr2:11588110-11588303	-1.01338	0.686359	0.00714252	0.0968328	Down2NoFDR	Rbm17	.	Rbm17	Promoter.Up
chr6:54886305-54886489	-1.0111	0.28264	0.0171079	0.16152	Down2NoFDR	.	Nod1	Nod1	Intron
chr10:61232952-61233529	-1.01039	2.95078	2.19186e-09	1.35884e-06	Down2	.	Adamts14	Adamts14	Intron
chr13:110357115-110357284	-1.00975	0.38146	0.0164119	0.157975	Down2NoFDR	Gapt	.	Gapt	Promoter.Up
chr17:33566314-33566400	-1.00955	0.0327317	0.0243749	0.196031	Down2NoFDR	.	Adamts10, Myo1f	Myo1f	Intron
chr18:75328209-75328549	-1.00627	1.03486	0.00246467	0.0497363	Down2	.	Smad7	Smad7	Dis5 (5' distal regions)
chr11:103210143-103210275	-1.00598	0.123143	0.0192173	0.172335	Down2NoFDR	.	Fmnl1, Map3k14, Spata32	Spata32	Promoter.Up
chr7:74341278-74341518	-1.00589	0.607749	0.00645986	0.0913889	Down2NoFDR	.	Slco3a1	Slco3a1	Intron
chr17:30366343-30366460	-1.00406	0.562577	0.00916024	0.112836	Down2NoFDR	Btbd9	.	Btbd9	Intron
chr11:53307812-53308006	-1.00262	1.10984	0.0019806	0.0432568	Down2	.	Aff4, Hspa4, Zcchc10	Hspa4	Dis5 (5' distal regions)
chr11:51875872-51876079	-1.00247	0.76508	0.00377208	0.0650029	Down2NoFDR	.	Jade2	Jade2	Dis5 (5' distal regions)
chr12:110775953-110776034	-1.00141	-0.133153	0.0405017	0.257537	Down2NoFDR	.	Wdr20	Wdr20	Intron
chr14:53878440-53878551	-1.00073	-0.122512	0.0283081	0.212833	Down2NoFDR	.	.	Trdd1	TES (transcription end sites)
chr5:117274632-117274781	-1.00051	0.0986518	0.0209147	0.180651	Down2NoFDR	.	Pebp1, Taok3, Vsig10	Pebp1	Exon
chr16:13306318-13306564	-0.999014	0.734635	0.00497606	0.0777159	DownNoFDR	.	Mrtfb	Mrtfb	Intron
chr10:96955055-96955187	-0.996269	-0.324997	0.0431059	0.265849	DownNoFDR	.	.	Btg1	Intron
chr3:138758096-138758207	-0.995762	0.131732	0.0337731	0.233397	DownNoFDR	.	Tspan5	Tspan5	Intron
chr16:35783431-35783664	-0.995264	0.24982	0.0191662	0.17199	DownNoFDR	.	Hspbap1, Slc49a4	Hspbap1	Intron
chr2:27494113-27494205	-0.991089	0.18735	0.0196112	0.174311	DownNoFDR	.	Brd3, Wdr5	Brd3	Intron
chr2:65121582-65121692	-0.98856	0.233657	0.0182504	0.167443	DownNoFDR	.	Cobll1	Cobll1	Intron
chr1:95587824-95588084	-0.988432	0.727831	0.00874762	0.109716	DownNoFDR	.	.	St8sia4	Exon
chr1:167070367-167070482	-0.988372	0.138949	0.0207981	0.180063	DownNoFDR	.	.	Fam78b	Intron
chr8:108691924-108692027	-0.984298	-0.0789924	0.034799	0.237179	DownNoFDR	.	Zfhx3	Zfhx3	Intron
chr15:93913521-93913801	-0.981531	1.47228	0.000544187	0.0183524	Down	.	.	Prickle1	Intron
chr17:31089984-31090076	-0.981115	0.0468119	0.0244652	0.196484	DownNoFDR	.	Abcg1, Tff3	Abcg1	Intron
chr9:49489323-49489421	-0.979992	0.612007	0.00713505	0.0967817	DownNoFDR	.	Ttc12	Ttc12	Dis5 (5' distal regions)
chr1:92235616-92235952	-0.979936	2.30417	2.15372e-06	0.000311401	Down	.	Hdac4	Hdac4	Intergenic
chr19:56352136-56352243	-0.979663	-0.0488971	0.0421491	0.262768	DownNoFDR	.	Casp7, Habp2, Nrap	Nrap	Intron
chr6:48074038-48074376	-0.97944	1.15454	0.00162556	0.0379369	Down	.	Zfp746, Zfp777	Zfp746	Intron
chr8:35665404-35665525	-0.979123	-0.324997	0.0480191	0.281069	DownNoFDR	.	.	Mfhas1	Intron
chr13:30686145-30686230	-0.976597	-0.257517	0.0409328	0.259149	DownNoFDR	.	Dusp22	Dusp22	Intron
chr11:119128943-119129041	-0.975825	0.330594	0.0165561	0.158639	DownNoFDR	.	Cbx4	Cbx4	Intron
chr7:125183192-125183295	-0.975458	-0.146577	0.0480935	0.281388	DownNoFDR	.	.	Kdm8	Dis3 (3' distal regions)
chr18:56505613-56505764	-0.975066	0.485288	0.012378	0.134804	DownNoFDR	.	Aldh7a1, Gramd3	Aldh7a1	TES (transcription end sites)
chr4:131920125-131920255	-0.974785	0.687298	0.00561985	0.0839524	DownNoFDR	Tmem200b	.	Tmem200b	Promoter.Up
chr1:131379615-131379763	-0.97435	0.469309	0.0102228	0.120585	DownNoFDR	.	Srgap2	Srgap2	Promoter.Up
chr13:95625022-95625103	-0.973999	-0.294664	0.0438788	0.268367	DownNoFDR	.	F2r, Iqgap2	F2r	Dis5 (5' distal regions)
chr5:105745193-105745274	-0.972608	-0.298977	0.0445348	0.270226	DownNoFDR	.	Lrrc8d	Lrrc8d	Intron
chr17:88588321-88588525	-0.97226	0.621718	0.0105111	0.122768	DownNoFDR	.	Ppp1r21, Ston1	Ston1	Exon
chr9:70621312-70621393	-0.972168	-0.0522483	0.0301394	0.219253	DownNoFDR	.	Mindy2, Sltm	Mindy2	Intron
chr1:23272236-23272446	-0.968953	0.237732	0.0191236	0.171849	DownNoFDR	.	.	Ogfrl1	Promoter.Up
chr2:6604022-6604121	-0.967377	0.175095	0.0237733	0.193325	DownNoFDR	.	Celf2	Celf2	Exon
chr18:58599273-58599375	-0.965624	-0.108669	0.0411095	0.259642	DownNoFDR	.	Slc27a6	Slc27a6	Intron
chr11:76037974-76038204	-0.965079	1.38297	0.000719842	0.0220725	Down	.	Rflnb	Rflnb	Dis5 (5' distal regions)
chr15:99049914-99050100	-0.964051	1.27047	0.00087698	0.0250014	Down	.	C1ql4, Dnajc22, Prph, Troap, Tuba1c	Prph	Dis5 (5' distal regions)
chr12:28726282-28726462	-0.963966	0.0822512	0.0254967	0.20103	DownNoFDR	.	Adi1, Eipr1, Trappc12	Trappc12	Intron
chr1:152678611-152678693	-0.963316	-0.0625918	0.0327695	0.229813	DownNoFDR	.	.	Rgl1	Intron
chr5:149080548-149080817	-0.963034	1.29293	0.00106617	0.0285606	Down	.	Hmgb1	Hmgb1	Intron
chr18:39612042-39612123	-0.96178	-0.040814	0.0306364	0.221196	DownNoFDR	.	.	Nr3c1	Intergenic
chr1:58409791-58409872	-0.960874	-0.110334	0.0341888	0.234814	DownNoFDR	.	Bzw1, Clk1, Nif3l1, Ppil3	Clk1	TES (transcription end sites)
chrX:135761833-135761939	-0.960678	0.212636	0.0255563	0.201354	DownNoFDR	.	Armcx5, Bhlhb9, Gprasp1, Tmsb15a	Armcx5	Exon
chr1:160765868-160765949	-0.958614	0.0122555	0.0299614	0.218628	DownNoFDR	.	Rabgap1l	Rabgap1l	Intron
chr14:75052611-75052742	-0.958549	0.58955	0.00875712	0.109771	DownNoFDR	.	Rubcnl	Rubcnl	TES (transcription end sites)
chr3:14915426-14915689	-0.958169	1.81754	6.45312e-05	0.00399205	Down	.	Car2, Car3	Car2	Dis3 (3' distal regions)
chr12:17242184-17242279	-0.957733	-0.095393	0.0480366	0.281106	DownNoFDR	.	Pdia6	Pdia6	Dis5 (5' distal regions)
chr1:178376207-178376356	-0.957113	0.835147	0.00740273	0.0990298	DownNoFDR	.	Efcab2, Hnrnpu	Efcab2	Dis5 (5' distal regions)
chr9:100538575-100538693	-0.956509	0.306469	0.0169032	0.160495	DownNoFDR	.	Nck1, Slc35g2	Nck1	Intron
chr12:112560355-112560449	-0.956282	0.0541191	0.0271022	0.207577	DownNoFDR	.	Inf2, Tmem179	Inf2	Dis5 (5' distal regions)
chr16:11574610-11574831	-0.955362	0.535905	0.0140253	0.144745	DownNoFDR	.	.	Snx29	Intron
chr14:16135008-16135292	-0.954613	0.915776	0.00388771	0.0662758	DownNoFDR	.	.	Oxsm	Intergenic
chr19:4475721-4475802	-0.954444	-0.245339	0.0435413	0.267394	DownNoFDR	Syt12	.	Syt12	Promoter.Down
chr17:52177624-52177892	-0.953437	1.02877	0.002845	0.054413	DownNoFDR	.	.	Satb1	Dis3 (3' distal regions)
chr14:121545610-121545844	-0.95047	0.211563	0.0263442	0.204663	DownNoFDR	.	Dock9, Slc15a1	Dock9	Intron
chr3:41108400-41108607	-0.949714	0.301055	0.0206885	0.179687	DownNoFDR	.	Pgrmc2	Pgrmc2	Dis5 (5' distal regions)
chr3:104299647-104299783	-0.948669	0.719602	0.0102052	0.120509	DownNoFDR	.	.	Magi3	Intergenic
chr3:121306775-121306912	-0.948619	0.960006	0.00600787	0.0876371	DownNoFDR	.	Alg14, Tmem56	Alg14	Intron
chr8:64807571-64807834	-0.948561	0.225019	0.0219591	0.185459	DownNoFDR	.	Klhl2	Klhl2	Exon
chr6:134183720-134183863	-0.948098	0.778462	0.00824227	0.105574	DownNoFDR	.	Etv6	Etv6	Intron
chr1:165914108-165914256	-0.948097	0.157255	0.0261311	0.20392	DownNoFDR	Pou2f1	.	Pou2f1	Promoter.Up
chr16:20509429-20509515	-0.947676	-0.0338813	0.0342515	0.235057	DownNoFDR	.	Abcf3, Ap2m1, Dvl3, Eif2b5	Eif2b5	Exon
chrX:105946415-105946653	-0.945544	0.879072	0.00571116	0.0848333	DownNoFDR	.	Atrx	Atrx	Dis5 (5' distal regions)
chr13:37643356-37643505	-0.94412	0.622827	0.00949242	0.115363	DownNoFDR	.	.	Rreb1	Intron
chr8:64805388-64805601	-0.943768	0.523767	0.0112322	0.127328	DownNoFDR	.	Klhl2	Klhl2	Intron
chr1:55043287-55043469	-0.942392	0.551022	0.0134069	0.141234	DownNoFDR	.	Coq10b, Hspd1, Hspe1, Sf3b1	Coq10b	Dis5 (5' distal regions)
chr11:64396437-64396666	-0.941472	0.478593	0.0167915	0.159871	DownNoFDR	.	Hs3st3a1	Hs3st3a1	Dis5 (5' distal regions)
chr5:37016086-37016191	-0.940964	0.401496	0.0176864	0.164565	DownNoFDR	.	Jakmip1, Wfs1	Jakmip1	Dis5 (5' distal regions)
chrX:139752011-139752129	-0.940609	0.657435	0.00867291	0.109053	DownNoFDR	.	Cldn2, Ripply1, Tbc1d8b	Tbc1d8b	Exon
chr3:153813053-153813210	-0.940244	0.63233	0.0092584	0.113608	DownNoFDR	.	Asb17	Asb17	Dis5 (5' distal regions)
chr10:19650848-19651024	-0.938132	0.460586	0.0150438	0.150228	DownNoFDR	.	Ifngr1, Il22ra2	Il22ra2	Intron
chr6:136921754-136921883	-0.937786	0.461924	0.0149298	0.149682	DownNoFDR	Erp27, Pde6h	.	Erp27	Promoter.Up
chr5:32322269-32322369	-0.937358	0.353969	0.019864	0.175522	DownNoFDR	.	Plb1	Plb1	Intron
chr12:100530965-100531168	-0.93724	0.770582	0.00957594	0.115982	DownNoFDR	.	Rps6ka5, Ttc7b	Ttc7b	Dis5 (5' distal regions)
chr5:105628753-105628883	-0.934224	0.748045	0.00870172	0.109235	DownNoFDR	.	.	Lrrc8c	Dis3 (3' distal regions)
chr12:70929848-70930175	-0.933684	2.18154	1.30025e-05	0.00121792	Down	.	Actr10, Frmd6, Psma3	Actr10	Dis5 (5' distal regions)
chr6:99043437-99043527	-0.933495	0.0522854	0.0384549	0.250346	DownNoFDR	Foxp1	.	Foxp1	Promoter.Down
chr14:32056830-32056911	-0.932851	0.0227469	0.0328412	0.229956	DownNoFDR	.	Dph3, Galnt15, Oxnad1	Galnt15	Intron
chr5:89051726-89051862	-0.932022	0.214094	0.027056	0.207371	DownNoFDR	.	Slc4a4	Slc4a4	Intron
chr15:55520816-55521096	-0.931268	1.39542	0.000944078	0.0262879	Down	.	Mrpl13, Mtbp	Mrpl13	TES (transcription end sites)
chr4:10804848-10804963	-0.927656	0.222256	0.025663	0.201885	DownNoFDR	.	.	Plekhf2	Dis5 (5' distal regions)
chr13:6836876-6837001	-0.926974	0.274523	0.0224961	0.187856	DownNoFDR	.	.	Pfkp	Intergenic
chr2:129603610-129603757	-0.926184	1.29065	0.00129025	0.0327729	Down	.	Sirpa	Sirpa	Intron
chr10:26318888-26319043	-0.925318	0.636034	0.0147464	0.148737	DownNoFDR	.	L3mbtl3	L3mbtl3	Intron
chr16:19996973-19997121	-0.924584	0.356614	0.0198935	0.175683	DownNoFDR	.	Klhl6	Klhl6	Dis5 (5' distal regions)
chr16:56134064-56134180	-0.921745	-0.146054	0.0477855	0.280405	DownNoFDR	.	Senp7	Senp7	Intron
chr11:33919946-33920132	-0.921521	0.950308	0.00523177	0.0803541	DownNoFDR	.	Kcnmb1	Kcnmb1	Intron
chr5:110583212-110583464	-0.921445	1.78091	0.000208424	0.00947105	Down	.	Galnt9	Galnt9	Intron
chr6:143465292-143465387	-0.921218	0.175462	0.028369	0.213048	DownNoFDR	.	.	Etnk1	Promoter.Down
chr19:46683004-46683137	-0.919589	0.39735	0.0232283	0.191295	DownNoFDR	.	As3mt, Borcs7, Cyp17a1	Borcs7	Dis5 (5' distal regions)
chr1:24137253-24137365	-0.919391	0.497597	0.0145012	0.147173	DownNoFDR	.	Col9a1, Fam135a	Fam135a	Dis5 (5' distal regions)
chr9:32897756-32897886	-0.918198	0.0327317	0.0402902	0.256767	DownNoFDR	.	.	Ets1	Dis3 (3' distal regions)
chr8:46969504-46969640	-0.916614	0.270507	0.0246202	0.197109	DownNoFDR	.	Enpp6	Enpp6	Dis5 (5' distal regions)
chr15:59303725-59303844	-0.916122	0.210722	0.0313535	0.224455	DownNoFDR	.	Sqle, Washc5	Sqle	Dis5 (5' distal regions)
chr11:86386057-86386306	-0.915524	1.05649	0.00452693	0.0729901	DownNoFDR	.	Med13	Med13	Dis5 (5' distal regions)
chr5:124761165-124761282	-0.913593	0.0763503	0.034609	0.236372	DownNoFDR	.	Atp6v0a2, Dnah10	Dnah10	Exon
chr7:16759238-16759422	-0.912219	0.710649	0.0160592	0.156031	DownNoFDR	.	Ap2s1, Ceacam9, Slc1a5	Ap2s1	Dis5 (5' distal regions)
chr17:51303037-51303271	-0.911561	0.51762	0.0172048	0.162046	DownNoFDR	.	.	Tbc1d5	Intergenic
chr2:156516813-156516939	-0.911238	0.552325	0.0191715	0.172021	DownNoFDR	.	Aar2, Epb41l1	Epb41l1	Intron
chr15:91301477-91301641	-0.911057	1.15866	0.00268847	0.0524007	DownNoFDR	.	.	CN725425	Intron
chr6:8068532-8068672	-0.910961	0.448305	0.0241977	0.195349	DownNoFDR	.	Col28a1	Col28a1	Intron
chr5:106808776-106808977	-0.910754	0.66975	0.010922	0.125467	DownNoFDR	.	.	Hfm1	Dis3 (3' distal regions)
chr5:36661490-36661585	-0.90947	0.137336	0.0305802	0.221039	DownNoFDR	.	D5Ertd579e	D5Ertd579e	Intron
chr8:64770962-64771069	-0.909233	0.166663	0.0325372	0.228952	DownNoFDR	.	Klhl2, Msmo1	Klhl2	Intron
chr12:24869322-24869521	-0.909194	0.934341	0.00504817	0.0784473	DownNoFDR	.	Mboat2	Mboat2	Intron
chr9:44555789-44555870	-0.908632	0.487346	0.0162448	0.157108	DownNoFDR	Cxcr5	.	Cxcr5	Promoter.Down
chr3:9551642-9551818	-0.908223	0.498304	0.0213593	0.182662	DownNoFDR	.	Zfp704	Zfp704	Intron
chr7:121469555-121469652	-0.906938	0.0423509	0.038236	0.249386	DownNoFDR	.	.	Hs3st2	Intron
chr8:108708038-108708137	-0.906858	0.37477	0.0194546	0.173609	DownNoFDR	.	Zfhx3	Zfhx3	Intron
chr18:80670739-80670950	-0.906818	0.377875	0.0215011	0.183297	DownNoFDR	.	Nfatc1	Nfatc1	Intron
chr11:45890000-45890199	-0.906686	0.239346	0.0356523	0.240255	DownNoFDR	.	Clint1	Clint1	Intron
chr3:153501619-153501751	-0.906583	0.564492	0.0154241	0.152297	DownNoFDR	.	St6galnac3	St6galnac3	Intron
chr11:88258379-88258467	-0.905944	0.359016	0.0234816	0.1922	DownNoFDR	.	Ccdc182	Ccdc182	TES (transcription end sites)
chr1:194985998-194986081	-0.90453	-0.0238702	0.0420851	0.262613	DownNoFDR	.	Cd34	Cd34	Intron
chr10:120625462-120625796	-0.903899	2.41092	4.52697e-06	0.000544951	Down	.	.	Hmga2	Dis3 (3' distal regions)
chr8:72583125-72583326	-0.902939	0.455645	0.018802	0.170236	DownNoFDR	.	Med26, Smim7, Tmem38a	Tmem38a	Intron
chr3:75690414-75690602	-0.900441	1.01911	0.00439016	0.0715425	DownNoFDR	.	.	Serpini1	Dis5 (5' distal regions)
chr3:129634667-129634780	-0.89966	0.13319	0.035129	0.238303	DownNoFDR	.	Egf	Egf	Exon
chr3:28032039-28032187	-0.899497	0.343737	0.023655	0.192923	DownNoFDR	Pld1	.	Pld1	Promoter.Down
chr12:12320719-12321033	-0.899225	1.54649	0.00124061	0.0317723	Down	.	.	Fam49a	Intron
chr4:63123310-63123505	-0.897881	0.0965992	0.0444342	0.269974	DownNoFDR	.	Ambp, Kif12, Zfp618	Zfp618	Intron
chr17:65918924-65919155	-0.897344	1.11169	0.0036803	0.0640089	DownNoFDR	.	Ralbp1, Twsg1	Twsg1	Dis5 (5' distal regions)
chr6:32324690-32324827	-0.897333	0.501584	0.0181783	0.167134	DownNoFDR	.	.	Plxna4	Intron
chr8:77534374-77534732	-0.897259	1.44323	0.00201077	0.0436687	Down	.	Arhgap10, Prmt9	Prmt9	Dis5 (5' distal regions)
chr2:105252946-105253063	-0.896889	0.805966	0.0122387	0.133894	DownNoFDR	.	Them7	Them7	Intron
chr10:68431391-68431540	-0.896122	0.292678	0.0245815	0.196972	DownNoFDR	.	.	Cabcoco1	Intron
chr18:39829938-39830065	-0.896086	0.0544763	0.0479731	0.280896	DownNoFDR	.	.	Pabpc2	Intergenic
chr9:51776435-51776616	-0.895659	0.650067	0.011677	0.130099	DownNoFDR	.	Arhgap20	Arhgap20	Intron
chr2:173337761-173337867	-0.894661	0.00753338	0.0438495	0.268312	DownNoFDR	.	.	Pmepa1	Intergenic
chr11:16791274-16791451	-0.892595	0.606983	0.0143705	0.146614	DownNoFDR	.	Egfr	Egfr	Intron
chr19:21810299-21810570	-0.89253	1.27934	0.00230632	0.0475684	Down	.	Cemip2	Cemip2	Intron
chr4:155352707-155352872	-0.892449	0.32918	0.0247317	0.197678	DownNoFDR	.	Gabrd, Prkcz	Prkcz	Intron
chr2:103609295-103609379	-0.892431	0.126495	0.0372946	0.246178	DownNoFDR	.	Abtb2	Abtb2	Intron
chr2:19382273-19382467	-0.892139	0.511021	0.0162193	0.157007	DownNoFDR	.	Msrb2	Msrb2	Intron
chr16:33832714-33832905	-0.891961	1.13454	0.00329575	0.0596058	DownNoFDR	.	Itgb5, Muc13	Itgb5	Intron
chr3:65517242-65517388	-0.89078	0.615572	0.0158101	0.154511	DownNoFDR	.	Tiparp	Tiparp	Exon
chr3:59344437-59344567	-0.889449	0.255838	0.0327026	0.229485	DownNoFDR	Igsf10	.	Igsf10	Promoter.Up
chr6:135433782-135434092	-0.889307	2.08251	3.88743e-05	0.00276786	Down	.	.	Emp1	Intergenic
chr11:106106325-106106452	-0.889281	0.336565	0.0254727	0.20095	DownNoFDR	.	Map3k3, Taco1	Map3k3	Intron
chr17:83025405-83025554	-0.889043	0.903521	0.00846188	0.107359	DownNoFDR	.	.	Pkdcc	Dis5 (5' distal regions)
chr11:106598452-106598611	-0.888877	0.425561	0.0200566	0.176387	DownNoFDR	.	Tex2	Tex2	Intron
chr16:44337634-44337781	-0.888843	0.717522	0.011331	0.127953	DownNoFDR	.	Sidt1, Spice1	Sidt1	Dis5 (5' distal regions)
chr2:84064520-84064687	-0.888694	0.151484	0.0352367	0.23865	DownNoFDR	.	.	Zswim2	Dis5 (5' distal regions)
chr7:101422773-101422913	-0.888031	0.383358	0.0236789	0.192991	DownNoFDR	Pde2a	.	Pde2a	Promoter.Down
chrX:13654921-13655023	-0.887664	0.32987	0.025778	0.20242	DownNoFDR	.	Cask, Gpr34, Gpr82	Gpr82	Promoter.Down
chr15:79428693-79428781	-0.887075	0.032245	0.0416951	0.261628	DownNoFDR	Csnk1e	.	Csnk1e	Promoter.Down
chr12:107573369-107573501	-0.886356	0.391617	0.0268911	0.206857	DownNoFDR	.	.	Bcl11b	Dis5 (5' distal regions)
chr18:11860567-11860679	-0.886174	0.287334	0.0373413	0.246311	DownNoFDR	.	Cables1	Cables1	Intron
chr12:115703696-115703843	-0.884854	0.433243	0.0199772	0.176154	DownNoFDR	.	.	Zfp386	Dis5 (5' distal regions)
chr10:10396220-10396372	-0.884148	0.541806	0.0170382	0.16123	DownNoFDR	.	Adgb	Adgb	Exon
chr1:193421440-193421780	-0.884145	2.31777	1.52709e-05	0.00137205	Down	.	.	Camk1g	Intergenic
chr2:38161541-38161691	-0.884126	0.58543	0.0183564	0.167853	DownNoFDR	.	Dennd1a	Dennd1a	Intron
chr2:132272767-132272884	-0.884101	0.208945	0.0324684	0.228623	DownNoFDR	.	Cds2, Pcna, Tmem230	Cds2	Intron
chr17:62862768-62863055	-0.882333	0.65548	0.0155551	0.153001	DownNoFDR	.	Efna5	Efna5	Intron
chr14:66790822-66790903	-0.882301	0.0403281	0.0408243	0.258632	DownNoFDR	.	.	Dpysl2	Intron
chr1:36454552-36454672	-0.882247	0.660408	0.0137886	0.143341	DownNoFDR	.	Cnnm4, Fer1l5, Lman2l	Lman2l	Dis5 (5' distal regions)
chr1:92949582-92949671	-0.881789	0.145453	0.0371534	0.245928	DownNoFDR	Gpr35	.	Gpr35	Promoter.Up
chr2:172441316-172441435	-0.881254	1.46546	0.00122606	0.0315113	Down	Rtf2	.	Rtf2	Promoter.Up
chr6:54253316-54253433	-0.880329	0.80374	0.0143819	0.146641	DownNoFDR	.	Chn2	Chn2	Promoter.Down
chrX:101147600-101147869	-0.880285	0.625966	0.0181278	0.166918	DownNoFDR	.	.	Slc7a3	Intron
chrX:166867803-166867944	-0.878787	-0.0620834	0.047331	0.278773	DownNoFDR	.	.	Egfl6	Dis5 (5' distal regions)
chr18:80185408-80185560	-0.878602	0.633029	0.0156863	0.15371	DownNoFDR	.	Adnp2, Rbfa, Txnl4a	Rbfa	Dis5 (5' distal regions)
chr18:12862181-12862566	-0.878493	1.50582	0.00145036	0.0353102	Down	Osbpl1a	.	Osbpl1a	Promoter.Up
chr14:71076163-71076401	-0.87839	0.555322	0.0202456	0.177456	DownNoFDR	.	.	Gfra2	Intergenic
chr12:99538156-99538374	-0.877745	1.14123	0.00349717	0.0618944	DownNoFDR	.	Foxn3	Foxn3	Intron
chr17:31266480-31266640	-0.876178	1.0049	0.00683004	0.0943033	DownNoFDR	.	Rsph1, Slc37a1, Ubash3a	Rsph1	Intron
chr5:116289996-116290083	-0.875695	0.205644	0.0355419	0.239893	DownNoFDR	Ccdc60	.	Ccdc60	Promoter.Up
chr12:82252402-82252514	-0.873979	0.301267	0.0303491	0.220186	DownNoFDR	.	Sipa1l1	Sipa1l1	Intron
chr17:73541272-73541399	-0.872739	0.143262	0.039759	0.254766	DownNoFDR	Galnt14	.	Galnt14	Intron
chr2:121695604-121695722	-0.872572	0.212636	0.03562	0.24014	DownNoFDR	.	.	Frmd5	Intron
chr13:3037147-3037260	-0.872264	0.305071	0.0322914	0.227729	DownNoFDR	.	.	Gdi2	Intergenic
chr1:176799207-176799378	-0.871767	0.943794	0.00769649	0.101253	DownNoFDR	.	Cep170, Sdccag8	Cep170	Intron
chr14:103328484-103328684	-0.871068	0.868585	0.0128719	0.13767	DownNoFDR	.	Mycbp2	Mycbp2	Intron
chr1:54422347-54422472	-0.870051	0.306194	0.0333862	0.232057	DownNoFDR	Gtf3c3	.	Gtf3c3	Promoter.Down
chr19:16625700-16625902	-0.869968	0.648598	0.0229854	0.189979	DownNoFDR	.	Vps13a	Vps13a	Intron
chr15:31258406-31258652	-0.869661	1.58467	0.000982312	0.027011	Down	.	Ankrd33b, Dap	Dap	Intron
chr17:86278218-86278420	-0.869428	1.25493	0.00475726	0.0754029	DownNoFDR	.	.	Prkce	Intron
chr2:126474142-126474336	-0.868517	0.971337	0.0116542	0.130029	DownNoFDR	.	Atp8b4	Atp8b4	Intron
chr17:80120327-80120422	-0.86836	0.143262	0.0412217	0.259868	DownNoFDR	.	Galm	Galm	Dis5 (5' distal regions)
chr3:153897359-153897495	-0.868318	0.113271	0.0389633	0.252122	DownNoFDR	.	Acadm, Msh4, Rabggtb	Msh4	Exon
chr1:181168880-181169080	-0.867457	0.550394	0.0204845	0.178509	DownNoFDR	.	Cnih4, Nvl, Wdr26	Cnih4	Exon
chr2:33934224-33934413	-0.8671	0.631561	0.0146269	0.147944	DownNoFDR	.	Mvb12b	Mvb12b	TES (transcription end sites)
chr1:128540329-128540473	-0.865507	0.668222	0.015883	0.15488	DownNoFDR	.	.	Cxcr4	Dis5 (5' distal regions)
chr8:81530028-81530336	-0.864315	1.13234	0.00561341	0.0839284	DownNoFDR	.	.	Inpp4b	Intron
chr10:127151386-127151535	-0.863924	0.881727	0.0120499	0.132588	DownNoFDR	.	Arhgef25, B4galnt1, Dtx3, Os9, Slc26a10	B4galnt1	Dis5 (5' distal regions)
chr9:71614811-71614908	-0.863838	0.700484	0.0238776	0.193919	DownNoFDR	.	Cgnl1, Myzap	Cgnl1	Dis5 (5' distal regions)
chr5:21044863-21044998	-0.863055	0.253776	0.0361027	0.241964	DownNoFDR	.	Ptpn12	Ptpn12	Intron
chr5:117522621-117522721	-0.862998	0.352895	0.026751	0.206136	DownNoFDR	.	.	Ksr2	Promoter.Down
chr5:115979462-115979563	-0.862948	0.435555	0.0253786	0.20052	DownNoFDR	.	Cit, Prkab1	Cit	Exon
chr3:107185713-107185889	-0.862699	0.71086	0.0135332	0.141857	DownNoFDR	.	Cym, Kcna10	Kcna10	Intron
chr14:103713134-103713265	-0.862216	0.203453	0.0397155	0.254563	DownNoFDR	.	Slain1	Slain1	Dis5 (5' distal regions)
chr9:115415114-115415387	-0.862069	0.890868	0.00993016	0.118537	DownNoFDR	.	.	Stt3b	Dis5 (5' distal regions)
chr11:118018476-118018575	-0.860249	1.07471	0.00573464	0.0850234	DownNoFDR	.	Pgs1, Socs3	Pgs1	Intron
chr5:150126652-150126802	-0.859236	0.563935	0.018146	0.166961	DownNoFDR	.	Fry, Rxfp2	Fry	Intron
chr5:30423680-30423788	-0.859074	0.383202	0.0282049	0.212481	DownNoFDR	.	Otof	Otof	Intron
chr7:34159302-34159402	-0.85549	0.207461	0.0367825	0.244633	DownNoFDR	Uba2	.	Uba2	Promoter.Up
chr16:36989656-36989835	-0.85548	0.363545	0.0328015	0.229839	DownNoFDR	Fbxo40	.	Fbxo40	Promoter.Down
chr15:91169108-91169217	-0.855172	0.394127	0.0317898	0.226264	DownNoFDR	.	Abcd2, CN725425	Abcd2	Intron
chr2:165462411-165462522	-0.855148	0.10724	0.0431395	0.265946	DownNoFDR	.	Slc13a3, Slc2a10, Trp53rka	Slc13a3	Intron
chr19:57598611-57598792	-0.854956	0.89962	0.0123044	0.134382	DownNoFDR	.	Atrnl1	Atrnl1	Dis5 (5' distal regions)
chr2:169674537-169674677	-0.854847	0.247805	0.0355936	0.240093	DownNoFDR	.	Tshz2	Tshz2	Intron
chr3:152165932-152166096	-0.854033	0.76967	0.0127875	0.137181	DownNoFDR	Gipc2	.	Gipc2	Promoter.Up
chr1:130522603-130522758	-0.852527	0.330464	0.034553	0.236085	DownNoFDR	.	.	Cd55	Intron
chr7:126135527-126135714	-0.852101	1.19403	0.00474858	0.07536	DownNoFDR	.	Xpo6	Xpo6	Intron
chr18:83976985-83977199	-0.85034	0.187985	0.0425228	0.263996	DownNoFDR	.	.	Tshz1	Dis3 (3' distal regions)
chr13:99126127-99126271	-0.850149	0.989761	0.00786351	0.102523	DownNoFDR	.	.	Zfp366	Dis5 (5' distal regions)
chr13:48552248-48552403	-0.848658	0.270804	0.0341672	0.234762	DownNoFDR	.	Ptpdc1, Zfp169	Ptpdc1	Dis5 (5' distal regions)
chr16:8655715-8655930	-0.846985	1.09431	0.00675701	0.0937289	DownNoFDR	.	Abat, Carhsp1, Pmm2, Tmem186, Usp7	Pmm2	Intron
chr16:11564401-11564546	-0.846259	0.30316	0.0458568	0.274562	DownNoFDR	.	.	Snx29	Intron
chr3:121532283-121532452	-0.845913	0.286183	0.0358564	0.240909	DownNoFDR	Slc44a3	.	Slc44a3	Promoter.Up
chr17:29745933-29746069	-0.845467	0.352895	0.0309088	0.222443	DownNoFDR	.	Ccdc167, Cmtr1	Ccdc167	Dis5 (5' distal regions)
chr2:103605881-103606040	-0.845432	0.10724	0.0463831	0.276113	DownNoFDR	.	Abtb2	Abtb2	Intron
chr4:101507492-101507652	-0.844929	0.639637	0.0210732	0.181481	DownNoFDR	Dnajc6	.	Dnajc6	Promoter.Up
chr2:70261692-70262060	-0.844773	1.34005	0.00303521	0.0566307	DownNoFDR	.	.	Myo3b	Intron
chr3:30515113-30515297	-0.844695	0.800418	0.0160871	0.15618	DownNoFDR	.	Mecom	Mecom	Dis5 (5' distal regions)
chr8:8969573-8969856	-0.843745	1.18394	0.00665851	0.0929568	DownNoFDR	.	.	Arglu1	Dis5 (5' distal regions)
chr2:152617525-152617645	-0.84283	0.699478	0.025505	0.201056	DownNoFDR	.	Defb19, Defb21, Defb25, Defb36, Defb45, Rem1	Defb25	Dis5 (5' distal regions)
chr5:147294222-147294333	-0.842566	0.401496	0.0284803	0.213451	DownNoFDR	.	Cdx2, Pdx1, Urad	Cdx2	Dis5 (5' distal regions)
chr11:94148935-94149157	-0.842157	1.18617	0.00463521	0.0741984	DownNoFDR	.	.	Tob1	Intron
chr6:115859424-115859665	-0.842013	0.874266	0.0138686	0.143897	DownNoFDR	.	Efcab12, Ift122, Mbd4	Ift122	Intron
chr16:49708173-49708453	-0.841981	1.23807	0.00652207	0.0918945	DownNoFDR	.	Ift57	Ift57	Intron
chr6:146144721-146145033	-0.839692	1.93055	0.000239536	0.0104736	Down	.	Itpr2	Itpr2	Intron
chr2:120660554-120660807	-0.839561	1.42366	0.00361787	0.0632694	DownNoFDR	.	Stard9	Stard9	Intron
chr5:49976094-49976283	-0.839435	0.602023	0.0199117	0.175777	DownNoFDR	.	Adgra3	Adgra3	Intron
chr13:62887860-62887985	-0.837166	0.225198	0.0442234	0.269353	DownNoFDR	Fbp1	.	Fbp1	Promoter.Down
chr2:38319182-38319472	-0.836876	1.04426	0.0101966	0.120456	DownNoFDR	.	Dennd1a, Lhx2	Lhx2	Dis5 (5' distal regions)
chr4:102494336-102494488	-0.836271	0.713745	0.0165946	0.158903	DownNoFDR	.	Pde4b	Pde4b	Intron
chr1:52163913-52164051	-0.835946	0.404054	0.0376683	0.247166	DownNoFDR	.	Gls, Stat1	Gls	Exon
chr11:115250071-115250369	-0.835283	1.21797	0.00457214	0.0735142	DownNoFDR	.	Fads6, Fdxr, Grin2c	Grin2c	Exon
chr15:92134275-92134682	-0.83512	1.97695	0.00030131	0.0123765	Down	.	Cntn1	Cntn1	Intron
chr1:43914795-43914905	-0.834336	0.156828	0.0456411	0.273788	DownNoFDR	.	Tpp2	Tpp2	Dis5 (5' distal regions)
chr8:125504709-125504899	-0.834118	1.17042	0.00460053	0.073835	DownNoFDR	.	Sipa1l2	Sipa1l2	Intron
chr2:155079991-155080092	-0.834009	0.721839	0.0211626	0.181894	DownNoFDR	.	Ahcy, a	Ahcy	Exon
chr9:37512201-37512356	-0.833755	0.942853	0.00964864	0.116472	DownNoFDR	.	Esam, Msantd2, Nrgn, Siae, Vsig2	Msantd2	Intron
chr1:121478400-121478571	-0.833565	0.616499	0.0216504	0.183991	DownNoFDR	.	Ccdc93, Htr5b	Ccdc93	Intron
chr1:164053654-164053810	-0.833058	0.363309	0.0347681	0.237049	DownNoFDR	.	Sele, Sell	Sele	Exon
chr18:84274078-84274284	-0.832429	0.81049	0.0159381	0.155243	DownNoFDR	.	.	Zfp407	Intron
chr12:25010451-25010733	-0.831443	2.43813	1.56054e-05	0.00138947	Down	.	Kidins220	Kidins220	Intron
chr7:49639119-49639272	-0.83135	0.362398	0.0385876	0.250677	DownNoFDR	.	Dbx1	Dbx1	Dis5 (5' distal regions)
chr11:21122183-21122264	-0.83103	0.615525	0.0195082	0.173855	DownNoFDR	.	Peli1	Peli1	Intron
chr11:103375263-103375453	-0.830187	1.44136	0.00216107	0.0456389	Down	.	Arhgap27, Plekhm1	Arhgap27	Intron
chr1:191432567-191432893	-0.829618	1.1531	0.00653329	0.0919928	DownNoFDR	.	Ppp2r5a	Ppp2r5a	Dis5 (5' distal regions)
chr4:100998225-100998414	-0.829205	1.50341	0.00240759	0.0490405	Down	.	Cachd1	Cachd1	Intron
chr1:33578588-33579042	-0.829129	2.16208	7.70226e-05	0.00460308	Down	.	Prim2	Prim2	Intron
chr4:55824118-55824344	-0.828423	1.30704	0.00356935	0.0627221	DownNoFDR	.	.	Klf4	Intergenic
chr8:107253229-107253428	-0.827202	0.949525	0.0113611	0.128119	DownNoFDR	.	Nfat5	Nfat5	Dis5 (5' distal regions)
chr11:95279148-95279276	-0.827179	0.217683	0.0444089	0.269951	DownNoFDR	.	Kat7, Tac4	Kat7	Intron
chr19:45727352-45727514	-0.826936	0.973377	0.0117769	0.130743	DownNoFDR	.	Fgf8, Npm3, Oga	Fgf8	Dis5 (5' distal regions)
chr8:18757338-18757441	-0.825572	0.197414	0.0464228	0.276179	DownNoFDR	.	Angpt2	Angpt2	Intron
chr15:97411266-97411393	-0.824776	0.718986	0.0224085	0.187701	DownNoFDR	.	.	Pced1b	Dis3 (3' distal regions)
chr11:87883646-87883748	-0.824271	0.364278	0.0355604	0.239977	DownNoFDR	.	Epx, Mks1, Olfr462, Olfr463, Olfr464	Olfr462	Dis5 (5' distal regions)
chr19:53340487-53340692	-0.822988	1.27285	0.00409486	0.0683521	DownNoFDR	.	Mxi1, Smndc1	Mxi1	Intron
chr10:82964668-82964899	-0.82272	0.36908	0.03891	0.251987	DownNoFDR	.	Chst11	Chst11	Dis5 (5' distal regions)
chrX:144645543-144645647	-0.822673	0.411498	0.0379748	0.248301	DownNoFDR	.	Rtl4, Trpc5	Trpc5	Intron
chr18:70610658-70610771	-0.822601	0.245596	0.0451975	0.272078	DownNoFDR	.	Mbd2	Mbd2	Intron
chr15:57737240-57737446	-0.822483	0.289523	0.0422446	0.263098	DownNoFDR	.	Zhx2	Zhx2	Promoter.Down
chrX:48448095-48448176	-0.821611	0.621853	0.0224114	0.187701	DownNoFDR	.	Aifm1, Elf4	Elf4	Intron
chr2:73160839-73161170	-0.82143	1.36685	0.00317934	0.0583393	DownNoFDR	.	.	Ola1	Intron
chr10:116981008-116981154	-0.821154	0.891798	0.011678	0.130099	DownNoFDR	.	Best3, Rab3ip	Best3	Dis5 (5' distal regions)
chr9:14943003-14943180	-0.821015	0.30872	0.0448098	0.271023	DownNoFDR	.	Izumo1r	Izumo1r	Dis5 (5' distal regions)
chr1:118759707-118759856	-0.82096	0.242245	0.0458199	0.274438	DownNoFDR	.	.	Tfcp2l1	Intergenic
chr16:17085574-17085804	-0.820709	0.362398	0.0413137	0.260219	DownNoFDR	.	Mapk1, Ppil2, Sdf2l1, Ypel1	Ppil2	Exon
chr1:35385507-35385637	-0.820572	0.530957	0.0381317	0.24894	DownNoFDR	.	.	Plekhb2	Intergenic
chr17:34561268-34561498	-0.82023	1.29994	0.00390455	0.0664428	DownNoFDR	.	Ager, Agpat1, Btnl6, Gpsm3, Notch4, Pbx2, Rnf5	Notch4	Dis5 (5' distal regions)
chr10:5493420-5493665	-0.820187	0.977246	0.00968439	0.116725	DownNoFDR	.	.	Syne1	Intron
chr18:67369677-67369854	-0.82018	0.540167	0.0273971	0.208805	DownNoFDR	.	Cidea, Tubb6	Tubb6	TES (transcription end sites)
chr9:85710343-85710677	-0.820148	1.68705	0.00159601	0.0375562	Down	.	Ibtk	Ibtk	Exon
chr12:30606851-30607003	-0.819724	0.542061	0.0248241	0.198084	DownNoFDR	.	Tmem18	Tmem18	Dis5 (5' distal regions)
chr11:74465814-74465910	-0.819031	0.224167	0.0490051	0.284316	DownNoFDR	.	.	Rap1gap2	Intron
chr7:55969512-55969696	-0.818931	0.955201	0.0105576	0.123145	DownNoFDR	.	Cyfip1, Nipa2	Nipa2	Intron
chr11:3474848-3474959	-0.818054	0.663414	0.0317572	0.226112	DownNoFDR	.	Inpp5j, Pla2g3, Rnf185, Selenom, Smtn	Pla2g3	Promoter.Up
chr7:46058057-46058171	-0.816608	0.657792	0.0306494	0.221237	DownNoFDR	Nomo1	.	Nomo1	Promoter.Up
chr15:59174541-59174741	-0.81598	0.256088	0.043093	0.265814	DownNoFDR	.	.	Mtss1	Dis5 (5' distal regions)
chr17:83001737-83001832	-0.81582	0.235977	0.0441663	0.269194	DownNoFDR	.	.	Pkdcc	Intergenic
chr10:75536183-75536565	-0.8158	2.99122	3.32531e-07	7.32522e-05	Down	.	Ggt1, Gucd1, Lrrc75b, Snrpd3	Lrrc75b	Exon
chr10:73379032-73379258	-0.814785	0.723423	0.0196895	0.1747	DownNoFDR	.	.	Pcdh15	Intron
chr11:77483522-77483751	-0.814302	1.8536	0.000520688	0.0178343	Down	.	Abhd15, Ankrd13b, Coro6, Git1, Trp53i13	Ankrd13b	Intron
chr13:97287153-97287435	-0.813403	0.953051	0.0114267	0.128458	DownNoFDR	.	Enc1	Enc1	TES (transcription end sites)
chr6:34966228-34966409	-0.812827	0.803014	0.0194239	0.173424	DownNoFDR	.	Slc23a4, Stra8	Slc23a4	Intron
chr12:32363625-32363760	-0.812216	0.402575	0.0371893	0.245938	DownNoFDR	.	Ccdc71l	Ccdc71l	Dis5 (5' distal regions)
chr7:31087394-31087555	-0.811791	1.41556	0.00279574	0.0538672	DownNoFDR	.	Fxyd1, Fxyd3, Fxyd5, Fxyd7, Gramd1a, Hpn, Lgi4, Scn1b	Fxyd3	Dis5 (5' distal regions)
chr10:80211814-80212054	-0.811595	1.11418	0.00706175	0.0962787	DownNoFDR	.	Cirbp, Dazap1, Efna2, Gamt, Ndufs7, Pwwp3a	Pwwp3a	Dis5 (5' distal regions)
chr8:39108443-39108637	-0.811547	1.45029	0.00368227	0.0640089	DownNoFDR	.	.	Tusc3	Intron
chr17:55952541-55952731	-0.81115	0.931192	0.0126655	0.136548	DownNoFDR	Ebi3	.	Ebi3	Promoter.Up
chr16:24122138-24122334	-0.810567	0.300719	0.0438699	0.268367	DownNoFDR	.	.	Bcl6	Intergenic
chr3:101072474-101072772	-0.809626	1.12808	0.0114306	0.128458	DownNoFDR	Ptgfrn	.	Ptgfrn	Promoter.Down
chr18:61809360-61809453	-0.809116	0.292817	0.0424017	0.263723	DownNoFDR	.	Afap1l1	Afap1l1	Intron
chr11:113761759-113761891	-0.808911	0.372647	0.0427503	0.264691	DownNoFDR	.	Cdc42ep4, Sdk2	Cdc42ep4	Dis5 (5' distal regions)
chr11:5451481-5451576	-0.808759	0.519424	0.0331403	0.231157	DownNoFDR	.	Znrf3	Znrf3	Dis5 (5' distal regions)
chr4:66828770-66828934	-0.808502	0.590679	0.0244983	0.196587	DownNoFDR	Tlr4	.	Tlr4	Promoter.Down
chr15:73492348-73492571	-0.807962	0.451084	0.0332381	0.231472	DownNoFDR	.	Dennd3	Dennd3	Dis5 (5' distal regions)
chr7:82820708-82820924	-0.807847	1.26753	0.00569233	0.0846419	DownNoFDR	.	Mex3b	Mex3b	Dis5 (5' distal regions)
chr11:105021152-105021335	-0.807755	0.586901	0.0277492	0.210436	DownNoFDR	.	Efcab3	Efcab3	Intron
chr12:109445059-109445257	-0.807598	0.570355	0.0281298	0.212025	DownNoFDR	.	Dlk1	Dlk1	Dis5 (5' distal regions)
chr8:116617285-116617552	-0.807514	0.666993	0.0207323	0.179806	DownNoFDR	.	.	Dynlrb2	Intron
chr2:70808858-70809082	-0.807144	1.37038	0.00483532	0.0761931	DownNoFDR	.	Tlk1	Tlk1	Intron
chr11:107152420-107152538	-0.806375	0.33459	0.0382993	0.249652	DownNoFDR	.	Bptf, Nol11	Nol11	Dis5 (5' distal regions)
chr12:71192742-71193088	-0.805255	1.1488	0.00718638	0.0972599	DownNoFDR	.	.	Timm9	Intron
chr14:56099061-56099195	-0.804982	0.390346	0.0454109	0.272852	DownNoFDR	.	Ctsg, Gzmd, Gzme, Mcpt4, Mcpt8	Ctsg	TES (transcription end sites)
chr15:59280913-59281083	-0.804692	0.731671	0.0279753	0.211354	DownNoFDR	.	Sqle	Sqle	Intron
chr1:125581265-125581374	-0.80448	0.227756	0.0485412	0.282933	DownNoFDR	.	Slc35f5	Slc35f5	Intron
chr10:61906441-61906600	-0.803636	0.556071	0.0284736	0.213451	DownNoFDR	.	Col13a1	Col13a1	Intron
chr7:125613039-125613125	-0.801323	0.799636	0.0182093	0.167278	DownNoFDR	.	Gtf3c1, Il21r	Il21r	Intron
chr5:129524475-129524655	-0.800583	0.31793	0.0427352	0.264653	DownNoFDR	.	Sfswap	Sfswap	Intron
chr14:79295669-79295836	-0.800234	1.47996	0.00325891	0.0591985	DownNoFDR	.	Naa16, Rgcc, Zfp957	Rgcc	Intron
chr4:120230402-120230580	-0.799262	1.28779	0.00670527	0.0932645	DownNoFDR	.	.	Foxo6	Dis3 (3' distal regions)
chr18:34168022-34168162	-0.799258	0.737571	0.02196	0.185459	DownNoFDR	.	.	Apc	Dis3 (3' distal regions)
chr17:29896209-29896421	-0.798967	0.611982	0.0305549	0.220978	DownNoFDR	.	Mdga1	Mdga1	Exon
chr8:85119693-85119795	-0.798409	0.314561	0.0436739	0.267848	DownNoFDR	Zfp791	.	Zfp791	Promoter.Up
chr2:131993560-131993673	-0.797622	0.556389	0.0453358	0.272627	DownNoFDR	.	Prnd, Rassf2	Rassf2	Exon
chr5:150021002-150021112	-0.797278	0.824955	0.0186655	0.169513	DownNoFDR	.	Rxfp2	Rxfp2	Promoter.Up
chr10:120912076-120912248	-0.797047	1.06253	0.0151727	0.150937	DownNoFDR	.	Msrb3	Msrb3	Dis5 (5' distal regions)
chr11:31694266-31694376	-0.795649	0.414423	0.0401534	0.256252	DownNoFDR	.	Bod1	Bod1	Dis5 (5' distal regions)
chr5:149320724-149320960	-0.795145	2.01907	0.000422763	0.0154887	Down	.	Alox5ap	Alox5ap	Dis5 (5' distal regions)
chr3:31603386-31603524	-0.7938	0.510331	0.0320823	0.22706	DownNoFDR	.	.	Slc7a14	Dis3 (3' distal regions)
chr4:33997407-33997734	-0.79338	1.4497	0.00374267	0.0647087	DownNoFDR	.	Spaca1	Spaca1	Dis5 (5' distal regions)
chr2:22790503-22790588	-0.792456	0.754243	0.0247323	0.197678	DownNoFDR	.	Apbb1ip	Apbb1ip	Intron
chr3:153721028-153721162	-0.791888	1.89329	0.000592158	0.0194091	Down	St6galnac3	.	St6galnac3	Promoter.Up
chr8:110489484-110489583	-0.791195	0.672305	0.0248776	0.198383	DownNoFDR	.	Hydin	Hydin	Intron
chr2:31446176-31446359	-0.790331	0.770608	0.0267219	0.206037	DownNoFDR	Hmcn2	.	Hmcn2	Promoter.Up
chr4:143380770-143380914	-0.788565	0.32369	0.0447564	0.270857	DownNoFDR	.	Lrrc38, Pramef8, Pramel1	Pramel1	Dis5 (5' distal regions)
chr12:112077786-112077889	-0.788349	0.74758	0.0232265	0.191295	DownNoFDR	.	Aspg, Tdrd9	Tdrd9	Dis5 (5' distal regions)
chr2:128367632-128367752	-0.788286	1.8838	0.000562365	0.0187368	Down	.	.	Spdye4c	Intron
chr9:44175959-44176187	-0.788211	0.778649	0.0229111	0.189672	DownNoFDR	.	Cbl, Mcam	Cbl	Intron
chr19:17030462-17030604	-0.787236	0.373156	0.0451111	0.271762	DownNoFDR	.	.	Prune2	Intron
chr6:115901125-115901289	-0.786293	0.503896	0.0357284	0.240467	DownNoFDR	Ift122	.	Ift122	Promoter.Up
chr19:22304400-22304618	-0.785928	0.618694	0.03074	0.221633	DownNoFDR	.	.	Trpm3	Intron
chr14:55086013-55086368	-0.785794	0.869969	0.0197982	0.175217	DownNoFDR	.	Ap1g2, Jph4, Thtpa, Zfhx2	Zfhx2	Promoter.Up
chr7:67431086-67431340	-0.785346	1.04361	0.0131342	0.139342	DownNoFDR	.	.	Mef2a	Intron
chr2:61271220-61271382	-0.785291	0.663909	0.0291766	0.216161	DownNoFDR	.	.	Tank	Dis5 (5' distal regions)
chr1:193337009-193337220	-0.785113	2.10173	0.000222102	0.00989572	Down	.	Camk1g, Lamb3	Lamb3	Intron
chr6:114856115-114856350	-0.785095	0.953235	0.0145329	0.147354	DownNoFDR	Atg7	.	Atg7	Promoter.Up
chr18:89126519-89126744	-0.78507	0.893783	0.0166361	0.15916	DownNoFDR	.	Rttn	Rttn	Intron
chr1:179587284-179587643	-0.784859	1.56714	0.00270207	0.0526068	DownNoFDR	.	Cnst, Tfb2m	Cnst	Intron
chr9:106226448-106226564	-0.784691	0.339967	0.0494298	0.285744	DownNoFDR	.	Alas1, Ppm1m, Tlr9, Twf2, Wdr82	Tlr9	Exon
chr1:38694103-38694470	-0.784652	2.10913	0.000360943	0.013948	Down	.	Aff3	Aff3	Dis5 (5' distal regions)
chr2:128350394-128350569	-0.784649	0.684594	0.0284844	0.213451	DownNoFDR	.	.	Bcl2l11	Intron
chr8:79210158-79210292	-0.78439	0.661265	0.028558	0.213786	DownNoFDR	.	Zfp827	Zfp827	TES (transcription end sites)
chr1:136254678-136254885	-0.784086	0.74758	0.0242975	0.195728	DownNoFDR	.	Camsap2, Gpr25, Inava, Mroh3	Gpr25	Promoter.Down
chr11:32680113-32680285	-0.783869	0.733983	0.0232799	0.191463	DownNoFDR	.	Fbxw11	Fbxw11	Exon
chr6:116267170-116267258	-0.783674	1.52044	0.00414791	0.069023	DownNoFDR	Zfand4	.	Zfand4	Intron
chr10:118758876-118759062	-0.781817	0.333736	0.0465076	0.276456	DownNoFDR	.	.	Dyrk2	Intergenic
chr4:45402401-45402560	-0.781718	0.783798	0.0294215	0.216936	DownNoFDR	.	Dcaf10, Slc25a51	Slc25a51	Intron
chr11:51925696-51925827	-0.781296	0.43817	0.0423523	0.263504	DownNoFDR	.	Cdkn2aipnl	Cdkn2aipnl	Dis5 (5' distal regions)
chr2:19622086-19622527	-0.780869	2.68164	5.20573e-06	0.000607151	Down	.	Otud1	Otud1	Dis5 (5' distal regions)
chr3:123322211-123322387	-0.780575	1.28659	0.0082472	0.105606	DownNoFDR	.	Sec24d	Sec24d	Intron
chr15:59962926-59963133	-0.780428	0.910676	0.0198421	0.175431	DownNoFDR	.	.	Trib1	Dis5 (5' distal regions)
chr2:71965552-71965724	-0.780104	1.52875	0.00308652	0.05729	DownNoFDR	.	Rapgef4	Rapgef4	Dis5 (5' distal regions)
chr11:98052783-98053007	-0.779769	1.64642	0.00301421	0.0564184	DownNoFDR	Stac2	.	Stac2	Promoter.Down
chr11:102053967-102054110	-0.779603	1.05006	0.0114742	0.12875	DownNoFDR	.	Cd300lg, Mpp2, Mpp3, Ppy	Cd300lg	Exon
chr15:102785188-102785299	-0.778758	0.786358	0.0236305	0.192846	DownNoFDR	.	.	Calcoco1	Intergenic
chr6:142561137-142561507	-0.778151	2.15933	0.0002421	0.0105326	Down	.	Kcnj8	Kcnj8	Dis3 (3' distal regions)
chr10:40400387-40400595	-0.778079	1.77846	0.00117628	0.0305941	Down	.	.	Cdk19	Intron
chr8:119669431-119669589	-0.777963	0.962478	0.0225592	0.188121	DownNoFDR	.	Atp2c2, Kcng4, Wfdc1	Wfdc1	Intron
chr18:56437315-56437458	-0.777593	1.04683	0.0150194	0.150078	DownNoFDR	.	Gramd3	Gramd3	Intron
chr13:5702293-5702437	-0.776579	0.370427	0.0493388	0.285408	DownNoFDR	.	.	Klf6	Intron
chr9:52356603-52356796	-0.776454	0.616929	0.0374134	0.24655	DownNoFDR	.	.	Zc3h12c	Intergenic
chr18:70611795-70612026	-0.775605	0.915759	0.0237537	0.193292	DownNoFDR	.	Mbd2	Mbd2	Intron
chr17:63849664-63849893	-0.775347	1.14665	0.00976516	0.117275	DownNoFDR	.	Fer	Fer	Dis5 (5' distal regions)
chr1:88720731-88720924	-0.774404	0.821219	0.0232819	0.191463	DownNoFDR	.	Arl4c	Arl4c	Promoter.Down
chr8:23158759-23158872	-0.774115	0.992151	0.0142743	0.14596	DownNoFDR	.	Ank1, Gpat4, Nkx6-3	Nkx6-3	Exon
chr12:102425171-102425343	-0.773819	0.599979	0.0324041	0.228283	DownNoFDR	Lgmn	.	Lgmn	Promoter.Up
chr5:105918357-105918508	-0.773462	0.881327	0.0210355	0.181304	DownNoFDR	.	Zfp326	Zfp326	Dis3 (3' distal regions)
chr5:124193585-124193731	-0.773409	0.47393	0.0484471	0.28268	DownNoFDR	.	Pitpnm2	Pitpnm2	Promoter.Up
chr14:66783711-66783868	-0.773385	0.604671	0.0326249	0.229278	DownNoFDR	.	.	Dpysl2	Promoter.Up
chr8:70920375-70920511	-0.772954	0.439571	0.044745	0.270838	DownNoFDR	.	Ccdc124, Map1s, Rpl18a, Slc5a5	Map1s	Dis5 (5' distal regions)
chr19:34569712-34569889	-0.77288	0.697192	0.0284862	0.213451	DownNoFDR	.	Ifit1bl1, Ifit2, Ifit3, Ifit3b, Lipa	Ifit3	Intron
chr2:132013772-132014076	-0.77263	2.01234	0.000383782	0.0144698	Down	.	Rassf2, Slc23a2	Rassf2	Intron
chr6:145090590-145090711	-0.77255	1.49703	0.00325085	0.0591512	DownNoFDR	.	Bcat1, Lrmp	Bcat1	Dis5 (5' distal regions)
chr13:116991861-116992017	-0.771459	1.1487	0.00973223	0.117009	DownNoFDR	.	Parp8	Parp8	Intron
chr2:173784469-173784734	-0.770748	1.04774	0.0142429	0.145847	DownNoFDR	.	Vapb	Vapb	TES (transcription end sites)
chr19:7294249-7294350	-0.770683	1.45814	0.00546159	0.082612	DownNoFDR	Mark2	.	Mark2	Promoter.Down
chr5:71903417-71903736	-0.770441	2.21186	0.000214896	0.009669	Down	.	.	Gabrb1	Intron
chr7:35267965-35268091	-0.76954	0.682147	0.0335724	0.23268	DownNoFDR	.	Gpatch1	Gpatch1	Dis5 (5' distal regions)
chr2:33395839-33396039	-0.769494	0.8086	0.0234377	0.192017	DownNoFDR	.	Ralgps1, Zbtb34	Ralgps1	Dis5 (5' distal regions)
chr2:145699793-145699935	-0.769371	0.669836	0.030374	0.220262	DownNoFDR	Rin2	.	Rin2	Promoter.Up
chr5:122242723-122242910	-0.768547	0.457779	0.049971	0.287494	DownNoFDR	.	Hvcn1, Pptc7, Tctn1	Tctn1	Exon
chr14:8517793-8517959	-0.768205	0.707204	0.0296598	0.217513	DownNoFDR	.	.	Oit1	Exon
chr4:129140939-129141164	-0.767588	0.688621	0.0351222	0.238303	DownNoFDR	.	Fndc5, Hpca, S100pbp, Tmem54, Yars	Fndc5	Intron
chr17:78429115-78429376	-0.766597	1.68118	0.0018471	0.0412545	Down	.	Fez2	Fez2	Dis5 (5' distal regions)
chr7:80912564-80912831	-0.764765	1.29903	0.0106033	0.123383	DownNoFDR	.	Nmb, Sec11a, Wdr73, Zscan2	Sec11a	Promoter.Down
chr2:71878583-71878714	-0.764357	1.36946	0.00778102	0.101861	DownNoFDR	.	Itga6, Pdk1	Pdk1	Intron
chr5:120024143-120024348	-0.764086	0.791399	0.0233082	0.191532	DownNoFDR	.	.	Rbm19	Dis5 (5' distal regions)
chr2:25159144-25159349	-0.763634	1.08727	0.0115697	0.129436	DownNoFDR	.	Nelfb, Nrarp, Tor4a	Nrarp	Dis5 (5' distal regions)
chr15:63616907-63617221	-0.763539	0.908166	0.0214282	0.183083	DownNoFDR	.	.	Gsdmc	Intron
chr3:157617008-157617263	-0.763226	1.10851	0.0171161	0.161552	DownNoFDR	.	.	Ptger3	Intron
chr5:93239939-93240134	-0.76289	0.48008	0.0491313	0.284753	DownNoFDR	.	Ccng2, Ccni	Ccng2	Dis5 (5' distal regions)
chr4:136424475-136424652	-0.76177	0.705437	0.0352543	0.238705	DownNoFDR	Htr1d	.	Htr1d	Promoter.Up
chr19:3865111-3865221	-0.761236	0.60364	0.0429337	0.265315	DownNoFDR	.	Chka, Ndufs8, Tcirg1	Chka	Exon
chr12:24950795-24950898	-0.760394	0.447224	0.0432219	0.26628	DownNoFDR	.	Kidins220	Kidins220	Intron
chr5:107201611-107201789	-0.76014	1.77041	0.00122477	0.0314981	Down	.	Tgfbr3	Tgfbr3	Intron
chr7:99152945-99153103	-0.759907	1.83303	0.00144325	0.0352321	Down	.	Dgat2, Uvrag	Uvrag	TES (transcription end sites)
chr13:100588177-100588463	-0.759708	1.01172	0.0212401	0.182271	DownNoFDR	.	Marveld2, Ocln, Rad17	Marveld2	Dis5 (5' distal regions)
chr15:31649706-31650095	-0.759344	2.33834	0.000103232	0.0057398	Down	.	Atpsckmt, Cct5	Atpsckmt	Dis5 (5' distal regions)
chr11:88605181-88605367	-0.758144	0.776418	0.0312697	0.224056	DownNoFDR	.	Msi2	Msi2	Intron
chrX:48233473-48233649	-0.757307	0.925803	0.0184702	0.168532	DownNoFDR	.	Utp14a, Zdhhc9	Utp14a	Dis5 (5' distal regions)
chr10:123183874-123184132	-0.755887	0.998211	0.0155924	0.153211	DownNoFDR	.	Usp15	Usp15	Intron
chr9:43827784-43827880	-0.755225	0.72275	0.028404	0.2132	DownNoFDR	.	Nectin1	Nectin1	Intron
chr12:115230098-115230210	-0.755179	0.509757	0.041943	0.262273	DownNoFDR	.	.	Zfp386	Dis5 (5' distal regions)
chr4:40833311-40833392	-0.754377	1.11854	0.0138406	0.143736	DownNoFDR	.	B4galt1	B4galt1	Intron
chr13:34090451-34090808	-0.751852	2.4865	5.44104e-05	0.00351111	Down	.	Bphl, Tubb2a, Tubb2b	Tubb2a	Intron
chr13:34089082-34089335	-0.751617	1.83026	0.00213304	0.0451913	Down	.	Bphl, Tubb2a, Tubb2b	Tubb2a	Intron
chr2:90904208-90904307	-0.750788	1.04375	0.0140394	0.144815	DownNoFDR	Kbtbd4, Ndufs3	.	Ndufs3	Promoter.Up
chr3:21126299-21126505	-0.750043	1.06467	0.0160495	0.155955	DownNoFDR	.	.	Agtr1b	Dis5 (5' distal regions)
chr10:108119439-108119663	-0.749375	1.76269	0.00252872	0.0504773	DownNoFDR	.	Ppp1r12a	Ppp1r12a	Dis5 (5' distal regions)
chr9:103473998-103474162	-0.748769	0.541711	0.0438456	0.268312	DownNoFDR	.	Bfsp2, Tmem108	Bfsp2	Promoter.Down
chr15:25692317-25692886	-0.748564	2.93537	2.1563e-06	0.000311401	Down	.	Myo10	Myo10	Intron
chr1:63146266-63146379	-0.748159	0.540227	0.0414439	0.260674	DownNoFDR	Ndufs1	.	Ndufs1	Promoter.Up
chr13:84349450-84349592	-0.747805	0.940886	0.0191615	0.171966	DownNoFDR	.	.	Tmem161b	Dis5 (5' distal regions)
chr8:120505946-120506122	-0.747597	1.01092	0.0182418	0.167389	DownNoFDR	.	Gse1	Gse1	Dis5 (5' distal regions)
chr2:166446610-166446901	-0.746942	1.19128	0.0125818	0.136037	DownNoFDR	.	.	Prex1	Promoter.Up
chr5:36378170-36378271	-0.746643	0.531679	0.046313	0.275923	DownNoFDR	.	Sorcs2	Sorcs2	Intron
chr18:35652541-35652712	-0.746121	1.01691	0.0279809	0.211362	DownNoFDR	Prob1	.	Prob1	Promoter.Up
chr5:134607215-134607478	-0.745977	1.00307	0.0185899	0.169092	DownNoFDR	Lat2	.	Lat2	Promoter.Up
chr18:39835787-39836135	-0.745557	0.672971	0.0375985	0.246994	DownNoFDR	.	.	Pabpc2	Intergenic
chr10:18470824-18470938	-0.745044	0.835326	0.024346	0.195835	DownNoFDR	Nhsl1	.	Nhsl1	Promoter.Down
chr12:114981881-114982104	-0.74448	1.93817	0.000917653	0.0257754	Down	.	.	Zfp386	Dis5 (5' distal regions)
chr16:33810166-33810289	-0.743895	1.00243	0.0212334	0.18225	DownNoFDR	.	Itgb5, Muc13	Muc13	Intron
chr2:102091636-102091772	-0.743334	1.13652	0.0130251	0.138591	DownNoFDR	.	Ldlrad3	Ldlrad3	Intron
chr9:65083184-65083365	-0.743298	0.688977	0.0360999	0.241964	DownNoFDR	.	Dpp8, Igdcc4	Dpp8	Intron
chr17:5748611-5748791	-0.743046	1.42092	0.00681713	0.0942272	DownNoFDR	.	.	Snx9	Intron
chr4:87954778-87955036	-0.742565	1.38147	0.00767144	0.101082	DownNoFDR	.	.	Mllt3	Intron
chr9:110716840-110717040	-0.741941	1.44525	0.00693149	0.0951907	DownNoFDR	.	Ccdc12, Myl3, Pth1r	Ccdc12	Dis5 (5' distal regions)
chrX:20345096-20345248	-0.741238	0.569289	0.0411403	0.259702	DownNoFDR	.	Rp2	Rp2	Dis5 (5' distal regions)
chr3:37430412-37430616	-0.739666	1.35346	0.00767509	0.101115	DownNoFDR	Spata5	.	Spata5	Promoter.Up
chr15:49935452-49935759	-0.739598	1.63281	0.00299949	0.056285	DownNoFDR	.	.	Trps1	Intergenic
chr15:78320900-78321083	-0.739136	0.800195	0.0341104	0.234637	DownNoFDR	.	Csf2rb, Csf2rb2	Csf2rb	Dis5 (5' distal regions)
chr17:78451321-78451436	-0.739075	0.589488	0.0451783	0.272001	DownNoFDR	.	Fez2	Fez2	Dis5 (5' distal regions)
chr1:193345064-193345243	-0.738835	1.31724	0.00771995	0.101371	DownNoFDR	.	Camk1g, Lamb3	Camk1g	TES (transcription end sites)
chr1:144076845-144077036	-0.738321	0.65785	0.0419223	0.262201	DownNoFDR	.	.	Rgs2	Intergenic
chr4:135823395-135823557	-0.737529	1.53911	0.00499175	0.0778886	DownNoFDR	.	Myom3, Pnrc2, Srsf10	Myom3	Dis5 (5' distal regions)
chrX:98302039-98302203	-0.736742	0.738107	0.04708	0.277993	DownNoFDR	.	.	Ar	Intron
chr6:71920781-71921080	-0.735891	2.18394	0.000660991	0.020854	Down	.	Immt, Polr1a, Ptcd3	Polr1a	Promoter.Up
chr7:102099757-102099945	-0.735835	1.21622	0.0111331	0.126648	DownNoFDR	Art1, Art5	.	Art5	Promoter.Up
chr14:16181858-16182397	-0.734478	2.00371	0.00108516	0.0289175	Down	.	.	Oxsm	Intergenic
chr2:165276030-165276251	-0.734092	1.64642	0.00357114	0.0627225	DownNoFDR	Slc35c2	.	Slc35c2	Promoter.Down
chr16:94239229-94239365	-0.73319	1.41063	0.00769752	0.101253	DownNoFDR	.	Hlcs	Hlcs	Intron
chr17:86358369-86358625	-0.732545	1.05753	0.0168152	0.159992	DownNoFDR	.	.	Prkce	Intron
chr1:91507152-91507393	-0.731387	0.847019	0.0361717	0.242167	DownNoFDR	.	Asb1, Per2, Traf3ip1	Traf3ip1	Intron
chr6:49029525-49029828	-0.730775	1.11641	0.019522	0.173878	DownNoFDR	.	Gpnmb, Malsu1, Svs1	Gpnmb	Dis5 (5' distal regions)
chr1:20926489-20926668	-0.730635	0.78844	0.0311806	0.223648	DownNoFDR	.	Efhc1, Paqr8	Paqr8	Intron
chr14:54781177-54781314	-0.730554	1.22632	0.0158639	0.154809	DownNoFDR	Slc7a8	.	Slc7a8	Promoter.Down
chr6:135436366-135436608	-0.729764	1.08633	0.0203846	0.177938	DownNoFDR	.	.	Emp1	Intergenic
chr8:128389132-128389302	-0.729503	2.20966	0.000394435	0.0147183	Down	.	Nrp1	Nrp1	Intron
chr1:134399832-134399984	-0.729183	1.01917	0.0192231	0.172359	DownNoFDR	.	Adipor1, Cyb5r1, Tmem183a	Cyb5r1	Dis5 (5' distal regions)
chr8:34945105-34945397	-0.728916	0.92546	0.0262751	0.204483	DownNoFDR	.	Tnks	Tnks	Intron
chr17:4946081-4946323	-0.728882	1.08861	0.0176684	0.164503	DownNoFDR	.	Arid1b	Arid1b	Dis5 (5' distal regions)
chr9:123497934-123498211	-0.728528	2.02245	0.000688952	0.0214554	Down	.	Lars2, Limd1, Sacm1l	Limd1	Intron
chr5:113175051-113175150	-0.72807	0.837041	0.0266314	0.205734	DownNoFDR	.	.	Tmem211	Intron
chr7:120960685-120960833	-0.727969	0.602023	0.044416	0.269951	DownNoFDR	.	Cdr2, Polr3e	Cdr2	Intron
chr2:71101802-71102051	-0.727929	1.16296	0.0168245	0.160006	DownNoFDR	.	Cybrd1, Dcaf17, Mettl8	Cybrd1	Dis5 (5' distal regions)
chr1:43511361-43511558	-0.727317	1.36079	0.00844692	0.107293	DownNoFDR	.	Nck2	Nck2	Intron
chr8:77280140-77280354	-0.726972	0.628611	0.0497477	0.286856	DownNoFDR	.	.	Nr3c2	Intron
chr1:156922908-156923157	-0.726588	0.788235	0.0307608	0.221738	DownNoFDR	.	Ralgps2	Ralgps2	Intron
chr11:16806326-16806502	-0.726319	0.701405	0.0385282	0.250541	DownNoFDR	.	.	Egfr	Intron
chr1:157067687-157067801	-0.726318	0.582797	0.0464701	0.276354	DownNoFDR	.	Tex35	Tex35	Dis5 (5' distal regions)
chrX:162976275-162976464	-0.725932	1.47478	0.00844166	0.107242	DownNoFDR	.	Ctps2, S100g	Ctps2	Intron
chr11:116687442-116687679	-0.724948	0.85227	0.0440345	0.268797	DownNoFDR	St6galnac2	.	St6galnac2	Promoter.Up
chr9:78010241-78010429	-0.724107	1.63577	0.00356161	0.062644	DownNoFDR	.	Gcm1	Gcm1	Dis5 (5' distal regions)
chr2:160701683-160701974	-0.723078	1.75709	0.00305717	0.0568913	DownNoFDR	Top1	.	Top1	Promoter.Up
chr14:87485996-87486157	-0.722747	0.779222	0.035701	0.240424	DownNoFDR	.	Tdrd3	Tdrd3	Intron
chr14:103672461-103672747	-0.722181	1.1373	0.0213847	0.182818	DownNoFDR	.	Slain1	Slain1	Intron
chr3:158076751-158076926	-0.722169	1.11337	0.0160372	0.155862	DownNoFDR	.	Lrrc40, Srsf11	Lrrc40	Promoter.Up
chr17:34094448-34094571	-0.720725	1.16103	0.0162289	0.157065	DownNoFDR	.	Brd2, Col11a2, H2-DMa, H2-DMb2, H2-Oa	H2-Oa	Promoter.Down
chr17:27776972-27777164	-0.720696	0.660496	0.0396696	0.254415	DownNoFDR	.	Ilrun, Spdef	Ilrun	Intron
chr6:149183406-149183550	-0.720437	0.830353	0.0291547	0.216073	DownNoFDR	Amn1	.	Amn1	Promoter.Up
chr9:7750410-7750644	-0.719931	0.653846	0.0411123	0.259642	DownNoFDR	.	Tmem123	Tmem123	Promoter.Up
chr1:37690811-37690917	-0.719477	0.707271	0.0374309	0.24655	DownNoFDR	.	.	Mgat4a	Intron
chr18:68465611-68465845	-0.719193	1.26705	0.011798	0.130846	DownNoFDR	.	Mc2r	Mc2r	Dis5 (5' distal regions)
chr5:67764922-67765088	-0.719085	0.97783	0.0294709	0.216952	DownNoFDR	.	Atp8a1	Atp8a1	Exon
chr3:27322706-27322874	-0.718853	0.553651	0.0466863	0.27693	DownNoFDR	.	Ghsr, Tnfsf10	Tnfsf10	Intron
chr17:34880347-34880499	-0.718051	0.795623	0.034504	0.235879	DownNoFDR	C2, Zbtb12	.	Zbtb12	Promoter.Down
chr5:122430160-122430327	-0.718001	0.884794	0.0257457	0.202291	DownNoFDR	.	Anapc7, Arpc3, Gpn3	Anapc7	Intron
chr16:94246069-94246369	-0.717519	1.48042	0.00747849	0.0995523	DownNoFDR	Hlcs	.	Hlcs	Exon
chr10:82876148-82876307	-0.717323	1.3741	0.00974814	0.117136	DownNoFDR	.	Eid3, Txnrd1	Eid3	Intron
chr14:115177559-115177855	-0.716792	1.00815	0.0208214	0.180193	DownNoFDR	.	.	Gpc5	Intron
chr17:71214725-71214856	-0.716661	0.672365	0.0385117	0.250532	DownNoFDR	.	Emilin2, Lpin2	Lpin2	Dis5 (5' distal regions)
chr7:90508237-90508396	-0.71652	1.08807	0.0189607	0.171013	DownNoFDR	.	Dlg2, Tmem126b	Dlg2	Intron
chr10:99119543-99119761	-0.715752	2.85373	6.94008e-06	0.00075805	Down	.	Galnt4, Phxr2, Poc1b	Phxr2	Intron
chr8:22228747-22228922	-0.715502	1.14113	0.0173877	0.16299	DownNoFDR	Thsd1	.	Thsd1	Promoter.Down
chr10:26351177-26351440	-0.714032	1.20367	0.0170671	0.161337	DownNoFDR	.	L3mbtl3	L3mbtl3	Intron
chr13:19242685-19242861	-0.713707	0.884088	0.0298078	0.218064	DownNoFDR	.	Tcrg-C1, Tcrg-C3	Tcrg-C3	Promoter.Up
chr13:74759268-74759452	-0.71349	0.668307	0.042377	0.263601	DownNoFDR	.	Cast	Cast	Intron
chr8:33607417-33607498	-0.713415	0.636618	0.0445548	0.270243	DownNoFDR	.	Gsr, Ppp2cb, Tex15, Ubxn8	Ppp2cb	Intron
chr13:30638827-30639118	-0.713181	0.966823	0.0271717	0.207856	DownNoFDR	.	Dusp22	Dusp22	Dis5 (5' distal regions)
chr2:173246814-173247120	-0.713026	1.25619	0.0120536	0.132611	DownNoFDR	.	Pmepa1, Zbp1	Pmepa1	Intron
chr15:36987944-36988246	-0.712528	1.30312	0.0102388	0.120642	DownNoFDR	.	Zfp706	Zfp706	Dis5 (5' distal regions)
chr6:38649677-38649803	-0.711996	0.824506	0.032029	0.226998	DownNoFDR	.	Clec2l, Klrg2	Klrg2	Dis5 (5' distal regions)
chr18:57591108-57591470	-0.71186	1.73952	0.00388241	0.0662352	DownNoFDR	.	Ccdc192	Ccdc192	Intron
chr3:60954163-60954396	-0.711838	0.957474	0.0320623	0.227003	DownNoFDR	.	P2ry1	P2ry1	Dis5 (5' distal regions)
chr4:137381341-137381530	-0.711265	0.677995	0.0453697	0.272729	DownNoFDR	.	Cdc42, Cela3a, Cela3b	Cdc42	Dis5 (5' distal regions)
chr10:111422112-111422470	-0.710977	1.8051	0.00311016	0.0575687	DownNoFDR	.	.	Nap1l1	Intergenic
chr3:84581785-84581893	-0.70969	1.60777	0.00447091	0.0723287	DownNoFDR	Arfip1	.	Arfip1	Promoter.Down
chr14:54186432-54186534	-0.709638	1.31687	0.0154995	0.152685	DownNoFDR	.	Trac, Trdc	Trac	Promoter.Up
chr17:68004029-68004322	-0.708768	1.13959	0.0167613	0.159656	DownNoFDR	Arhgap28	.	Arhgap28	Promoter.Up
chr8:105794197-105794531	-0.708565	1.25612	0.0123604	0.134713	DownNoFDR	.	Gfod2, Ranbp10, Tsnaxip1	Ranbp10	Intron
chr7:17091434-17091538	-0.708407	0.706714	0.0414505	0.260696	DownNoFDR	.	Hif3a, Psg16	Psg16	Intron
chr2:150779902-150780062	-0.708209	1.00984	0.0226145	0.188251	DownNoFDR	.	Entpd6, Pygb	Pygb	Dis5 (5' distal regions)
chr5:12030158-12030258	-0.70706	0.802464	0.0375646	0.246865	DownNoFDR	.	.	Sema3d	Intergenic
chr15:80782753-80782837	-0.70629	0.596033	0.0478502	0.280555	DownNoFDR	.	Tnrc6b	Tnrc6b	Intron
chr17:88551077-88551252	-0.706202	0.843711	0.0417011	0.261631	DownNoFDR	.	Ppp1r21, Ston1	Ppp1r21	Intron
chr7:120124868-120124993	-0.704633	1.03298	0.0236624	0.192935	DownNoFDR	.	Anks4b, Dnah3, Tmem159, Zp2	Zp2	TES (transcription end sites)
chr9:48997795-48998074	-0.704627	1.56891	0.00535058	0.0815154	DownNoFDR	.	Htr3b, Usp28	Usp28	Intron
chr4:127199499-127199649	-0.704073	1.02182	0.0308843	0.222304	DownNoFDR	.	Dlgap3, Smim12	Dlgap3	Intron
chr11:63976882-63977089	-0.703418	0.989536	0.0259393	0.203117	DownNoFDR	.	.	Hs3st3b1	Intron
chr3:153769956-153770107	-0.703372	1.04752	0.0329356	0.230364	DownNoFDR	.	St6galnac3	St6galnac3	Dis5 (5' distal regions)
chr15:86202705-86202802	-0.702216	0.784941	0.0356711	0.240336	DownNoFDR	.	Cerk, Tbc1d22a	Tbc1d22a	Dis5 (5' distal regions)
chr14:54328661-54328813	-0.701883	1.18429	0.0154674	0.152553	DownNoFDR	.	Olfr49, Oxa1l	Oxa1l	Dis5 (5' distal regions)
chr6:126552138-126552250	-0.701589	0.922131	0.0297547	0.217946	DownNoFDR	.	Kcna5	Kcna5	Intron
chr6:129544341-129544477	-0.700892	1.61764	0.00478764	0.0756917	DownNoFDR	.	Gabarapl1, Klrd1, Klre1, Olr1, Tmem52b	Gabarapl1	TES (transcription end sites)
chr14:27425921-27426006	-0.700578	2.13448	0.000608047	0.019773	Down	.	Tasor	Tasor	Dis5 (5' distal regions)
chr6:65539197-65539357	-0.700482	0.771645	0.0409742	0.259317	DownNoFDR	.	Tnip3	Tnip3	Intron
chr9:21305987-21306122	-0.7004	1.21082	0.0152327	0.151267	DownNoFDR	.	Ap1m2, Atg4d, Cdkn2d, Kri1, Slc44a2	Ap1m2	Intron
chr9:21196146-21196479	-0.700289	1.57637	0.00589574	0.0866639	DownNoFDR	Pde4a	.	Pde4a	Promoter.Up
chr6:134550445-134550615	-0.700192	0.890415	0.0339533	0.234078	DownNoFDR	.	Lrp6	Lrp6	Intron
chr15:9600163-9600366	-0.700137	0.814671	0.0359979	0.241562	DownNoFDR	.	.	Il7r	Exon
chr1:151382020-151382214	-0.699861	0.891062	0.0314277	0.224687	DownNoFDR	.	Ivns1abp, Swt1, Trmt1l	Swt1	Intron
chr15:25590973-25591233	-0.699761	0.907736	0.0320827	0.22706	DownNoFDR	.	Myo10	Myo10	Intron
chr7:64101688-64102066	-0.699246	2.89594	5.93323e-06	0.000671398	Down	.	.	Trpm1	Dis3 (3' distal regions)
chr17:88326614-88326955	-0.698049	1.55271	0.00880156	0.110058	DownNoFDR	.	.	Foxn2	Dis3 (3' distal regions)
chr5:110023876-110024039	-0.697947	1.00409	0.0297616	0.217946	DownNoFDR	.	Zfp932	Zfp932	Dis5 (5' distal regions)
chr11:104278391-104278528	-0.697823	0.813557	0.042292	0.263242	DownNoFDR	.	Mapt	Mapt	Intron
chr10:19572324-19572474	-0.697529	1.15265	0.0192889	0.172752	DownNoFDR	.	Ifngr1, Il22ra2	Ifngr1	Dis5 (5' distal regions)
chr14:121261549-121261736	-0.697299	1.09645	0.0203056	0.177678	DownNoFDR	.	Farp1, Stk24	Farp1	Intron
chr4:124102821-124102945	-0.697293	0.949525	0.0302964	0.219976	DownNoFDR	.	.	Rragc	Intergenic
chr14:54059906-54060061	-0.697287	1.39349	0.0130467	0.138685	DownNoFDR	.	.	Trdd1	Dis5 (5' distal regions)
chr1:86394122-86394213	-0.695433	1.00265	0.0263001	0.20452	DownNoFDR	.	Ncl, Nmur1, Tex44	Nmur1	Intron
chr9:121647150-121647274	-0.695154	1.5976	0.00741526	0.0991362	DownNoFDR	.	Lyzl4, Sec22c, Vipr1	Vipr1	Intron
chr1:173622279-173622435	-0.694831	0.796991	0.0488958	0.283962	DownNoFDR	.	Ifi209, Ifi213	Ifi209	Dis5 (5' distal regions)
chr2:30647971-30648155	-0.694199	1.0111	0.0269527	0.207043	DownNoFDR	.	Cstad	Cstad	Intron
chr5:67419443-67419696	-0.693256	1.38366	0.0119946	0.132179	DownNoFDR	.	Bend4	Bend4	Intron
chr6:134437022-134437292	-0.692666	1.80214	0.00349323	0.0618625	DownNoFDR	.	Bcl2l14, Lrp6	Bcl2l14	Intron
chr6:119367447-119367630	-0.692337	1.23781	0.0163052	0.157487	DownNoFDR	.	Adipor2, Cacna2d4, Lrtm2	Adipor2	Intron
chr14:87713626-87713822	-0.69186	0.777532	0.0432063	0.266222	DownNoFDR	.	.	Tdrd3	Intergenic
chr5:139827750-139827859	-0.691469	1.01153	0.0246237	0.197119	DownNoFDR	Psmg3	.	Psmg3	Promoter.Up
chr10:24753965-24754097	-0.689428	1.86597	0.00440791	0.0717508	DownNoFDR	.	Enpp1, Enpp3	Enpp3	Dis5 (5' distal regions)
chr4:106800096-106800201	-0.687676	1.36776	0.0126913	0.136725	DownNoFDR	Acot11	.	Acot11	Promoter.Up
chr2:60962484-60962672	-0.686807	1.39124	0.014409	0.146793	DownNoFDR	Rbms1	.	Rbms1	Promoter.Down
chr4:33600936-33601259	-0.685359	1.40081	0.0127651	0.137146	DownNoFDR	.	.	Rngtt	Dis3 (3' distal regions)
chr3:126693145-126693268	-0.685235	1.29056	0.0164747	0.158292	DownNoFDR	.	.	Camk2d	Intron
chr9:114613100-114613317	-0.684445	0.748153	0.0446807	0.270659	DownNoFDR	.	Cnot10, Trim71	Cnot10	Intron
chr8:24525233-24525364	-0.682975	1.16728	0.019228	0.172367	DownNoFDR	.	Ido2	Ido2	Dis3 (3' distal regions)
chr5:144294937-144295159	-0.682707	0.958578	0.0304245	0.220405	DownNoFDR	.	Baiap2l1, Bri3	Baiap2l1	Intron
chr3:86839706-86839869	-0.682369	0.898653	0.0368682	0.245026	DownNoFDR	.	Dclk2	Dclk2	Intron
chr9:85121179-85121309	-0.681505	1.04661	0.0301633	0.219407	DownNoFDR	.	.	Tent5a	Dis3 (3' distal regions)
chr10:118481579-118481857	-0.681162	1.62999	0.0124701	0.135408	DownNoFDR	.	Ifng	Ifng	Dis3 (3' distal regions)
chr13:51726317-51726536	-0.680807	1.64663	0.0120836	0.13284	DownNoFDR	.	Secisbp2, Sema4d	Sema4d	Intron
chr5:149427050-149427155	-0.679882	1.51391	0.00994276	0.118633	DownNoFDR	.	Medag, Tex26	Tex26	Promoter.Up
chr11:120459318-120459429	-0.679842	1.02196	0.0445076	0.27008	DownNoFDR	Ccdc137, Oxld1	.	Ccdc137	Promoter.Up
chr17:30383352-30383532	-0.679543	0.952078	0.0323618	0.228096	DownNoFDR	.	Btbd9	Btbd9	Intron
chr12:106658285-106658707	-0.678354	1.87517	0.00253668	0.050578	DownNoFDR	.	.	Vrk1	Dis3 (3' distal regions)
chr10:83724782-83724874	-0.677588	0.867612	0.0366895	0.244239	DownNoFDR	.	.	Appl2	Promoter.Down
chr17:52212983-52213377	-0.677588	2.13398	0.0012088	0.0312062	Down	.	.	Satb1	Dis3 (3' distal regions)
chr14:14801021-14801225	-0.677394	1.21311	0.0210039	0.181097	DownNoFDR	.	Nek10, Slc4a7	Nek10	TES (transcription end sites)
chr2:125792288-125792376	-0.67698	1.19676	0.019121	0.171849	DownNoFDR	.	Secisbp2l	Secisbp2l	Dis5 (5' distal regions)
chr16:24634621-24634773	-0.676448	0.940671	0.0362318	0.242395	DownNoFDR	.	.	Lpp	Intron
chr11:62507794-62508046	-0.676207	1.01291	0.0384254	0.250248	DownNoFDR	.	Cenpv, Ncor1, Pigl, Ubb	Cenpv	Intron
chr3:84686878-84687059	-0.675137	1.84405	0.00310364	0.0574604	DownNoFDR	.	Tmem154	Tmem154	TES (transcription end sites)
chr1:189795938-189796140	-0.674849	1.04265	0.0344518	0.235688	DownNoFDR	.	Ptpn14	Ptpn14	Intron
chr3:123501929-123502085	-0.674844	0.818535	0.0422714	0.263152	DownNoFDR	.	.	Prss12	Intron
chr4:137883875-137884034	-0.67369	1.48528	0.0145001	0.147173	DownNoFDR	.	Ece1	Ece1	Promoter.Up
chr7:118597470-118597620	-0.672922	0.993562	0.0340363	0.234453	DownNoFDR	Tmc5	.	Tmc5	Promoter.Down
chr5:65782459-65782636	-0.672225	0.995515	0.0443915	0.269951	DownNoFDR	N4bp2	.	N4bp2	Promoter.Up
chr8:105893410-105893574	-0.672097	1.13925	0.0316158	0.225565	DownNoFDR	Nrn1l	.	Nrn1l	Promoter.Up
chr16:35747423-35747655	-0.671117	1.19202	0.0234251	0.191986	DownNoFDR	.	Hspbap1, Slc49a4	Slc49a4	Intron
chr4:109079724-109080011	-0.671005	2.51725	0.000196838	0.00906803	Down	.	Nrd1, Osbpl9	Osbpl9	Intron
chr9:108163685-108163953	-0.670069	1.7363	0.00497699	0.0777159	DownNoFDR	.	Bsn	Bsn	Intron
chr16:5415449-5415586	-0.668856	1.19665	0.034192	0.234818	DownNoFDR	.	.	Eef2kmt	Intron
chr1:64823687-64823876	-0.668527	0.840885	0.0414563	0.260696	DownNoFDR	.	Plekhm3	Plekhm3	Intron
chr11:76038434-76038715	-0.668246	2.07783	0.00180656	0.0408496	Down	.	Rflnb	Rflnb	Dis5 (5' distal regions)
chr2:3569487-3569687	-0.667224	0.88122	0.0430893	0.265814	DownNoFDR	Fam107b	.	Fam107b	Dis5 (5' distal regions)
chr12:33076248-33076645	-0.66603	2.71401	4.87703e-05	0.0032461	Down	.	Cdhr3	Cdhr3	Intron
chr3:37153129-37153340	-0.665683	0.801829	0.0459228	0.274824	DownNoFDR	.	Il2	Il2	Dis5 (5' distal regions)
chr10:83206750-83207026	-0.665253	1.61085	0.0082677	0.105744	DownNoFDR	.	.	Slc41a2	Dis5 (5' distal regions)
chr7:16001740-16002079	-0.664937	2.21607	0.00167716	0.0388486	Down	.	Bicra, Ehd2	Bicra	Intron
chr18:35819185-35819293	-0.664767	1.06401	0.0346197	0.236383	DownNoFDR	.	Cxxc5, Ube2d2a	Cxxc5	Dis5 (5' distal regions)
chr4:152451476-152451628	-0.664742	1.80155	0.00372909	0.0645619	DownNoFDR	.	Kcnab2, Nphp4	Kcnab2	Intron
chr13:93756724-93757011	-0.664686	1.93163	0.00283286	0.0543005	DownNoFDR	.	Arsb, Dmgdh	Arsb	Dis5 (5' distal regions)
chr9:90054356-90054624	-0.664295	1.35099	0.0293193	0.216608	DownNoFDR	Ctsh	.	Ctsh	Promoter.Up
chr10:19076107-19076204	-0.663723	1.26108	0.0326357	0.229278	DownNoFDR	.	.	Tnfaip3	Intergenic
chr15:75660318-75660468	-0.663619	1.51322	0.0114464	0.128538	DownNoFDR	.	Rhpn1, Top1mt, Zfp41	Top1mt	Promoter.Up
chr13:38546776-38547057	-0.663287	1.30532	0.0200056	0.176296	DownNoFDR	.	Txndc5	Txndc5	Dis5 (5' distal regions)
chr7:114103954-114104231	-0.663159	2.18525	0.00109226	0.029062	Down	.	Rras2	Rras2	Intron
chr10:116515206-116515408	-0.662889	1.52062	0.0197317	0.174823	DownNoFDR	.	Cnot2, Kcnmb4	Cnot2	Intron
chr15:11716239-11716525	-0.661499	1.35334	0.0204916	0.178531	DownNoFDR	.	.	Npr3	Intergenic
chr18:77033174-77033330	-0.661239	0.942753	0.036635	0.244007	DownNoFDR	.	Katnal2, Pias2	Katnal2	Intron
chr6:142934839-142934983	-0.660193	1.22255	0.0247611	0.197799	DownNoFDR	.	St8sia1	St8sia1	Intron
chr19:12479392-12479487	-0.659579	1.37009	0.0156023	0.153256	DownNoFDR	.	Dtx4, Mpeg1	Mpeg1	Intron
chr8:127968088-127968317	-0.658576	2.06376	0.00229839	0.0474624	Down	.	.	Pard3	Intergenic
chr18:39008999-39009154	-0.657508	0.90692	0.0389359	0.252079	DownNoFDR	.	Arhgap26	Arhgap26	Intron
chr1:58439967-58440186	-0.656768	1.82272	0.00464074	0.0742567	DownNoFDR	Ppil3	.	Ppil3	Promoter.Down
chr4:35006652-35006875	-0.656758	0.857936	0.0465111	0.276456	DownNoFDR	.	.	Cga	Intron
chr16:36473357-36473445	-0.656356	1.1099	0.0329839	0.230456	DownNoFDR	.	Stfa3	Stfa3	Dis5 (5' distal regions)
chr6:101359688-101359989	-0.655386	1.74898	0.0058013	0.0857918	DownNoFDR	.	Pdzrn3	Pdzrn3	Intron
chr9:44194127-44194366	-0.654995	1.10791	0.0312346	0.223897	DownNoFDR	.	Cbl, Ccdc153	Cbl	Intron
chr4:117813663-117813908	-0.65406	1.48922	0.0144328	0.146889	DownNoFDR	.	Klf17, Slc6a9	Slc6a9	Dis5 (5' distal regions)
chr8:34938689-34938972	-0.65306	1.70564	0.00648172	0.0915935	DownNoFDR	.	Tnks	Tnks	Intron
chr12:34801196-34801325	-0.653016	0.967594	0.0438311	0.268312	DownNoFDR	.	.	Hdac9	Intron
chr11:113339794-113340069	-0.652584	1.46939	0.0176756	0.164535	DownNoFDR	.	.	Slc39a11	Intron
chr13:112491963-112492229	-0.652531	1.40407	0.0166998	0.159486	DownNoFDR	.	Il31ra, Il6st	Il6st	Intron
chr2:27770270-27770490	-0.652383	1.85799	0.00568848	0.0846136	DownNoFDR	.	Rxra	Rxra	Dis3 (3' distal regions)
chr9:69160948-69161082	-0.652171	1.07412	0.0395572	0.254054	DownNoFDR	.	Rora	Rora	Intron
chr13:36790497-36790793	-0.651968	1.76541	0.00623416	0.0895237	DownNoFDR	.	.	Nrn1	Intergenic
chr9:22835064-22835362	-0.651847	1.42783	0.0193398	0.172958	DownNoFDR	.	.	Bbs9	Intron
chrX:8073939-8074020	-0.651559	1.63776	0.00860343	0.108453	DownNoFDR	Suv39h1	.	Suv39h1	Promoter.Down
chr4:43454578-43454671	-0.651435	1.22814	0.0225881	0.188237	DownNoFDR	Cd72	.	Cd72	Promoter.Up
chr11:32196222-32196393	-0.651199	1.83319	0.00455454	0.0732991	DownNoFDR	.	Il9r, Mpg, Nprl3, Rhbdf1, Snrnp25	Il9r	Intron
chr6:115792383-115792699	-0.650875	1.71429	0.00718452	0.0972599	DownNoFDR	.	Cand2, Efcab12, Rpl32, Tmem40	Rpl32	Exon
chr7:67788824-67789026	-0.650733	1.99216	0.00325566	0.059176	DownNoFDR	.	Synm	Synm	Intron
chr16:30177820-30178057	-0.650457	0.89381	0.0499609	0.287476	DownNoFDR	.	.	Cpn2	Dis5 (5' distal regions)
chr1:85962191-85962348	-0.650182	1.41921	0.0149689	0.149833	DownNoFDR	Gpr55	.	Gpr55	Promoter.Up
chr4:118999674-119000001	-0.650128	1.88894	0.003608	0.0631431	DownNoFDR	.	Lao1	Lao1	Promoter.Down
chr10:93336577-93336756	-0.649475	1.06826	0.0377362	0.247393	DownNoFDR	.	Elk3	Elk3	Intron
chr4:132977726-132977912	-0.649172	1.73716	0.00703193	0.096008	DownNoFDR	Fgr	.	Fgr	Promoter.Down
chr11:102437657-102437854	-0.649159	1.62397	0.00890785	0.110833	DownNoFDR	Fam171a2	.	Fam171a2	Promoter.Down
chr17:5098798-5099009	-0.648861	1.60053	0.00866584	0.108989	DownNoFDR	.	.	Arid1b	Intron
chr6:65615735-65615922	-0.648787	1.51213	0.0115343	0.129174	DownNoFDR	.	Tnip3	Tnip3	Intron
chr1:55808805-55808927	-0.64874	0.925351	0.0459726	0.27499	DownNoFDR	.	.	Plcl1	Intergenic
chr6:4762421-4762565	-0.647797	1.15678	0.0262763	0.204483	DownNoFDR	.	Peg10, Sgce	Peg10	TES (transcription end sites)
chr2:167656331-167656471	-0.647469	1.6295	0.00942677	0.114896	DownNoFDR	.	Cebpb, Tmem189, Ube2v1	Tmem189	Intron
chr6:145417783-145418139	-0.647317	1.93335	0.00484605	0.0763206	DownNoFDR	.	Lmntd1	Lmntd1	Intron
chr17:88562644-88562974	-0.645673	1.2924	0.022546	0.18808	DownNoFDR	Ppp1r21	.	Ppp1r21	Promoter.Down
chr15:10035568-10035869	-0.645135	2.90491	3.69043e-05	0.00267812	Down	.	.	Prlr	Dis5 (5' distal regions)
chr6:16359645-16359800	-0.64487	0.878904	0.0499876	0.287539	DownNoFDR	.	.	Tfec	Intergenic
chr2:22817136-22817391	-0.644781	1.40804	0.0154586	0.152518	DownNoFDR	.	Apbb1ip	Apbb1ip	Intron
chr13:38025993-38026137	-0.644672	1.1276	0.0336074	0.232774	DownNoFDR	.	Cage1, Riok1, Ssr1	Cage1	Intron
chr5:31001712-31001812	-0.64466	1.03423	0.0383169	0.249729	DownNoFDR	.	Atraid, Preb, Slc5a6, Tcf23	Tcf23	Dis5 (5' distal regions)
chr6:94678470-94678555	-0.644425	2.12445	0.00188803	0.0418406	Down	Lrig1	.	Lrig1	Promoter.Down
chr15:84685504-84685779	-0.644294	1.59105	0.0101796	0.120337	DownNoFDR	.	Arhgap8, Prr5	Prr5	Intron
chr9:72943560-72943679	-0.644175	1.04543	0.0368814	0.245066	DownNoFDR	.	Ccpg1, Ccpg1os, Dnaaf4, Prtg, Pygo1	Dnaaf4	Intron
chr2:91243077-91243391	-0.644087	1.11682	0.0326174	0.229278	DownNoFDR	.	Acp2, Arfgap2, Ddb2, Nr1h3, Pacsin3	Ddb2	Dis5 (5' distal regions)
chr5:50024177-50024402	-0.64365	1.18959	0.0292873	0.216464	DownNoFDR	.	Adgra3	Adgra3	Intron
chr2:112504381-112504569	-0.643648	2.40304	0.000701649	0.0216797	Down	.	Aven, Chrm5, Emc7	Aven	Intron
chr9:32488738-32488856	-0.643619	1.12867	0.041506	0.260858	DownNoFDR	.	.	Fli1	Intron
chr2:61607101-61607344	-0.643403	1.1577	0.0300953	0.219041	DownNoFDR	.	Tank	Tank	Intron
chr9:31271235-31271549	-0.643201	1.84642	0.00478519	0.0756917	DownNoFDR	.	Prdm10	Prdm10	Dis5 (5' distal regions)
chr1:85778515-85778718	-0.642946	0.985252	0.0411422	0.259702	DownNoFDR	.	Cab39	Cab39	Promoter.Up
chr17:32113586-32113981	-0.642409	1.97665	0.00388147	0.0662352	DownNoFDR	.	Notch3	Notch3	Promoter.Down
chr11:121688087-121688290	-0.642172	1.29054	0.0212522	0.182279	DownNoFDR	.	B3gntl1, Metrnl	Metrnl	Dis5 (5' distal regions)
chr5:141196438-141196667	-0.64206	1.41249	0.0151941	0.151059	DownNoFDR	.	Sdk1	Sdk1	Dis5 (5' distal regions)
chr5:144926361-144926564	-0.641802	0.945411	0.0415609	0.261107	DownNoFDR	.	Smurf1	Smurf1	Intron
chr7:126097300-126097492	-0.64177	1.01004	0.0377392	0.247394	DownNoFDR	.	Gsg1l, Xpo6	Xpo6	Dis5 (5' distal regions)
chr11:32475924-32476088	-0.640934	1.15382	0.0305902	0.221049	DownNoFDR	.	Ubtd2	Ubtd2	Intron
chr9:48980495-48980672	-0.640788	3.17716	5.15037e-06	0.000605713	Down	.	Htr3b, Usp28	Usp28	Dis5 (5' distal regions)
chr2:84650658-84650825	-0.640633	0.886014	0.0458234	0.274438	DownNoFDR	Ctnnd1	.	Ctnnd1	Promoter.Up
chr14:17632995-17633217	-0.640609	1.61604	0.00970797	0.116879	DownNoFDR	.	Thrb	Thrb	Dis5 (5' distal regions)
chr14:75506321-75506516	-0.64043	1.77103	0.006952	0.0952613	DownNoFDR	.	.	Siah3	Intron
chr2:118643077-118643326	-0.639312	2.73307	0.000130484	0.00677961	Down	.	Bub1b, Pak6	Bub1b	TES (transcription end sites)
chr6:49247352-49247509	-0.639137	1.40758	0.0182954	0.167607	DownNoFDR	.	Igf2bp3, Tra2a	Tra2a	Intron
chr18:15469386-15469721	-0.638588	2.0936	0.00239646	0.0488828	Down	.	.	Aqp4	Intron
chr2:126466292-126466624	-0.637952	1.45827	0.0167157	0.159506	DownNoFDR	.	Atp8b4	Atp8b4	Intron
chr10:94932081-94932325	-0.637841	1.26256	0.0374428	0.24655	DownNoFDR	.	Plxnc1	Plxnc1	Intron
chr13:75831784-75831985	-0.637787	1.44084	0.0192108	0.172302	DownNoFDR	.	Glrx, Rhobtb3	Glrx	Dis5 (5' distal regions)
chr10:54092192-54092403	-0.637461	0.987882	0.0448332	0.271105	DownNoFDR	.	Man1a	Man1a	Dis5 (5' distal regions)
chr2:22798672-22798815	-0.637302	1.75434	0.0100584	0.119583	DownNoFDR	.	Apbb1ip	Apbb1ip	Intron
chr8:108402275-108402494	-0.637212	1.23831	0.0268902	0.206857	DownNoFDR	.	.	Zfhx3	Intron
chr17:12118835-12118956	-0.636643	1.69428	0.00825708	0.105669	DownNoFDR	Agpat4	.	Agpat4	Promoter.Up
chr5:135893282-135893469	-0.636474	1.18915	0.027047	0.20732	DownNoFDR	.	Hspb1, Srrm3, Ywhag	Hspb1	Dis5 (5' distal regions)
chr9:61662583-61662769	-0.635793	1.45937	0.0162478	0.157108	DownNoFDR	.	.	Rplp1	Intergenic
chrX:37141814-37142032	-0.635576	1.22705	0.0256634	0.201885	DownNoFDR	.	Akap14, Ndufa1, Nkap, Rnf113a1, Upf3b	Nkap	Exon
chr16:62895838-62896095	-0.635463	1.15603	0.0334533	0.232382	DownNoFDR	.	Arl13b, Pros1	Pros1	Intron
chr5:50026230-50026776	-0.635416	2.12164	0.00615942	0.0889953	DownNoFDR	.	Adgra3	Adgra3	Intron
chr18:55565895-55566115	-0.634735	1.24387	0.025407	0.200705	DownNoFDR	.	.	Zfp608	Dis5 (5' distal regions)
chr10:81477675-81477819	-0.633436	1.43588	0.015779	0.154295	DownNoFDR	.	Celf5, Gna15, Ncln, Nfic, S1pr4	Celf5	Intron
chr7:43796867-43796976	-0.633148	0.947869	0.0469231	0.277591	DownNoFDR	Klk8	.	Klk8	Promoter.Up
chrX:102505070-102505220	-0.63303	1.19281	0.0269937	0.207122	DownNoFDR	Hdac8	.	Hdac8	Promoter.Up
chr19:26707033-26707332	-0.632419	1.63812	0.0133238	0.140563	DownNoFDR	Smarca2	.	Smarca2	Promoter.Down
chr14:32321868-32322147	-0.632363	1.38803	0.0287547	0.214611	DownNoFDR	Ogdhl	.	Ogdhl	Promoter.Up
chr3:142476013-142476181	-0.631875	2.00062	0.00364607	0.0635832	DownNoFDR	.	Gbp5	Gbp5	Dis5 (5' distal regions)
chr5:37118376-37118517	-0.630988	1.23198	0.02755	0.209419	DownNoFDR	.	Jakmip1	Jakmip1	Intron
chr4:152341013-152341167	-0.630624	1.09645	0.0357362	0.240476	DownNoFDR	Chd5	.	Chd5	Promoter.Up
chr5:142376174-142376370	-0.630515	1.85805	0.00728512	0.0980146	DownNoFDR	.	Foxk1	Foxk1	Dis5 (5' distal regions)
chr4:108434360-108434551	-0.630337	1.07561	0.0402303	0.256517	DownNoFDR	.	Gpx7, Tut4	Tut4	Dis5 (5' distal regions)
chrX:53653044-53653209	-0.629563	0.925571	0.0469623	0.277676	DownNoFDR	.	Rtl8a, Rtl8b, Rtl8c	Rtl8a	Dis5 (5' distal regions)
chr12:115671841-115672025	-0.629224	1.60713	0.0169494	0.160708	DownNoFDR	.	.	Zfp386	Dis5 (5' distal regions)
chr12:40248808-40249189	-0.627962	2.6493	0.000188557	0.00877995	Down	Ifrd1	.	Ifrd1	Promoter.Up
chr1:58416184-58416337	-0.625987	1.63417	0.0113885	0.128297	DownNoFDR	Clk1	.	Clk1	Promoter.Down
chr7:114416289-114416370	-0.625764	1.08061	0.0391693	0.252722	DownNoFDR	Pde3b	.	Pde3b	Promoter.Up
chr15:25557294-25557458	-0.625309	1.11065	0.037057	0.24563	DownNoFDR	.	.	Myo10	Intron
chr11:49697765-49697944	-0.624911	1.33938	0.0251897	0.199806	DownNoFDR	.	Cnot6, Scgb3a1	Cnot6	Promoter.Up
chr7:25636417-25636654	-0.624862	1.03734	0.0457731	0.274307	DownNoFDR	.	B3gnt8, B9d2, Bckdha, Dmac2, Erich4, Exosc5, Tmem91	Bckdha	Intron
chr3:65793420-65793963	-0.623864	1.94296	0.00505604	0.0785025	DownNoFDR	.	.	Lekr1	Intron
chr1:128077176-128077409	-0.623724	1.52205	0.0144654	0.147016	DownNoFDR	.	R3hdm1, Zranb3	Zranb3	Intron
chr17:34958798-34958903	-0.623568	1.70637	0.0134114	0.141253	DownNoFDR	Hspa1b	.	Hspa1b	Promoter.Down
chr11:94570706-94570948	-0.622946	1.20988	0.0350477	0.238002	DownNoFDR	Acsf2	.	Acsf2	Promoter.Up
chr16:8745811-8746102	-0.621093	1.64987	0.0109904	0.125812	DownNoFDR	.	Usp7	Usp7	Intron
chr12:21075827-21076008	-0.620387	1.29192	0.0250958	0.199462	DownNoFDR	.	Asap2	Asap2	Intron
chrX:167106178-167106259	-0.619543	1.34234	0.0329609	0.230456	DownNoFDR	.	.	Tmsb4x	Dis5 (5' distal regions)
chr3:101098127-101098430	-0.618798	1.42219	0.0234907	0.19223	DownNoFDR	.	Ptgfrn	Ptgfrn	Intron
chr2:75915112-75915341	-0.618749	1.46249	0.0225821	0.188237	DownNoFDR	.	Agps, Ttc30b	Agps	Intron
chr2:139934593-139935131	-0.618524	2.56279	0.000433362	0.0157581	Down	.	.	Tasp1	Intron
chr8:46953495-46953741	-0.618223	2.22758	0.00190847	0.042148	Down	.	Enpp6	Enpp6	Dis5 (5' distal regions)
chr2:157071641-157071858	-0.618138	1.39608	0.023048	0.19027	DownNoFDR	.	Samhd1, Soga1, Tldc2	Soga1	Intron
chr14:64069944-64070134	-0.617338	1.49959	0.0240305	0.194539	DownNoFDR	.	Prss51, Prss52, Prss55, Rp1l1	Prss55	Dis5 (5' distal regions)
chr15:64111499-64111601	-0.616906	1.42286	0.0213803	0.182818	DownNoFDR	.	Asap1	Asap1	Intron
chr13:60612206-60612535	-0.616766	1.7635	0.0127053	0.136747	DownNoFDR	.	Dapk1	Dapk1	Intron
chr6:54902641-54902873	-0.616632	2.07842	0.00328737	0.0595086	DownNoFDR	.	Nod1	Nod1	Promoter.Down
chr10:40400939-40401192	-0.616391	1.11755	0.0432283	0.266282	DownNoFDR	.	.	Cdk19	Intron
chr19:60608912-60609045	-0.616217	1.48334	0.0184543	0.16845	DownNoFDR	.	Cacul1	Cacul1	Dis5 (5' distal regions)
chr13:43469257-43469458	-0.615984	1.57383	0.0168321	0.160047	DownNoFDR	.	Ranbp9	Ranbp9	Intron
chr6:54828338-54828575	-0.615938	2.33811	0.00181198	0.040891	Down	.	Znrf2	Znrf2	Intron
chr16:59459284-59459769	-0.615721	2.18998	0.00279699	0.0538747	DownNoFDR	.	Riox2	Riox2	Intron
chr9:110946135-110946260	-0.614739	1.57142	0.015149	0.150803	DownNoFDR	Tdgf1	.	Tdgf1	Promoter.Up
chr11:20072276-20072470	-0.614556	1.46564	0.0224662	0.187827	DownNoFDR	.	Actr2	Actr2	Exon
chrX:139610076-139610311	-0.614047	1.57898	0.0135332	0.141857	DownNoFDR	Rnf128	.	Rnf128	Promoter.Up
chr12:30922451-30922740	-0.613726	1.83319	0.00739069	0.098945	DownNoFDR	.	Acp1, Alkal2, Sh3yl1	Sh3yl1	Intron
chr13:32660427-32660700	-0.613344	1.69675	0.0100602	0.119583	DownNoFDR	.	.	Mylk4	Dis3 (3' distal regions)
chr6:142572805-142573059	-0.612612	1.59508	0.0161199	0.15634	DownNoFDR	Kcnj8	.	Kcnj8	Promoter.Up
chr12:71073489-71073656	-0.612522	1.29671	0.0332528	0.231518	DownNoFDR	.	Arid4a, Tomm20l	Arid4a	Intron
chr3:52729027-52729299	-0.611194	1.50589	0.0197159	0.174813	DownNoFDR	.	.	Cog6	Dis5 (5' distal regions)
chr7:102388049-102388355	-0.611118	1.5919	0.0149869	0.149909	DownNoFDR	.	Stim1	Stim1	Intron
chr17:30131849-30132176	-0.610669	2.15272	0.00247768	0.049883	Down	.	Zfand3	Zfand3	Intron
chr5:65156947-65157116	-0.610373	1.80946	0.00804189	0.103959	DownNoFDR	Klhl5	.	Klhl5	Promoter.Down
chr6:108572828-108573015	-0.609945	1.82755	0.00777909	0.101851	DownNoFDR	.	.	Itpr1	Dis5 (5' distal regions)
chr5:113670692-113670961	-0.609231	1.594	0.0190361	0.17139	DownNoFDR	.	Cmklr1	Cmklr1	Dis5 (5' distal regions)
chr8:127515988-127516393	-0.609124	3.04375	2.22537e-05	0.00182561	Down	.	.	Pard3	Intron
chr8:125720157-125720377	-0.608881	1.48791	0.0224622	0.187819	DownNoFDR	.	Ntpcr	Ntpcr	Dis5 (5' distal regions)
chr8:121694598-121694737	-0.608558	1.55295	0.0183032	0.167644	DownNoFDR	.	Jph3, Zcchc14	Jph3	Dis5 (5' distal regions)
chr5:122317402-122317635	-0.608455	1.89122	0.00818371	0.105119	DownNoFDR	.	Pptc7, Rad9b, Vps29	Pptc7	Intron
chr11:107140816-107141063	-0.607744	1.24515	0.0370529	0.245622	DownNoFDR	.	Bptf, Nol11	Bptf	Dis5 (5' distal regions)
chr9:61932100-61932246	-0.607589	1.11677	0.0437107	0.267942	DownNoFDR	Kif23	.	Kif23	Exon
chr4:134041969-134042280	-0.607364	1.4092	0.0357889	0.240643	DownNoFDR	.	Crybg2, Dhdds, Lin28a, Zfp683	Zfp683	Dis5 (5' distal regions)
chr1:73826435-73826560	-0.606749	1.03138	0.0481949	0.28165	DownNoFDR	.	.	Tns1	Intron
chr2:35423789-35424268	-0.605983	2.13861	0.00336263	0.0603846	DownNoFDR	Ggta1	.	Ggta1	Promoter.Up
chr18:56981218-56981415	-0.604762	1.08896	0.0467656	0.277219	DownNoFDR	.	.	March3	Dis5 (5' distal regions)
chr14:61647999-61648093	-0.604718	1.9739	0.00523323	0.0803623	DownNoFDR	.	Kcnrg, Trim13	Kcnrg	Promoter.Up
chr11:96985610-96985713	-0.604582	1.91538	0.00557601	0.0835719	DownNoFDR	.	Pnpo, Scrn2, Sp2, Sp6	Sp2	Dis5 (5' distal regions)
chr2:32438506-32438710	-0.604437	1.38611	0.0273565	0.208624	DownNoFDR	.	Naif1, Ptges2, Slc25a25	Slc25a25	Intron
chr1:160922071-160922193	-0.603729	1.08447	0.044422	0.269956	DownNoFDR	.	Rc3h1	Rc3h1	Intron
chr9:70246975-70247108	-0.603357	1.31097	0.0282436	0.212611	DownNoFDR	.	Myo1e	Myo1e	Intron
chr7:25000124-25000575	-0.602234	1.42709	0.0318317	0.226364	DownNoFDR	.	Atp1a3, Rabac1	Atp1a3	Exon
chr5:32096924-32097314	-0.60163	1.3628	0.032635	0.229278	DownNoFDR	.	Babam2, Fosl2	Babam2	Dis5 (5' distal regions)
chr17:46848814-46849047	-0.601476	1.34798	0.0294267	0.216936	DownNoFDR	.	Bicral, Tbcc	Bicral	Dis5 (5' distal regions)
chr9:44648957-44649099	-0.60081	1.32321	0.0341396	0.234699	DownNoFDR	.	Ddx6, Phldb1, Treh	Treh	Dis5 (5' distal regions)
chr6:49159901-49160306	-0.600748	2.14871	0.00336875	0.0603974	DownNoFDR	.	Igf2bp3	Igf2bp3	Intron
chr5:118331679-118332120	-0.600713	2.86641	0.000193632	0.00895361	Down	.	.	Rnft2	Intergenic
chr16:23306030-23306268	-0.599992	1.56663	0.0234381	0.192017	DownNoFDR	.	St6gal1	St6gal1	Intron
chr5:111039722-111040133	-0.599042	2.64909	0.000424082	0.0155174	Down	.	.	Ttc28	Intron
chr11:40743973-40744281	-0.599033	2.17238	0.00283395	0.0543094	DownNoFDR	.	Ccng1, Hmmr, Mat2b, Nudcd2	Nudcd2	Dis5 (5' distal regions)
chr10:42843250-42843370	-0.599033	1.66499	0.0209707	0.180944	DownNoFDR	.	Scml4, Sec63	Scml4	Dis5 (5' distal regions)
chr16:94254480-94254877	-0.598465	2.89292	0.000175947	0.00835849	Down	.	Hlcs	Hlcs	Intron
chr11:73094317-73094524	-0.598314	1.39256	0.029988	0.218651	DownNoFDR	.	Haspin, Itgae, Ncbp3	Itgae	Intron
chr3:97585527-97585701	-0.598225	1.72429	0.013611	0.142261	DownNoFDR	.	Chd1l, Fmo5	Chd1l	Intron
chr6:91506062-91506322	-0.59817	2.28058	0.00330518	0.0597018	DownNoFDR	.	Chchd4, Lsm3, Tmem43, Xpc	Xpc	Intron
chr9:44074519-44074656	-0.59815	1.12552	0.0417595	0.261768	DownNoFDR	.	C1qtnf5, Mfrp, Rnf26, Thy1, Usp2	Usp2	Intron
chr7:83695954-83696081	-0.597802	1.58465	0.0170801	0.161351	DownNoFDR	.	Il16	Il16	Intron
chr1:91987983-91988351	-0.597077	2.50505	0.000672838	0.0210974	Down	.	Hdac4	Hdac4	Promoter.Up
chr9:96402713-96402847	-0.597	1.16705	0.0430838	0.265814	DownNoFDR	.	Atp1b3	Atp1b3	Dis5 (5' distal regions)
chr11:120850746-120850910	-0.596749	1.52448	0.0198057	0.175247	DownNoFDR	.	Ccdc57, Fasn	Ccdc57	Intron
chr14:53349239-53349385	-0.596202	1.57261	0.0233702	0.191775	DownNoFDR	.	.	Trdd1	Promoter.Up
chr9:45266270-45266407	-0.595815	1.28412	0.0322635	0.227681	DownNoFDR	.	Il10ra	Il10ra	Promoter.Down
chr8:20013385-20013563	-0.595803	1.44654	0.0230707	0.19038	DownNoFDR	.	.	Defb7	Intergenic
chr12:105001048-105001221	-0.594808	1.58082	0.0220962	0.186049	DownNoFDR	.	Glrx5, Syne3	Syne3	Intron
chr5:28416129-28416373	-0.593989	1.68861	0.0126946	0.136725	DownNoFDR	.	Rbm33	Rbm33	Exon
chr17:73873557-73873691	-0.593213	1.21136	0.0361311	0.242026	DownNoFDR	.	Xdh	Xdh	Dis3 (3' distal regions)
chr12:32168762-32169249	-0.59293	3.59796	9.20863e-07	0.000162571	Down	.	Pik3cg	Pik3cg	Dis3 (3' distal regions)
chr7:48900811-48901090	-0.592373	1.15504	0.0430169	0.26559	DownNoFDR	.	E2f8, Nav2	Nav2	Intron
chr3:98354021-98354232	-0.591589	1.78225	0.011949	0.131861	DownNoFDR	.	Phgdh, Zfp697	Phgdh	Dis5 (5' distal regions)
chr13:30802022-30802227	-0.591468	1.09407	0.0491467	0.284774	DownNoFDR	.	.	Irf4	Dis3 (3' distal regions)
chr13:25116095-25116236	-0.591246	1.20137	0.0461937	0.275666	DownNoFDR	.	Dcdc2a	Dcdc2a	Intron
chr12:115952412-115952612	-0.591196	2.03336	0.00477787	0.0756174	DownNoFDR	.	.	Zfp386	Promoter.Down
chr14:15397603-15398086	-0.590645	2.49161	0.00100822	0.0274918	Down	.	Lrrc3b	Lrrc3b	Intron
chr4:49688726-49688922	-0.589402	1.28839	0.0353246	0.239021	DownNoFDR	.	Grin3a, Ppp3r2, Rnf20	Ppp3r2	Intron
chr7:4674336-4674641	-0.589339	2.40734	0.00320174	0.0586263	DownNoFDR	.	Brsk1, Hspbp1, Ppp6r1, Tmem86b	Hspbp1	Intron
chr19:25334471-25334638	-0.589207	1.52658	0.0281944	0.212419	DownNoFDR	.	.	Kank1	Intron
chr10:128259005-128259205	-0.58905	1.59102	0.0264129	0.204933	DownNoFDR	.	Apof, Apon, Il23a, Mip, Pan2, Spryd4, Stat2, Timeless	Apon	Dis5 (5' distal regions)
chr2:31459105-31459294	-0.58878	1.99825	0.00923086	0.113384	DownNoFDR	.	Ass1, Hmcn2	Hmcn2	Exon
chr8:86719438-86719663	-0.588177	1.99873	0.00663574	0.0927937	DownNoFDR	.	Siah1a	Siah1a	Intron
chr15:3309867-3310191	-0.588065	1.9044	0.00749711	0.0996931	DownNoFDR	.	Ccdc152, Selenop	Ccdc152	Dis5 (5' distal regions)
chr9:75537062-75537262	-0.587977	1.56366	0.0198655	0.175522	DownNoFDR	.	Tmod3	Tmod3	Intron
chr7:28294573-28294868	-0.587911	1.31909	0.0307746	0.221758	DownNoFDR	Dll3	.	Dll3	Promoter.Up
chr2:28976761-28976905	-0.587264	1.42267	0.0287869	0.21469	DownNoFDR	.	.	Barhl1	Intron
chr18:6241887-6242000	-0.587028	1.84014	0.00999715	0.119073	DownNoFDR	Kif5b	.	Kif5b	Promoter.Up
chr4:6663631-6664037	-0.586929	2.50154	0.000966016	0.0266763	Down	.	Tox	Tox	Dis5 (5' distal regions)
chr15:68961801-68962029	-0.5869	1.26778	0.0358608	0.240909	DownNoFDR	.	Khdrbs3	Khdrbs3	Intron
chr1:64136239-64136613	-0.586534	2.15304	0.00475092	0.0753696	DownNoFDR	.	Klf7	Klf7	Dis5 (5' distal regions)
chr19:57478169-57478360	-0.586299	1.83703	0.012711	0.136766	DownNoFDR	.	Trub1	Trub1	Intron
chrX:167276976-167277252	-0.585855	1.7109	0.0239519	0.194177	DownNoFDR	.	Tlr8	Tlr8	Dis5 (5' distal regions)
chr3:58503832-58504036	-0.585258	1.54515	0.0205597	0.178962	DownNoFDR	.	Eif2a, Serp1	Eif2a	Dis5 (5' distal regions)
chr1:59895576-59895822	-0.584409	1.27087	0.037222	0.246038	DownNoFDR	.	Bmpr2, Fam117b	Fam117b	Dis5 (5' distal regions)
chr8:128524517-128524865	-0.584252	1.74741	0.0143106	0.146211	DownNoFDR	.	.	Itgb1	Dis3 (3' distal regions)
chr17:28769140-28769412	-0.584096	2.07894	0.00796046	0.103291	DownNoFDR	Mapk13	.	Mapk13	Promoter.Up
chr19:18619744-18620011	-0.583772	2.58569	0.000620161	0.0200482	Down	.	Nmrk1, Ostf1	Ostf1	Intron
chr19:53119287-53119608	-0.583578	1.75811	0.0151425	0.150787	DownNoFDR	.	Add3	Add3	Dis5 (5' distal regions)
chr4:45941851-45942020	-0.583546	1.79044	0.0125063	0.135683	DownNoFDR	.	Ccdc180, Tdrd7	Tdrd7	Exon
chr10:108203539-108203762	-0.583492	1.53058	0.023605	0.192743	DownNoFDR	.	Ppp1r12a	Ppp1r12a	Intron
chr8:104644337-104644423	-0.58335	1.15343	0.0472613	0.278579	DownNoFDR	.	Cdh16, Ciao2b, Rrad	Ciao2b	Intron
chr13:97249583-97249851	-0.583264	1.33267	0.0341238	0.234665	DownNoFDR	.	Enc1	Enc1	Intron
chr4:12780394-12780605	-0.582709	1.24191	0.0378169	0.247735	DownNoFDR	.	.	Triqk	Dis5 (5' distal regions)
chr6:129591540-129591846	-0.582194	1.43838	0.0261275	0.20391	DownNoFDR	Klrd1	.	Klrd1	Promoter.Up
chr13:63449534-63449764	-0.581964	1.36641	0.0319247	0.22668	DownNoFDR	.	Fancc	Fancc	Intron
chr2:173076920-173077204	-0.581606	1.7139	0.0171254	0.161554	DownNoFDR	.	Ctcfl	Ctcfl	Dis5 (5' distal regions)
chr10:95892137-95892329	-0.581334	1.95218	0.00758058	0.100382	DownNoFDR	.	Eea1	Eea1	Dis5 (5' distal regions)
chr17:88755575-88755760	-0.580136	1.85796	0.00943648	0.114958	DownNoFDR	.	Lhcgr	Lhcgr	Exon
chr17:42883903-42884133	-0.579936	1.5244	0.0374251	0.24655	DownNoFDR	.	Cd2ap	Cd2ap	Dis5 (5' distal regions)
chr11:101885942-101886294	-0.579667	2.54672	0.00111558	0.0294945	Down	.	Meox1	Meox1	Promoter.Up
chr11:76037652-76037861	-0.578988	2.127	0.00507623	0.0786952	DownNoFDR	.	Rflnb	Rflnb	Dis5 (5' distal regions)
chr5:65005333-65005558	-0.578891	1.77665	0.0127218	0.136823	DownNoFDR	.	Fam114a1, Tlr6	Fam114a1	Intron
chr17:6691734-6691869	-0.577835	1.56516	0.0212291	0.182249	DownNoFDR	.	Dynlt1f, Sytl3	Sytl3	Intron
chr6:99305388-99305501	-0.57752	1.52071	0.026434	0.204975	DownNoFDR	.	Foxp1	Foxp1	Intron
chr1:189703231-189703416	-0.577291	1.6519	0.019158	0.171966	DownNoFDR	.	Cenpf, Ptpn14	Cenpf	Dis5 (5' distal regions)
chr1:88506471-88506712	-0.576874	1.39932	0.0335773	0.232695	DownNoFDR	.	Glrp1	Glrp1	Intron
chr11:20655806-20656212	-0.576828	1.2775	0.0418574	0.261889	DownNoFDR	.	Aftph, Sertad2	Sertad2	Dis3 (3' distal regions)
chr2:164857233-164857811	-0.576539	2.77155	0.000448425	0.0161027	Down	Pltp	.	Pltp	Promoter.Up
chr19:37565914-37566025	-0.576393	1.28421	0.0396262	0.254341	DownNoFDR	.	Exoc6	Exoc6	Intron
chr5:100826094-100826247	-0.57639	1.51175	0.0307366	0.221627	DownNoFDR	.	Abraxas1, Gpat3, Helq, Mrps18c	Abraxas1	Dis5 (5' distal regions)
chr4:16088391-16088613	-0.576306	1.20591	0.0488486	0.283821	DownNoFDR	.	.	Osgin2	Dis3 (3' distal regions)
chr13:8869712-8869854	-0.574133	2.452	0.00118227	0.030704	Down	Wdr37	.	Wdr37	Promoter.Down
chr11:97072651-97072868	-0.573358	1.75499	0.0236872	0.193016	DownNoFDR	.	Lrrc46, Mrpl10, Osbpl7, Scrn2, Tbx21	Osbpl7	Dis5 (5' distal regions)
chr3:103386028-103386222	-0.57325	2.85945	0.000152904	0.0075947	Down	.	Trim33	Trim33	Dis5 (5' distal regions)
chr14:27183714-27183866	-0.573044	1.70754	0.016631	0.15916	DownNoFDR	.	.	Arhgef3	Intron
chr14:14088612-14088843	-0.572149	2.35252	0.00221973	0.04638	Down	Atxn7	.	Atxn7	Intron
chr15:68228285-68228512	-0.57209	1.49329	0.0269753	0.207082	DownNoFDR	.	Zfat	Zfat	Intron
chr4:48268129-48268405	-0.571961	1.67649	0.0268427	0.206539	DownNoFDR	.	Erp44, Invs	Erp44	Intron
chr5:8075180-8075639	-0.571594	2.03588	0.0107561	0.124507	DownNoFDR	.	Adam22, Sri	Sri	Exon
chr17:28600870-28601129	-0.571407	1.98549	0.0132231	0.140045	DownNoFDR	Srpk1	.	Srpk1	Promoter.Up
chr5:140271001-140271608	-0.571138	2.06918	0.0115503	0.12932	DownNoFDR	.	Mad1l1	Mad1l1	Intron
chr1:173809382-173809541	-0.570915	1.29402	0.0389541	0.252102	DownNoFDR	.	Ifi204	Ifi204	Dis5 (5' distal regions)
chr11:87935438-87935816	-0.570689	2.36142	0.00243649	0.0493628	Down	.	Dynll2, Olfr462, Olfr463, Olfr464	Olfr464	Dis5 (5' distal regions)
chr17:52448668-52449089	-0.570301	1.70445	0.0196406	0.174391	DownNoFDR	.	.	Kcnh8	Intergenic
chr2:5486755-5486973	-0.570156	2.09405	0.00766944	0.10108	DownNoFDR	.	.	Camk1d	Intron
chr7:74663849-74664325	-0.569198	2.87907	0.000159357	0.00782947	Down	.	.	Slco3a1	Dis5 (5' distal regions)
chr4:123717711-123717801	-0.568484	1.39357	0.0350792	0.238159	DownNoFDR	Ndufs5	.	Ndufs5	Promoter.Up
chr11:75989666-75989885	-0.567739	1.65632	0.0198885	0.175657	DownNoFDR	.	Rflnb	Rflnb	Dis5 (5' distal regions)
chr15:76087414-76087517	-0.567314	1.4481	0.0373481	0.246312	DownNoFDR	Nrbp2	.	Nrbp2	Exon
chr5:148794609-148794757	-0.566851	1.66365	0.0183724	0.167957	DownNoFDR	.	.	Katnal1	Dis5 (5' distal regions)
chr12:8344958-8345306	-0.566808	2.36031	0.00248988	0.0500077	DownNoFDR	.	Gdf7, Hs1bp3	Hs1bp3	TES (transcription end sites)
chr6:38381126-38381278	-0.566738	1.39425	0.0336069	0.232774	DownNoFDR	Ttc26	.	Ttc26	Promoter.Up
chr11:49723205-49723558	-0.565583	2.85307	0.000355194	0.0138058	Down	.	Cnot6	Cnot6	Dis5 (5' distal regions)
chr6:28351134-28351468	-0.565436	2.21731	0.0038175	0.0655419	DownNoFDR	.	Zfp800	Zfp800	Intron
chr2:61051660-61052261	-0.565173	3.49091	4.31871e-06	0.000526084	Down	.	.	Rbms1	Dis5 (5' distal regions)
chr4:11388098-11388506	-0.564368	2.86146	0.000215873	0.00970451	Down	Esrp1	.	Esrp1	Promoter.Up
chr4:98113643-98113964	-0.564241	2.23136	0.0040527	0.0678015	DownNoFDR	.	.	Nfia	Exon
chrX:48139809-48139914	-0.564174	1.86698	0.0125185	0.135713	DownNoFDR	.	Sash3, Xpnpep2	Sash3	Dis5 (5' distal regions)
chr13:92674711-92674972	-0.563351	1.68402	0.0199545	0.176043	DownNoFDR	.	Serinc5	Serinc5	Intron
chr1:21324771-21324923	-0.563112	1.66251	0.0189754	0.171092	DownNoFDR	.	Khdc1a, Khdc1c	Khdc1a	Dis5 (5' distal regions)
chr19:8536206-8536365	-0.563095	1.24679	0.0459895	0.275034	DownNoFDR	.	.	Slc22a8	Intron
chr6:145372195-145372481	-0.562692	2.20302	0.00578849	0.0856462	DownNoFDR	.	.	Lmntd1	Intron
chr13:45001261-45001357	-0.562195	1.43637	0.0341792	0.234785	DownNoFDR	Dtnbp1	.	Dtnbp1	Promoter.Down
chr14:86714166-86714645	-0.561938	2.13774	0.00523131	0.0803541	DownNoFDR	.	Diaph3	Diaph3	Intron
chr5:109996155-109996278	-0.561748	1.75887	0.016821	0.160006	DownNoFDR	Zfp932	.	Zfp932	Promoter.Up
chr13:120259810-120260108	-0.561694	1.44204	0.0400225	0.255741	DownNoFDR	.	AF067061	AF067061	Dis5 (5' distal regions)
chr5:64518928-64519345	-0.561585	1.83985	0.0131474	0.139409	DownNoFDR	.	.	Tbc1d1	Dis5 (5' distal regions)
chr3:146063152-146063522	-0.561426	2.07657	0.00650093	0.0917455	DownNoFDR	.	Wdr63	Wdr63	Exon
chr18:6144972-6145271	-0.561324	1.31833	0.0465957	0.276714	DownNoFDR	.	Arhgap12	Arhgap12	Dis5 (5' distal regions)
chr11:23667295-23667383	-0.560475	1.57251	0.0269997	0.20713	DownNoFDR	Pex13, Pus10	.	Pus10	Promoter.Up
chr10:119011087-119011300	-0.560152	2.13834	0.00560961	0.0839005	DownNoFDR	.	.	Dyrk2	Intergenic
chr12:77789526-77789757	-0.559215	1.88691	0.0118451	0.131108	DownNoFDR	.	.	Fut8	Dis3 (3' distal regions)
chr16:90830669-90830926	-0.558967	1.6125	0.0232694	0.191463	DownNoFDR	Eva1c	.	Eva1c	Promoter.Up
chr3:143599210-143599400	-0.558627	1.21885	0.0498978	0.287365	DownNoFDR	.	.	Lmo4	Dis5 (5' distal regions)
chr1:38934777-38934944	-0.55848	1.77996	0.01567	0.153608	DownNoFDR	.	Chst10, Nms	Nms	Dis5 (5' distal regions)
chr2:32581611-32581784	-0.558405	1.81736	0.0158836	0.15488	DownNoFDR	Pip5kl1	.	Pip5kl1	Promoter.Down
chr13:113170345-113170619	-0.558227	1.51909	0.0276462	0.209948	DownNoFDR	.	Esm1, Gzmk	Gzmk	TES (transcription end sites)
chr4:128594062-128594431	-0.557375	2.08625	0.00706942	0.0963228	DownNoFDR	.	Csmd2, Tlr12, Zscan20	Zscan20	Intron
chr10:121409739-121409928	-0.556688	1.57872	0.0297525	0.217946	DownNoFDR	.	Gns	Gns	TES (transcription end sites)
chr2:9848304-9848675	-0.556112	1.80995	0.014787	0.148938	DownNoFDR	.	Gata3	Gata3	Dis5 (5' distal regions)
chr13:111852934-111853131	-0.555619	1.36872	0.04603	0.2752	DownNoFDR	.	Map3k1	Map3k1	Promoter.Up
chr14:32022549-32022848	-0.555207	2.42464	0.00200644	0.0436455	Down	.	Galnt15	Galnt15	Promoter.Up
chr19:45544597-45544742	-0.555133	1.58112	0.0274622	0.209081	DownNoFDR	.	Fbxw4, Poll	Poll	Dis5 (5' distal regions)
chr19:3719426-3719620	-0.554972	2.14104	0.00725673	0.0977699	DownNoFDR	.	Kmt5b, Lrp5	Lrp5	TES (transcription end sites)
chr3:52397378-52397562	-0.554943	2.46521	0.0027935	0.0538672	DownNoFDR	.	.	Foxo1	Dis5 (5' distal regions)
chr2:132658433-132658786	-0.554147	2.30114	0.00545414	0.0825569	DownNoFDR	.	Shld1	Shld1	Dis5 (5' distal regions)
chr12:115847781-115848006	-0.553237	1.88956	0.0117136	0.130291	DownNoFDR	.	.	Zfp386	Promoter.Down
chr10:5194430-5194571	-0.551883	1.8844	0.0129248	0.138015	DownNoFDR	Syne1	.	Syne1	Exon
chr14:121405616-121405940	-0.551547	2.42316	0.00390575	0.0664428	DownNoFDR	.	Stk24	Stk24	Dis5 (5' distal regions)
chr8:113679420-113679704	-0.551359	1.77838	0.0190558	0.171479	DownNoFDR	.	Mon1b, Syce1l	Syce1l	Dis3 (3' distal regions)
chr7:82773280-82773585	-0.551037	1.89882	0.0139238	0.144188	DownNoFDR	.	.	Mex3b	Intron
chr11:46216800-46217113	-0.550931	1.30541	0.0487279	0.283462	DownNoFDR	.	Fndc9	Fndc9	Intron
chr9:77671062-77671358	-0.550878	1.80471	0.0206856	0.17968	DownNoFDR	.	Klhl31	Klhl31	Dis3 (3' distal regions)
chr1:98179145-98179317	-0.55087	1.78603	0.0224674	0.187827	DownNoFDR	.	.	Pam	Intron
chr12:5119751-5120053	-0.550261	1.76895	0.0205195	0.17872	DownNoFDR	.	.	Atad2b	Intron
chr4:47368793-47369018	-0.549829	1.50811	0.0347799	0.237092	DownNoFDR	.	Tgfbr1	Tgfbr1	Intron
chr16:23286312-23286802	-0.549715	3.63184	1.96506e-06	0.00029258	Down	.	St6gal1	St6gal1	Intron
chr16:92575863-92576135	-0.549686	1.76729	0.0223589	0.18745	DownNoFDR	.	.	Clic6	Dis5 (5' distal regions)
chr4:102604054-102604220	-0.549665	1.54836	0.0277105	0.210216	DownNoFDR	.	Pde4b	Pde4b	Intron
chr6:70815606-70815769	-0.54935	1.41213	0.0442276	0.26936	DownNoFDR	.	Eif2ak3, Rpia	Rpia	Dis5 (5' distal regions)
chr9:15043007-15043130	-0.548446	1.99092	0.0101457	0.120084	DownNoFDR	Panx1	.	Panx1	Promoter.Down
chr16:57558248-57558504	-0.548002	1.74794	0.0273478	0.208595	DownNoFDR	.	Cmss1, Filip1l	Filip1l	Intron
chr5:140638091-140638305	-0.546892	1.75164	0.0190289	0.171361	DownNoFDR	Ttyh3	.	Ttyh3	Promoter.Up
chr7:109726245-109726495	-0.5468	1.90192	0.0162503	0.157114	DownNoFDR	.	Akip1, Ascl3, St5, Tmem9b	Ascl3	TES (transcription end sites)
chr2:74705771-74705981	-0.546258	1.57675	0.0411037	0.259642	DownNoFDR	Hoxd8	.	Hoxd8	Promoter.Down
chr6:136899020-136899224	-0.545852	1.90376	0.0166652	0.159333	DownNoFDR	.	Arhgdib, Art4, Erp27, Mgp, Pde6h	Erp27	Dis5 (5' distal regions)
chr4:43936356-43936525	-0.545846	1.45282	0.0401334	0.256201	DownNoFDR	.	Ccin, Glipr2, Reck	Reck	Intron
chr17:64726091-64726347	-0.545449	2.83885	0.000614817	0.0199334	Down	.	Man2a1	Man2a1	Intron
chr6:41151080-41151342	-0.545112	1.47938	0.0373451	0.246312	DownNoFDR	.	Trbv14	Trbv14	Promoter.Up
chr5:120601462-120601571	-0.545087	1.4127	0.0410792	0.259619	DownNoFDR	.	Cfap73, Ddx54, Iqcd, Rasal1, Rita1, Tpcn1	Rita1	Intron
chr8:127501896-127502236	-0.544978	2.14394	0.00744514	0.0993363	DownNoFDR	.	.	Pard3	Intron
chr9:77843524-77843871	-0.54437	1.47705	0.038408	0.250191	DownNoFDR	.	.	Elovl5	Intron
chr17:63093101-63093547	-0.544169	1.67601	0.0242811	0.195624	DownNoFDR	.	.	Efna5	Intron
chr17:64628879-64629156	-0.544083	2.0804	0.00876686	0.109814	DownNoFDR	.	Man2a1	Man2a1	Intron
chr1:38601815-38602079	-0.543553	2.044	0.0100437	0.11948	DownNoFDR	.	Aff3	Aff3	Intron
chr1:187308466-187308953	-0.542616	3.20328	8.88463e-05	0.00514082	Down	.	.	Gpatch2	Intron
chr7:68133839-68134022	-0.541773	2.66109	0.00100248	0.0273782	Down	.	Igf1r	Igf1r	Intron
chr13:73703359-73703756	-0.541275	3.10601	9.91641e-05	0.00555757	Down	Slc6a19	.	Slc6a19	Promoter.Up
chr19:42144080-42144292	-0.540275	1.71542	0.0210819	0.181503	DownNoFDR	.	Avpi1, Marveld1, Pi4k2a, Zfyve27	Marveld1	Dis5 (5' distal regions)
chr11:87955229-87955422	-0.540055	1.70867	0.0242343	0.19547	DownNoFDR	.	Dynll2, Olfr464	Dynll2	Dis5 (5' distal regions)
chr17:21399292-21399452	-0.539981	1.73557	0.0203813	0.177938	DownNoFDR	.	Zfp54, Zfp677	Zfp677	TES (transcription end sites)
chr17:81043177-81043406	-0.539762	1.66777	0.025714	0.202192	DownNoFDR	.	Thumpd2	Thumpd2	Intron
chr17:79975465-79975703	-0.53946	2.74735	0.00105984	0.0284349	Down	.	.	Hnrnpll	Intergenic
chr9:83572386-83572556	-0.539381	1.6539	0.0369903	0.245413	DownNoFDR	.	Sh3bgrl2	Sh3bgrl2	Intron
chr6:136857411-136857584	-0.538605	2.12489	0.00779775	0.101926	DownNoFDR	Art4	.	Art4	Promoter.Down
chr6:134360179-134360382	-0.538192	2.0286	0.0101159	0.119888	DownNoFDR	.	Bcl2l14	Bcl2l14	Intron
chr3:59206042-59206276	-0.537927	1.59207	0.0384008	0.250163	DownNoFDR	.	Gpr87, P2ry12, P2ry13	P2ry13	Intron
chr15:59937456-59937735	-0.537863	1.62742	0.0329169	0.230283	DownNoFDR	.	.	Trib1	Dis5 (5' distal regions)
chr18:56857758-56858051	-0.537324	1.38473	0.0458217	0.274438	DownNoFDR	.	March3	March3	Intron
chr8:48425106-48425438	-0.536798	2.44075	0.00393303	0.0666978	DownNoFDR	.	.	Tenm3	Intron
chr5:143669830-143670159	-0.536435	1.63162	0.0271063	0.207577	DownNoFDR	.	Cyth3, Usp42	Cyth3	Intron
chr2:102975679-102975948	-0.535515	1.7354	0.0239154	0.194049	DownNoFDR	.	.	Cd44	Dis3 (3' distal regions)
chr16:92641046-92641427	-0.534848	3.06549	0.000147911	0.00740774	Down	.	.	Runx1	Intron
chr1:106628841-106629032	-0.534109	1.65811	0.0258066	0.202517	DownNoFDR	.	.	Bcl2	Intron
chr19:34270437-34270659	-0.534005	1.75547	0.0234153	0.191986	DownNoFDR	.	Acta2, Fas, Stambpl1	Acta2	Dis5 (5' distal regions)
chr5:31226654-31226994	-0.533508	2.71984	0.00117227	0.0305273	Down	.	Eif2b4, Gtf3c2, Ift172, Krtcap3, Nrbp1, Ppm1g, Snx17, Zfp513	Ppm1g	Dis5 (5' distal regions)
chr12:12275545-12275766	-0.533372	1.70332	0.0267156	0.206036	DownNoFDR	.	Fam49a	Fam49a	Intron
chr2:128296885-128297094	-0.532716	2.59408	0.00215132	0.045486	Down	.	.	Bcl2l11	Intron
chr10:40125260-40125583	-0.531131	2.26053	0.00530972	0.0810797	DownNoFDR	.	Slc16a10	Slc16a10	Intron
chr16:35270507-35270661	-0.530751	1.49608	0.0478664	0.28061	DownNoFDR	Adcy5	.	Adcy5	Intron
chr10:99115641-99115777	-0.530644	1.97988	0.013808	0.143509	DownNoFDR	.	Galnt4, Phxr2, Poc1b	Galnt4	Intron
chr18:56716452-56716738	-0.530325	1.70009	0.0276679	0.210003	DownNoFDR	.	Lmnb1	Lmnb1	Intron
chr8:120543733-120543936	-0.529749	2.43433	0.00317103	0.0582393	DownNoFDR	.	Gins2, Gse1	Gse1	Dis5 (5' distal regions)
chr1:4786120-4786270	-0.529584	1.81147	0.0194865	0.173743	DownNoFDR	Mrpl15	.	Mrpl15	Promoter.Up
chr9:94691389-94691606	-0.529363	2.23416	0.00723468	0.0976243	DownNoFDR	.	Slc9a9	Slc9a9	Intron
chr12:115257835-115258205	-0.528285	2.92821	0.000350787	0.0137329	Down	.	.	Zfp386	Promoter.Down
chr6:22494023-22494235	-0.526896	2.56914	0.00221825	0.0463701	Down	.	.	Fam3c	Intergenic
chr4:88877758-88878119	-0.526775	1.75897	0.0224969	0.187856	DownNoFDR	.	Ifna1, Ifna4, Ifna5, Ifne	Ifne	TES (transcription end sites)
chr14:60072556-60072886	-0.526421	1.86772	0.017816	0.165352	DownNoFDR	.	Atp8a2	Atp8a2	Intron
chr18:80255144-80255316	-0.526291	2.08945	0.0110014	0.125869	DownNoFDR	Pqlc1	.	Pqlc1	Promoter.Up
chr15:25892969-25893184	-0.526267	1.93781	0.0151467	0.150803	DownNoFDR	.	Retreg1	Retreg1	Intron
chr9:59928957-59929230	-0.526253	2.23125	0.0082603	0.105669	DownNoFDR	.	Myo9a, Nr2e3	Myo9a	Intron
chr3:136895620-136895746	-0.526239	1.44007	0.0493995	0.285632	DownNoFDR	.	Ppp3ca	Ppp3ca	Intron
chr6:127433967-127434509	-0.526097	2.36337	0.00572555	0.0849611	DownNoFDR	.	Parp11	Parp11	Dis5 (5' distal regions)
chr18:84159270-84159587	-0.525459	1.84745	0.0221009	0.186071	DownNoFDR	.	.	Zadh2	Intron
chr1:155041124-155041388	-0.525048	3.08998	0.000274565	0.0115828	Down	.	.	Ier5	Intron
chr11:102088446-102088604	-0.524347	2.12093	0.00936055	0.114427	DownNoFDR	Mpp2	.	Mpp2	Promoter.Up
chr2:139925007-139925256	-0.524189	1.8233	0.0227941	0.189101	DownNoFDR	.	.	Tasp1	Intron
chr4:150653480-150653680	-0.52257	1.70248	0.0288429	0.214881	DownNoFDR	Slc45a1	.	Slc45a1	Promoter.Up
chr4:3052986-3053139	-0.522085	1.46877	0.0431695	0.266043	DownNoFDR	.	.	Vmn1r2	Intergenic
chr14:27411572-27411769	-0.521787	1.77061	0.0239323	0.194118	DownNoFDR	.	Tasor	Tasor	Dis5 (5' distal regions)
chr8:108704265-108704668	-0.521583	2.07067	0.014649	0.148067	DownNoFDR	Zfhx3	.	Zfhx3	Promoter.Down
chr1:43403420-43403687	-0.521033	2.0227	0.0148085	0.148983	DownNoFDR	.	Nck2	Nck2	Dis5 (5' distal regions)
chr3:58581614-58581883	-0.520571	2.48429	0.00392433	0.0666283	DownNoFDR	.	Eif2a, Selenot	Selenot	Intron
chr15:79882753-79882912	-0.520542	1.95641	0.0151101	0.150624	DownNoFDR	.	Apobec3, Cbx6, Cbx7, Npcd	Apobec3	Dis5 (5' distal regions)
chr3:10241866-10242050	-0.520393	1.78963	0.0259753	0.203326	DownNoFDR	.	Fabp12, Fabp4, Fabp9	Fabp12	Promoter.Down
chr1:192794944-192795352	-0.519444	1.70521	0.0316552	0.225719	DownNoFDR	.	Hhat	Hhat	Dis5 (5' distal regions)
chr9:120171423-120171575	-0.519412	1.43452	0.0475852	0.279699	DownNoFDR	Mobp	.	Mobp	Intron
chr2:9467506-9467940	-0.518721	2.09756	0.0110905	0.126436	DownNoFDR	.	.	Gata3	Dis3 (3' distal regions)
chr10:41620080-41620304	-0.51856	1.88833	0.0209941	0.181056	DownNoFDR	.	Ccdc162	Ccdc162	Intron
chr3:137752892-137753204	-0.51822	2.80176	0.00104652	0.0281996	Down	.	.	H2afz	Dis3 (3' distal regions)
chr2:3740341-3740569	-0.517118	1.70418	0.033774	0.233397	DownNoFDR	.	Fam107b	Fam107b	Intron
chr15:3174149-3174368	-0.517116	2.41413	0.00598592	0.0874569	DownNoFDR	.	.	Selenop	Intergenic
chr4:75278889-75279118	-0.51709	3.50838	1.17867e-05	0.00113415	Down	Dmac1	.	Dmac1	Promoter.Up
chr10:111227083-111227298	-0.516564	1.74562	0.0258797	0.20282	DownNoFDR	.	Osbpl8	Osbpl8	Intron
chr1:34164726-34164902	-0.516036	1.6615	0.0342747	0.235107	DownNoFDR	.	Dst	Dst	Exon
chr18:68219103-68219448	-0.515952	3.19624	0.000203162	0.00929034	Down	.	Ldlrad4	Ldlrad4	Intron
chr17:84128306-84128563	-0.51572	1.85634	0.0254345	0.200831	DownNoFDR	.	.	Zfp36l2	Intergenic
chr5:150658698-150658927	-0.513546	1.6078	0.0459305	0.274852	DownNoFDR	.	N4bp2l2, Pds5b	N4bp2l2	Intron
chr6:50252615-50253132	-0.513102	2.66344	0.00263148	0.0517666	DownNoFDR	.	Gsdme, Osbpl3	Gsdme	Intron
chr15:102230942-102231194	-0.512907	3.32354	7.58217e-05	0.00454789	Down	Itgb7	.	Itgb7	Promoter.Down
chr19:10648235-10648552	-0.511443	1.7907	0.0302576	0.219818	DownNoFDR	Vwce	.	Vwce	Exon
chr13:108596995-108597239	-0.511165	1.53229	0.0443513	0.269791	DownNoFDR	.	.	Pde4d	Intron
chr18:34138636-34138859	-0.511134	1.49348	0.0481682	0.281551	DownNoFDR	.	.	Apc	Dis3 (3' distal regions)
chr10:36158068-36158664	-0.510837	3.74901	4.43162e-06	0.000535702	Down	.	.	Hs3st5	Intergenic
chr18:35831756-35832002	-0.51023	3.12874	0.000353976	0.0137764	Down	Cxxc5	.	Cxxc5	Promoter.Up
chr5:8426006-8426213	-0.510092	3.34223	4.48428e-05	0.00304541	Down	Slc25a40	.	Slc25a40	Promoter.Down
chr10:128715682-128715857	-0.510043	1.72225	0.0388378	0.251742	DownNoFDR	.	Cdk2, Dgka, Ikzf4, Pmel, Pym1, Rab5b, Suox	Pmel	Exon
chr6:17281722-17281975	-0.509361	1.71555	0.0306227	0.221118	DownNoFDR	Cav2	.	Cav2	Promoter.Down
chr7:58568864-58569129	-0.509195	2.93105	0.00059676	0.019512	Down	.	.	Atp10a	Dis3 (3' distal regions)
chr9:108753393-108753550	-0.509035	1.5222	0.0442676	0.269471	DownNoFDR	.	Ip6k2, Prkar2a	Prkar2a	Dis5 (5' distal regions)
chr9:103426471-103426755	-0.508742	1.71233	0.033498	0.232449	DownNoFDR	.	Bfsp2	Bfsp2	Promoter.Down
chr4:114902192-114902393	-0.508648	1.82459	0.0279269	0.211156	DownNoFDR	.	Foxd2, Foxe3	Foxd2	Promoter.Down
chr7:100178377-100178765	-0.508359	1.80312	0.0285277	0.213671	DownNoFDR	Kcne3	.	Kcne3	Promoter.Up
chr6:33618657-33618954	-0.508124	2.55169	0.00253953	0.0506231	DownNoFDR	.	.	Exoc4	Intron
chr7:139412476-139412757	-0.507903	1.51019	0.0491622	0.284839	DownNoFDR	.	Inpp5a	Inpp5a	Intron
chrX:162719732-162719926	-0.507611	1.9058	0.0199823	0.176181	DownNoFDR	.	Rbbp7	Rbbp7	Dis5 (5' distal regions)
chr12:35123501-35123930	-0.507442	2.32464	0.00640091	0.0908659	DownNoFDR	.	Snx13	Snx13	Intron
chr10:128940522-128940891	-0.507286	2.6758	0.00216935	0.0457224	Down	.	Bloc1s1, Cd63, Gdf11, Itga7, Mettl7b, Olfr9, Rdh5	Itga7	Exon
chr19:53810162-53810246	-0.506716	1.80185	0.0302049	0.219673	DownNoFDR	.	Rbm20	Rbm20	Intron
chr11:101172070-101172209	-0.506525	2.304	0.00869222	0.109163	DownNoFDR	Cntnap1, Plekhh3	.	Plekhh3	Promoter.Up
chr10:31299276-31299467	-0.506478	2.36366	0.00538376	0.0819057	DownNoFDR	.	Hddc2	Hddc2	Dis5 (5' distal regions)
chr8:3221699-3221846	-0.506423	1.88913	0.0213056	0.18242	DownNoFDR	.	Insr	Insr	Intron
chr13:55635191-55635273	-0.506421	1.4762	0.0482609	0.281916	DownNoFDR	Ddx46	.	Ddx46	Promoter.Down
chr16:76310344-76310611	-0.506213	1.99123	0.0164835	0.15831	DownNoFDR	.	Nrip1	Nrip1	Intron
chr6:140546071-140546407	-0.505247	2.871	0.000762999	0.0228434	Down	Plekha5	.	Plekha5	Promoter.Down
chr7:30013025-30013193	-0.504703	1.82627	0.0285915	0.213899	DownNoFDR	.	Zfp14, Zfp568, Zfp82	Zfp568	Intron
chr6:145379302-145379759	-0.50431	2.33462	0.00805716	0.104076	DownNoFDR	.	.	Lmntd1	Exon
chr10:95112198-95112658	-0.504101	2.06277	0.0168495	0.160157	DownNoFDR	.	.	Plxnc1	Intergenic
chr6:38309788-38310077	-0.503605	2.14472	0.0151043	0.150609	DownNoFDR	.	Zc3hav1, Zc3hav1l	Zc3hav1l	Intron
chr11:32095860-32096207	-0.503323	2.45054	0.00475075	0.0753696	DownNoFDR	.	.	Nsg2	Exon
chr6:99126797-99127054	-0.50249	2.0751	0.0152038	0.151103	DownNoFDR	.	Foxp1	Foxp1	Intron
chr14:77928119-77928323	-0.502461	1.98397	0.0191092	0.171816	DownNoFDR	.	Epsti1	Epsti1	Intron
chr7:38214806-38215154	-0.502271	1.60115	0.0446175	0.270444	DownNoFDR	.	Plekhf1	Plekhf1	TES (transcription end sites)
chr10:117229918-117230214	-0.501932	2.41548	0.00467447	0.0746689	DownNoFDR	.	Yeats4	Yeats4	Dis5 (5' distal regions)
chr2:71044067-71044251	-0.501721	1.72064	0.0404685	0.257468	DownNoFDR	.	Dcaf17, Mettl8	Dcaf17	Intron
chr11:62598746-62598843	-0.50166	2.07763	0.0138386	0.143736	DownNoFDR	.	Lrrc75a, Mmgt2, Trpv2, Ubb	Trpv2	Intron
chr2:25163406-25163755	-0.501517	1.59464	0.0421168	0.262679	DownNoFDR	.	Nelfb, Nrarp, Stpg3, Tor4a	Nrarp	Dis5 (5' distal regions)
chr4:32571051-32571275	-0.501509	2.01067	0.0163767	0.157798	DownNoFDR	.	Bach2, Casp8ap2, Gja10	Bach2	Promoter.Down
chr19:32953281-32953598	-0.500964	2.3745	0.0122758	0.134205	DownNoFDR	.	.	Pten	Dis3 (3' distal regions)
chr12:91523679-91523990	-0.500713	2.1323	0.0136319	0.142361	DownNoFDR	.	Tshr	Tshr	Intron
chr13:112100606-112101063	-0.500601	1.97069	0.0214433	0.183108	DownNoFDR	.	.	Ankrd55	Intergenic
chr16:25248841-25249264	-0.500506	2.89307	0.000861238	0.0247472	Down	.	Tprg	Tprg	Dis5 (5' distal regions)
chr8:86051957-86052338	-0.500027	2.81924	0.00137601	0.0342137	Down	.	Phkb	Phkb	Intron
chr15:5230727-5231154	-0.499968	2.72757	0.00168646	0.0390119	Down	.	Ptger4, Ttc33	Ptger4	Intron
chr2:131189993-131190214	-0.499945	3.30619	9.69202e-05	0.005473	Down	Cdc25b	.	Cdc25b	Promoter.Up
chr5:139702996-139703161	-0.499632	1.74841	0.0336393	0.232883	DownNoFDR	.	Micall2	Micall2	Promoter.Down
chr16:52045092-52045268	-0.499448	2.12529	0.0129634	0.138223	DownNoFDR	.	Cblb	Cblb	Intron
chr16:19984971-19985241	-0.499406	3.32575	7.25264e-05	0.00439887	Down	Klhl6	.	Klhl6	Promoter.Up
chr12:105436122-105436233	-0.499232	1.81086	0.0337679	0.233397	DownNoFDR	.	.	Tunar	Dis5 (5' distal regions)
chr6:72993822-72994112	-0.49898	3.43166	4.21398e-05	0.00292714	Down	.	Tmsb10	Tmsb10	Dis5 (5' distal regions)
chr5:100588141-100588271	-0.49818	1.60711	0.0411545	0.259757	DownNoFDR	.	Plac8	Plac8	Dis5 (5' distal regions)
chr2:60085485-60085717	-0.497651	2.21011	0.0101849	0.120384	DownNoFDR	.	Baz2b	Baz2b	Intron
chr10:116920793-116920920	-0.497411	2.35274	0.00693081	0.0951907	DownNoFDR	Rab3ip	.	Rab3ip	Intron
chr15:64163321-64163879	-0.497253	2.35293	0.0070825	0.0964153	DownNoFDR	.	Asap1	Asap1	Intron
chr8:105770745-105770888	-0.496246	1.71814	0.0362685	0.242516	DownNoFDR	.	Gfod2	Gfod2	Exon
chr12:115691780-115692130	-0.496208	2.06502	0.0191849	0.172122	DownNoFDR	.	.	Zfp386	Promoter.Down
chr15:39840818-39841010	-0.496117	1.82885	0.0273284	0.208535	DownNoFDR	.	Dpys	Dpys	Intron
chr14:40955799-40955994	-0.495879	2.38265	0.00770072	0.101253	DownNoFDR	.	Prxl2a, Tspan14	Tspan14	Intron
chr16:64987099-64987385	-0.495774	1.6146	0.0438208	0.268276	DownNoFDR	.	.	Htr1f	Intron
chr8:105788949-105789219	-0.495722	1.7374	0.0329039	0.230216	DownNoFDR	.	Gfod2, Ranbp10, Tsnaxip1	Gfod2	Intron
chr2:11542208-11542421	-0.49522	1.72285	0.0445442	0.270243	DownNoFDR	.	Pfkfb3, Rbm17	Pfkfb3	Intron
chrX:37161253-37161521	-0.494985	1.52546	0.0498696	0.287234	DownNoFDR	.	Akap14, Ndufa1, Nkap, Rnf113a1	Akap14	Intron
chr7:83144034-83144315	-0.494943	2.78189	0.00243184	0.0493433	Down	.	.	Mex3b	Intron
chr5:114199185-114199418	-0.494763	1.67678	0.0395818	0.254156	DownNoFDR	Acacb	.	Acacb	Promoter.Up
chrX:107341156-107341702	-0.494049	2.92647	0.000989467	0.0271425	Down	.	.	Gpr174	Dis5 (5' distal regions)
chr10:117127558-117127785	-0.493813	2.26119	0.0124852	0.135521	DownNoFDR	.	Frs2	Frs2	Intron
chr4:150136813-150137006	-0.493365	2.25331	0.0102104	0.120521	DownNoFDR	.	Gpr157, Slc2a5, Slc2a7	Slc2a5	Intron
chr15:76009412-76009660	-0.492954	1.64227	0.0444698	0.270038	DownNoFDR	Fam83h, Iqank1	.	Fam83h	Promoter.Up
chr17:35583038-35583147	-0.492897	1.84159	0.0290151	0.215719	DownNoFDR	.	Cdsn, Psors1c2, Sfta2	Sfta2	Dis5 (5' distal regions)
chr4:126861567-126861862	-0.492272	1.80989	0.0294608	0.216939	DownNoFDR	.	Zmym4	Zmym4	Promoter.Up
chr10:99441111-99441395	-0.491818	2.108	0.0147895	0.148938	DownNoFDR	.	.	Dusp6	Dis5 (5' distal regions)
chr5:113548394-113548567	-0.491673	1.64616	0.0472158	0.278473	DownNoFDR	Wscd2	.	Wscd2	Promoter.Up
chr1:165706191-165706276	-0.491465	2.07017	0.0233773	0.191786	DownNoFDR	Rcsd1	.	Rcsd1	Promoter.Down
chr19:4220514-4220773	-0.491034	2.67453	0.00302491	0.0565448	DownNoFDR	.	Carns1, Clcf1, Pold4, Ppp1ca, Rad9a, Ssh3, Tbc1d10c	Clcf1	Exon
chr2:75463096-75463496	-0.49098	1.97295	0.0258131	0.202549	DownNoFDR	.	.	Hnrnpa3	Promoter.Down
chr8:64788745-64789094	-0.490417	3.61148	1.71641e-05	0.00149721	Down	.	Klhl2	Klhl2	Intron
chrX:95443756-95443889	-0.489366	1.90591	0.0361774	0.242184	DownNoFDR	Amer1	.	Amer1	Promoter.Down
chr14:7818805-7819019	-0.488539	2.90961	0.000862645	0.0247633	Down	Flnb	.	Flnb	Promoter.Down
chr13:110062850-110063012	-0.488262	1.59643	0.0479119	0.280708	DownNoFDR	.	.	Pde4d	Intron
chrX:107176920-107177182	-0.488196	1.67076	0.0448676	0.271165	DownNoFDR	.	P2ry10b	P2ry10b	Promoter.Up
chr14:64666710-64666974	-0.487881	1.95754	0.0272846	0.208405	DownNoFDR	.	Kif13b	Kif13b	Intron
chr11:32769018-32769304	-0.487802	2.26806	0.00988645	0.118246	DownNoFDR	.	.	Smim23	Dis3 (3' distal regions)
chr15:76616425-76616699	-0.487464	3.75817	4.81375e-06	0.000573901	Down	Slc39a4	.	Slc39a4	Promoter.Down
chr10:96690162-96690303	-0.4873	2.91661	0.000898312	0.0254213	Down	.	.	Btg1	Intergenic
chr8:105825640-105825784	-0.487257	2.78822	0.00211278	0.0449558	Down	Ranbp10, Tsnaxip1	.	Ranbp10	Promoter.Up
chr19:42144686-42144828	-0.487007	2.18172	0.0142063	0.145668	DownNoFDR	.	Avpi1, Marveld1, Pi4k2a, Zfyve27	Marveld1	Dis5 (5' distal regions)
chr12:116010853-116011151	-0.486814	2.39747	0.00860036	0.108451	DownNoFDR	.	Zfp386	Zfp386	Promoter.Up
chr5:64864676-64864982	-0.486777	2.71415	0.00216593	0.0456723	Down	.	Klf3	Klf3	Dis3 (3' distal regions)
chr1:80670426-80670740	-0.486413	3.18916	0.00033515	0.0133312	Down	.	Dock10	Dock10	Promoter.Up
chr16:58543253-58543501	-0.486093	1.85576	0.0273281	0.208535	DownNoFDR	.	St3gal6	St3gal6	Dis5 (5' distal regions)
chr9:66620771-66621074	-0.485584	2.3577	0.00902173	0.111813	DownNoFDR	.	Usp3	Usp3	Dis5 (5' distal regions)
chr1:53886738-53887072	-0.48552	1.89708	0.0303121	0.220026	DownNoFDR	.	Hecw2	Hecw2	Promoter.Up
chr2:132051885-132052152	-0.485037	1.758	0.0343399	0.235331	DownNoFDR	.	Rassf2, Slc23a2	Slc23a2	TES (transcription end sites)
chr1:64738702-64738815	-0.48448	2.45322	0.00781283	0.102062	DownNoFDR	Fzd5	.	Fzd5	Promoter.Up
chr12:35981772-35982362	-0.484044	3.04734	0.000649108	0.0205924	Down	.	Agr2	Agr2	Dis5 (5' distal regions)
chr6:147102402-147102538	-0.483663	1.70487	0.0457916	0.27433	DownNoFDR	.	Klhl42, Mansc4, Mrps35	Klhl42	Intron
chr1:132157435-132157638	-0.483203	2.35753	0.00892275	0.110927	DownNoFDR	.	Cdk18, Lemd1	Cdk18	Dis5 (5' distal regions)
chr17:84352052-84352623	-0.483105	2.93827	0.000822156	0.0240419	Down	.	Thada	Thada	Intron
chr11:88161370-88161547	-0.483091	1.92004	0.027484	0.209205	DownNoFDR	Cuedc1	.	Cuedc1	Promoter.Up
chr12:73342178-73342696	-0.482731	2.78138	0.0051649	0.0796654	DownNoFDR	Slc38a6	.	Slc38a6	Promoter.Up
chr7:67371513-67371635	-0.482643	2.02871	0.0256787	0.201951	DownNoFDR	Mef2a	.	Mef2a	Promoter.Up
chr11:110993645-110994030	-0.482503	3.60156	3.63744e-05	0.0026513	Down	.	Kcnj16	Kcnj16	Intron
chr17:29078985-29079222	-0.482392	1.78135	0.0350943	0.238219	DownNoFDR	Trp53cor1	.	Trp53cor1	Promoter.Up
chr9:20636249-20636767	-0.481859	2.52045	0.00755628	0.100239	DownNoFDR	.	Fbxl12, Olfm2, Pin1, Ubl5, Zfp846	Fbxl12	Intron
chr4:57834054-57834350	-0.481756	1.8348	0.0373724	0.246405	DownNoFDR	.	Akap2	Akap2	Intron
chr14:51128803-51129164	-0.481709	1.86629	0.0308418	0.222072	DownNoFDR	Rnase6	.	Rnase6	Promoter.Up
chr15:81035288-81035767	-0.48089	2.93842	0.000875737	0.0249862	Down	.	Mrtfa, Sgsm3	Mrtfa	Intron
chr8:83798984-83799211	-0.480816	1.70673	0.04666	0.276901	DownNoFDR	.	.	Adgre5	Dis3 (3' distal regions)
chr3:65537422-65537621	-0.479504	1.84851	0.0308033	0.221868	DownNoFDR	.	Tiparp	Tiparp	Intron
chr3:69274710-69275028	-0.479435	1.85443	0.030461	0.220586	DownNoFDR	.	Ppm1l	Ppm1l	Dis5 (5' distal regions)
chr14:121738374-121738793	-0.47934	1.88094	0.034436	0.235636	DownNoFDR	Dock9	.	Dock9	Exon
chr14:16170270-16170546	-0.479104	3.70465	8.89087e-06	0.00091794	Down	.	.	Oxsm	Intergenic
chrX:13370420-13370718	-0.479025	1.77771	0.0369415	0.245279	DownNoFDR	.	.	Ddx3x	Dis5 (5' distal regions)
chr11:69491598-69492010	-0.478388	1.79577	0.0353518	0.23915	DownNoFDR	.	Dnah2	Dnah2	Exon
chr7:83668800-83668973	-0.477995	1.65942	0.0462471	0.275844	DownNoFDR	.	Il16, Stard5	Il16	Intron
chr9:81626993-81627176	-0.477476	2.05825	0.0240653	0.194733	DownNoFDR	.	Htr1b	Htr1b	TES (transcription end sites)
chrX:71367087-71367294	-0.476031	1.87893	0.0332204	0.231423	DownNoFDR	.	Mtmr1	Mtmr1	Intron
chr4:105109719-105110017	-0.475391	2.1991	0.0156198	0.153376	DownNoFDR	Prkaa2	.	Prkaa2	Promoter.Up
chr13:111251852-111252212	-0.474915	1.99706	0.024059	0.194728	DownNoFDR	.	Actbl2	Actbl2	Dis5 (5' distal regions)
chr7:89232603-89232791	-0.4741	2.31477	0.0101876	0.120384	DownNoFDR	.	.	Tmem135	Intron
chr12:111691288-111691557	-0.473164	2.46158	0.00817616	0.105053	DownNoFDR	.	Apopt1, Bag5, Ckb, Mark3, Trmt61a	Trmt61a	Dis5 (5' distal regions)
chr7:117127709-117128083	-0.472801	1.81379	0.0370385	0.245546	DownNoFDR	.	.	Xylt1	Intergenic
chr16:5048972-5049113	-0.472693	2.3788	0.0113216	0.127922	DownNoFDR	Glyr1, Ubn1	.	Glyr1	Promoter.Up
chr15:5740618-5740981	-0.472604	2.95822	0.00208275	0.044557	Down	.	.	Ptger4	Intergenic
chr4:132653878-132654044	-0.472425	2.30325	0.0148642	0.149359	DownNoFDR	.	Eya3	Eya3	Intron
chr15:55912553-55912770	-0.471681	2.07562	0.0233582	0.191709	DownNoFDR	.	Sntb1	Sntb1	Dis5 (5' distal regions)
chr7:16716774-16717061	-0.471481	2.0766	0.020033	0.176359	DownNoFDR	.	Ap2s1, Ceacam15, Ceacam9	Ceacam9	Dis5 (5' distal regions)
chr13:56658201-56658536	-0.471254	2.85168	0.00177456	0.040353	Down	.	Smad5, Tgfbi	Tgfbi	Dis5 (5' distal regions)
chr6:24514975-24515182	-0.471139	2.53497	0.00592722	0.0869723	DownNoFDR	Iqub	.	Iqub	Promoter.Up
chr2:10047755-10047867	-0.471138	1.98956	0.0279083	0.21107	DownNoFDR	Taf3	.	Taf3	Promoter.Up
chr5:64295679-64295993	-0.470664	2.06116	0.0241019	0.194938	DownNoFDR	.	Tbc1d1	Tbc1d1	Intron
chr15:67098921-67099132	-0.470596	2.2111	0.015633	0.153439	DownNoFDR	.	St3gal1	St3gal1	Dis3 (3' distal regions)
chr7:132723951-132724188	-0.470047	1.65087	0.0479432	0.280797	DownNoFDR	.	.	Fam53b	Dis3 (3' distal regions)
chr4:33992751-33992986	-0.469958	2.47525	0.00703369	0.0960168	DownNoFDR	.	Spaca1	Spaca1	Dis5 (5' distal regions)
chr6:119336202-119336534	-0.469942	3.38741	0.00010377	0.00575566	Down	.	Cacna2d4, Lrtm2	Cacna2d4	Exon
chr13:39011911-39012092	-0.469142	2.22622	0.0140991	0.145142	DownNoFDR	.	.	Slc35b3	Dis3 (3' distal regions)
chr17:63324760-63325031	-0.468672	3.17751	0.000431306	0.0157155	Down	.	.	Fbxl17	Intron
chr9:43972431-43972573	-0.468631	1.8177	0.0382692	0.249512	DownNoFDR	.	.	Thy1	Intergenic
chr17:34075382-34075530	-0.468404	2.76689	0.00252419	0.050442	DownNoFDR	.	Brd2, Col11a2, H2-DMa, H2-Ke6, H2-Oa, Rxrb, Slc39a7	Col11a2	Promoter.Down
chr17:37049983-37050128	-0.468332	2.90386	0.00154657	0.0368465	Down	Gabbr1	.	Gabbr1	Promoter.Up
chr5:106650027-106650316	-0.46799	2.89513	0.00147376	0.0356799	Down	.	Zfp644	Zfp644	Intron
chr18:34572863-34573005	-0.467672	1.81484	0.042629	0.264315	DownNoFDR	.	Nme5, Wnt8a	Nme5	Intron
chr6:127566476-127566646	-0.467349	1.99793	0.0250593	0.199334	DownNoFDR	.	Cracr2a	Cracr2a	Intron
chr4:138866455-138866751	-0.466932	2.39321	0.0142137	0.145718	DownNoFDR	.	Otud3, Pla2g2a, Pla2g2e, Pla2g5	Pla2g5	Dis5 (5' distal regions)
chr17:28455219-28455410	-0.466888	1.74399	0.044981	0.271453	DownNoFDR	.	Fkbp5	Fkbp5	Intron
chr17:56169858-56170115	-0.46651	1.75306	0.041406	0.260547	DownNoFDR	.	Dpp9, Lrg1, Mydgf, Sema6b, Tnfaip8l1	Tnfaip8l1	Intron
chr2:29106409-29106607	-0.46588	2.54224	0.00617974	0.089096	DownNoFDR	.	Setx, Ttf1	Setx	Dis5 (5' distal regions)
chr17:27420661-27421215	-0.465823	1.95258	0.0337818	0.233397	DownNoFDR	.	.	Grm4	TES (transcription end sites)
chr8:110726958-110727141	-0.465356	1.96609	0.0300171	0.218758	DownNoFDR	Mtss1l	.	Mtss1l	Promoter.Up
chr10:18046955-18047204	-0.465324	2.20923	0.0172274	0.162167	DownNoFDR	.	Abracl, Reps1	Reps1	Dis5 (5' distal regions)
chr12:31755846-31756372	-0.464715	3.74641	1.54194e-05	0.00137969	Down	.	Gpr22	Gpr22	Intron
chr10:61306132-61306564	-0.464343	2.67021	0.00439338	0.0715681	DownNoFDR	.	Adamts14, Pald1, Prf1	Prf1	TES (transcription end sites)
chr3:105704105-105704213	-0.464238	1.78536	0.0478246	0.280535	DownNoFDR	Inka2	.	Inka2	Promoter.Up
chr15:3234160-3234599	-0.464221	2.24933	0.0161891	0.156839	DownNoFDR	.	Selenop	Selenop	Dis5 (5' distal regions)
chr1:84780658-84780930	-0.463781	2.42723	0.0112087	0.127185	DownNoFDR	.	Trip12	Trip12	Intron
chr2:34373108-34373277	-0.463661	2.47087	0.0078243	0.102196	DownNoFDR	Pbx3	.	Pbx3	Promoter.Up
chr2:11016514-11016748	-0.463555	2.2608	0.0164361	0.158118	DownNoFDR	.	.	Prkcq	Promoter.Up
chr1:138590492-138590666	-0.462758	1.71555	0.0494005	0.285632	DownNoFDR	.	Nek7	Nek7	Intron
chr7:46391784-46392024	-0.462638	2.40558	0.0111304	0.126648	DownNoFDR	.	Kcnc1, Myod1	Kcnc1	Dis5 (5' distal regions)
chr6:146107344-146107873	-0.462325	3.00999	0.00106242	0.0284688	Down	.	Itpr2	Itpr2	TES (transcription end sites)
chr12:52729455-52729944	-0.461875	2.17414	0.0192364	0.172389	DownNoFDR	.	Akap6	Akap6	Intron
chr12:17727980-17728337	-0.461843	2.76949	0.00304505	0.0567266	DownNoFDR	Hpcal1	.	Hpcal1	Exon
chr10:19241708-19241875	-0.461546	1.91076	0.0393002	0.253163	DownNoFDR	.	.	Olig3	Intergenic
chr4:15988853-15989211	-0.461037	2.39471	0.0146838	0.148347	DownNoFDR	.	Decr1, Nbn, Osgin2	Osgin2	Exon
chr15:66558800-66559061	-0.460994	2.72483	0.00373821	0.0646444	DownNoFDR	.	Phf20l1, Tmem71	Tmem71	Promoter.Down
chr7:114292087-114292258	-0.460354	1.92979	0.0351666	0.238453	DownNoFDR	.	Copb1, Psma1	Psma1	Dis5 (5' distal regions)
chr5:36359325-36359778	-0.460273	3.71208	3.2053e-05	0.00241072	Down	.	Sorcs2	Sorcs2	Intron
chr3:38885539-38885914	-0.460172	2.18564	0.0176093	0.164217	DownNoFDR	Fat4	.	Fat4	Promoter.Up
chr8:15012503-15012642	-0.460135	2.39217	0.0133178	0.140563	DownNoFDR	Kbtbd11	.	Kbtbd11	Promoter.Down
chr11:120317044-120317188	-0.45997	2.01985	0.0286682	0.214205	DownNoFDR	.	Actg1, Bahcc1, Fscn2	Bahcc1	Dis5 (5' distal regions)
chrX:153375191-153375463	-0.459327	3.09124	0.00171777	0.0395151	Down	.	Klf8	Klf8	Intron
chr14:34570423-34570580	-0.459194	1.82671	0.0438002	0.268206	DownNoFDR	.	Ldb3, Opn4	Ldb3	Intron
chr19:41384498-41384859	-0.457832	2.23829	0.0239131	0.194049	DownNoFDR	Pik3ap1	.	Pik3ap1	Promoter.Down
chr14:87506008-87506353	-0.457815	1.95711	0.0326724	0.229391	DownNoFDR	.	Tdrd3	Tdrd3	Exon
chr11:6185580-6185798	-0.457813	2.59911	0.00552927	0.0831759	DownNoFDR	.	Npc1l1, Nudcd3	Nudcd3	Intron
chr14:87498048-87498832	-0.457614	4.91477	1.05214e-10	1.26831e-07	Down	.	Tdrd3	Tdrd3	Intron
chr5:44239286-44239525	-0.457534	2.25525	0.0161025	0.156229	DownNoFDR	.	Tapt1	Tapt1	Intron
chr2:13836338-13836768	-0.457485	3.22524	0.000446089	0.0160587	Down	.	St8sia6	St8sia6	Dis5 (5' distal regions)
chr15:51736747-51737172	-0.457326	2.37864	0.0123957	0.134887	DownNoFDR	.	.	Eif3h	Dis3 (3' distal regions)
chr3:22115280-22115663	-0.457323	3.26953	0.000340176	0.013451	Down	Tbl1xr1	.	Tbl1xr1	Promoter.Down
chr9:53247491-53247603	-0.457016	2.07854	0.0273728	0.20868	DownNoFDR	Ddx10	.	Ddx10	Promoter.Down
chr1:52489817-52490077	-0.456959	2.09724	0.0243067	0.195755	DownNoFDR	Nab1	.	Nab1	Promoter.Down
chr1:182150103-182150280	-0.456714	2.11925	0.0274432	0.209045	DownNoFDR	.	Srp9, Vmn1r1	Vmn1r1	Dis5 (5' distal regions)
chr2:30690802-30690926	-0.455916	1.99425	0.0303875	0.220298	DownNoFDR	.	.	Cstad	TES (transcription end sites)
chrX:136245605-136246061	-0.455668	2.59849	0.00661714	0.0927073	DownNoFDR	Tceal9	.	Tceal9	Promoter.Up
chr11:85972481-85972645	-0.455537	1.90419	0.0350561	0.23804	DownNoFDR	.	.	Tbx4	Dis3 (3' distal regions)
chr8:41416230-41416395	-0.454717	2.10628	0.0269161	0.206907	DownNoFDR	Frg1	.	Frg1	Promoter.Down
chr2:71792550-71792810	-0.454649	2.00792	0.0305215	0.220823	DownNoFDR	.	Itga6	Itga6	Intron
chr3:93514583-93515036	-0.45462	2.37997	0.0122192	0.133839	DownNoFDR	.	S100a10, S100a11, Tchhl1	S100a11	Dis5 (5' distal regions)
chr5:113221082-113221449	-0.453997	1.83417	0.0449609	0.271359	DownNoFDR	.	Tmem211	Tmem211	Exon
chr11:44540301-44540659	-0.453863	2.99406	0.00149917	0.0360936	Down	.	Rnf145	Rnf145	Intron
chr11:114446583-114447051	-0.453817	2.35751	0.0134833	0.141611	DownNoFDR	.	.	Rpl38	Promoter.Down
chr11:106020419-106020727	-0.453571	2.87384	0.00282687	0.0542537	DownNoFDR	.	Ace, Ace3, Dcaf7, Kcnh6, Taco1	Kcnh6	Exon
chr1:55755870-55756041	-0.453063	1.9001	0.0443433	0.269762	DownNoFDR	.	.	Plcl1	TES (transcription end sites)
chr8:83694009-83694134	-0.452916	1.82226	0.0492415	0.285092	DownNoFDR	Pkn1	.	Pkn1	Promoter.Up
chr12:115664198-115664463	-0.452556	2.54508	0.0074463	0.0993363	DownNoFDR	.	.	Zfp386	Dis5 (5' distal regions)
chr1:146805937-146806084	-0.452527	2.3793	0.0123076	0.134398	DownNoFDR	.	.	Brinp3	Promoter.Up
chr2:102852195-102852403	-0.452209	2.11689	0.0253159	0.200359	DownNoFDR	.	Cd44	Cd44	Exon
chrX:57338769-57339022	-0.452098	2.15588	0.0271282	0.207649	DownNoFDR	Arhgef6	.	Arhgef6	Promoter.Up
chr9:50491602-50492074	-0.451855	2.50886	0.0111743	0.126965	DownNoFDR	.	Plet1, Pts	Plet1	Intron
chr1:60074972-60075321	-0.451668	3.11316	0.00117426	0.0305508	Down	.	Carf, Ica1l, Wdr12	Wdr12	Exon
chr2:90635159-90635556	-0.451244	2.1047	0.0320529	0.227003	DownNoFDR	.	Nup160	Nup160	Dis5 (5' distal regions)
chr1:54421657-54422103	-0.451013	3.25613	0.000496603	0.0172407	Down	Gtf3c3	.	Gtf3c3	Promoter.Down
chr12:115749479-115749875	-0.450815	2.32171	0.0147519	0.148742	DownNoFDR	.	.	Zfp386	Dis5 (5' distal regions)
chr2:158550203-158550364	-0.450472	2.24118	0.0251268	0.199564	DownNoFDR	.	Adig, Arhgap40	Arhgap40	Intron
chr16:11519181-11519424	-0.450328	2.15055	0.0261884	0.204129	DownNoFDR	.	.	Snx29	Intron
chr6:12260771-12260941	-0.450276	2.2799	0.0179657	0.166181	DownNoFDR	.	.	Thsd7a	Intergenic
chr14:41050539-41050807	-0.449776	1.94054	0.0388465	0.251744	DownNoFDR	.	Dydc1, Dydc2, Prxl2a	Dydc2	Intron
chr11:94697232-94697427	-0.449768	2.25924	0.0233043	0.191532	DownNoFDR	.	Cdc34b, Eme1, Mrpl27, Xylt2	Xylt2	Intron
chr12:100636369-100636701	-0.449766	1.94327	0.038878	0.251873	DownNoFDR	.	Rps6ka5	Rps6ka5	Intron
chr11:54808130-54808548	-0.449761	2.23034	0.0198828	0.175625	DownNoFDR	.	Cdc42se2, Lyrm7	Cdc42se2	Dis5 (5' distal regions)
chr3:96663688-96664130	-0.449601	3.47568	0.000174509	0.00833121	Down	.	Ankrd35, Itga10, Lix1l, Nudt17, Pex11b, Pias3, Rbm8a	Ankrd35	Exon
chr2:6363239-6363507	-0.449279	3.18784	0.000616105	0.0199603	Down	.	Usp6nl	Usp6nl	Intron
chr9:118390778-118391054	-0.448402	2.50435	0.00952983	0.115633	DownNoFDR	.	.	Eomes	Dis3 (3' distal regions)
chr15:6610789-6611097	-0.448173	3.04161	0.00185876	0.0413927	Down	.	Fyb	Fyb	Intron
chr16:22061665-22062116	-0.448113	1.99015	0.0353151	0.238976	DownNoFDR	Igf2bp2	.	Igf2bp2	Promoter.Down
chr1:69513478-69514007	-0.447581	2.56348	0.0079112	0.102898	DownNoFDR	.	.	Ikzf2	Promoter.Up
chr16:45763812-45764066	-0.447367	2.00818	0.0343279	0.235317	DownNoFDR	.	Abhd10, Phldb2, Tagln3	Phldb2	Intron
chr1:183178372-183178559	-0.447015	1.83798	0.0427566	0.264691	DownNoFDR	.	Disp1	Disp1	Intron
chr5:92103078-92103384	-0.446669	1.83457	0.0441438	0.269132	DownNoFDR	.	G3bp2, Uso1	G3bp2	Dis5 (5' distal regions)
chr10:82890956-82891253	-0.446376	2.93061	0.00287034	0.0547167	DownNoFDR	.	Eid3, Txnrd1	Txnrd1	Intron
chr2:30647314-30647561	-0.445967	2.1778	0.0284453	0.213347	DownNoFDR	.	Cstad	Cstad	Intron
chr5:121586338-121586847	-0.445858	2.81146	0.00566089	0.0842754	DownNoFDR	.	Acad10, Acad12, Aldh2, Mapkapk5	Aldh2	Intron
chr5:118081914-118082345	-0.445311	3.75921	6.46417e-05	0.0039932	Down	.	Tesc	Tesc	Intron
chr3:79844086-79844226	-0.445291	1.91326	0.0419862	0.26239	DownNoFDR	Tmem144	.	Tmem144	Promoter.Up
chr13:24623240-24623465	-0.445013	1.98298	0.0375299	0.246723	DownNoFDR	.	Ripor2	Ripor2	Intron
chr17:31520672-31520842	-0.444939	3.1631	0.00087084	0.0249046	Down	Ndufv3, Wdr4	.	Ndufv3	Promoter.Up
chr3:95959190-95959362	-0.444827	1.95482	0.0415798	0.261197	DownNoFDR	.	Anp32e, Plekho1	Anp32e	Dis3 (3' distal regions)
chr12:86305952-86306157	-0.444573	1.89279	0.0456816	0.273966	DownNoFDR	.	Gpatch2l	Gpatch2l	Promoter.Up
chr17:52311944-52312311	-0.444479	2.29686	0.0263146	0.204524	DownNoFDR	.	.	Kcnh8	Intergenic
chr7:98555673-98555874	-0.444072	1.95558	0.0440709	0.268912	DownNoFDR	.	Emsy	Emsy	Intron
chr6:54766551-54766780	-0.443778	2.94072	0.00204589	0.0440673	Down	.	.	Znrf2	Intergenic
chr7:145110681-145110964	-0.443656	2.14849	0.0275732	0.20954	DownNoFDR	.	.	Tpcn2	Intergenic
chr2:60083062-60083465	-0.443613	3.25391	0.00051665	0.017745	Down	.	Baz2b	Baz2b	Intron
chr3:88201097-88201317	-0.443258	1.85361	0.0449461	0.271337	DownNoFDR	.	Mef2d	Mef2d	Promoter.Down
chr3:152969715-152970259	-0.442538	3.86149	1.39455e-05	0.00128679	Down	.	St6galnac5	St6galnac5	Intron
chr10:28513576-28513904	-0.442272	1.93443	0.0430344	0.265635	DownNoFDR	.	Ptprk	Ptprk	Intron
chr8:41245245-41245573	-0.442134	2.63572	0.00837015	0.10663	DownNoFDR	.	Fgl1, Pcm1	Pcm1	Intron
chr2:59466356-59466480	-0.441849	2.0934	0.0291225	0.215981	DownNoFDR	.	Dapl1	Dapl1	Dis5 (5' distal regions)
chr19:6840112-6840356	-0.441555	2.10874	0.0321097	0.227113	DownNoFDR	Rps6ka4	.	Rps6ka4	Promoter.Down
chr1:155516689-155516918	-0.441115	1.99422	0.0366105	0.2439	DownNoFDR	.	Acbd6	Acbd6	Dis5 (5' distal regions)
chr6:114926918-114927017	-0.441112	2.00887	0.0335976	0.232743	DownNoFDR	.	Vgll4	Vgll4	Intron
chr2:48419813-48420074	-0.441104	2.10199	0.033592	0.232741	DownNoFDR	.	.	Acvr2a	Intron
chr9:110657903-110658004	-0.440916	2.75831	0.00447468	0.0723628	DownNoFDR	Ccdc12	.	Ccdc12	Promoter.Down
chr3:152941763-152942022	-0.44077	3.12235	0.00137858	0.0342545	Down	.	St6galnac5	St6galnac5	Promoter.Up
chr10:20919644-20920024	-0.439933	2.24533	0.0241125	0.19498	DownNoFDR	.	Ahi1	Ahi1	Dis5 (5' distal regions)
chr15:12313265-12313590	-0.439814	3.01941	0.00173971	0.0398391	Down	.	Golph3	Golph3	Dis5 (5' distal regions)
chr5:113365995-113366203	-0.439468	1.97962	0.039564	0.254079	DownNoFDR	.	Aym1	Aym1	Dis5 (5' distal regions)
chr11:97142107-97142375	-0.439213	2.17756	0.0235657	0.192557	DownNoFDR	.	Kpnb1, Tbkbp1, Tbx21	Tbkbp1	Intron
chr9:114648562-114648768	-0.438896	2.26826	0.0185137	0.168765	DownNoFDR	.	Cnot10, Dync1li1	Cnot10	Dis5 (5' distal regions)
chr1:91211230-91211411	-0.438873	2.15311	0.0254398	0.200846	DownNoFDR	.	Ramp1, Rbm44, Ube2f	Ramp1	Intron
chr13:36801228-36801630	-0.438807	2.41112	0.0129149	0.137977	DownNoFDR	.	.	Nrn1	Intergenic
chr8:83976248-83976346	-0.438353	2.80602	0.00459199	0.0737514	DownNoFDR	Prkaca	.	Prkaca	Intron
chr12:91799430-91799705	-0.43816	1.96096	0.0380432	0.248505	DownNoFDR	.	Sel1l, Ston2	Ston2	Dis5 (5' distal regions)
chr5:65217343-65217906	-0.437531	2.76154	0.00485128	0.0763753	DownNoFDR	.	Wdr19	Wdr19	Intron
chrX:48439045-48439441	-0.436962	3.54864	0.000216744	0.00972693	Down	.	Aifm1, Elf4	Elf4	Intron
chr6:53068576-53068812	-0.436944	2.49889	0.0215258	0.183399	DownNoFDR	Jazf1	.	Jazf1	Promoter.Up
chr10:110890865-110891233	-0.436808	3.65564	8.5191e-05	0.00498919	Down	.	Csrp2	Csrp2	Promoter.Down
chr4:95196302-95196524	-0.436763	2.22712	0.0314445	0.224734	DownNoFDR	.	.	Jun	Intron
chr3:122202218-122202735	-0.436578	3.77064	2.62526e-05	0.00204993	Down	.	Abca4, Gclm	Abca4	Intron
chr6:142941825-142942399	-0.436352	4.69026	3.16556e-08	1.09027e-05	Down	.	St8sia1	St8sia1	Intron
chr1:172520563-172520834	-0.436319	2.35981	0.0193809	0.173202	DownNoFDR	Cfap45	.	Cfap45	Promoter.Up
chr19:21104434-21104983	-0.435603	3.48301	0.000182852	0.00859247	Down	.	.	Tmc1	Intergenic
chr13:24921340-24921718	-0.434151	3.27034	0.000845086	0.0244655	Down	.	Aldh5a1, Gpld1	Aldh5a1	Intron
chr1:58303713-58303962	-0.433959	2.55796	0.0117117	0.130287	DownNoFDR	.	Aox2	Aox2	Intron
chr7:117613117-117613347	-0.433777	2.94969	0.00287454	0.0547607	DownNoFDR	.	.	Xylt1	Intron
chr13:60826134-60826359	-0.433338	2.03802	0.0355516	0.23994	DownNoFDR	.	Ctsll3	Ctsll3	Dis5 (5' distal regions)
chr5:143656205-143656441	-0.433263	2.23201	0.0300461	0.218884	DownNoFDR	.	Cyth3	Cyth3	Intron
chr8:124274537-124274710	-0.433249	2.22421	0.0319522	0.2267	DownNoFDR	.	Galnt2	Galnt2	Dis5 (5' distal regions)
chr14:53101465-53101651	-0.433195	1.98479	0.0380235	0.248451	DownNoFDR	.	.	Olfr1507	Promoter.Up
chr15:25897702-25897910	-0.432977	1.95979	0.0463496	0.27604	DownNoFDR	.	Retreg1	Retreg1	Intron
chr12:106034920-106035071	-0.432919	2.15153	0.0304098	0.220369	DownNoFDR	.	Vrk1	Vrk1	Intron
chr1:177774575-177774951	-0.432756	2.81287	0.00388829	0.0662758	DownNoFDR	.	Adss	Adss	Exon
chr12:78858189-78858275	-0.432691	2.15613	0.0335409	0.232585	DownNoFDR	.	Atp6v1d, Eif2s1, Mpp5, Plek2	Atp6v1d	Intron
chr12:71036819-71037007	-0.432432	2.47772	0.0137759	0.14331	DownNoFDR	.	Arid4a, Psma3	Arid4a	Intron
chr8:117322073-117322385	-0.43198	3.45052	0.000330849	0.0132025	Down	.	Cmip	Cmip	Intron
chr10:61658040-61658290	-0.431852	2.1978	0.0313603	0.224464	DownNoFDR	.	Ppa1, Sar1a, Tysnd1	Ppa1	Intron
chr1:165985976-165986448	-0.431736	2.52822	0.011569	0.129436	DownNoFDR	.	Pou2f1	Pou2f1	Intron
chr7:121059519-121059997	-0.431563	2.47279	0.0144707	0.14705	DownNoFDR	.	Igsf6, Mettl9, Otoa	Igsf6	Intron
chr3:38440441-38440887	-0.431234	2.96713	0.00293773	0.0555146	DownNoFDR	.	Ankrd50	Ankrd50	Promoter.Up
chr1:164504651-164504806	-0.430534	1.90657	0.0495004	0.285943	DownNoFDR	.	Atp1b1	Atp1b1	Promoter.Down
chr6:97221513-97222096	-0.430307	3.94951	2.63884e-05	0.00205677	Down	.	Arl6ip5, Lmod3, Tmf1, Uba3	Arl6ip5	Intron
chr4:117676987-117677200	-0.430084	2.14841	0.0375316	0.246723	DownNoFDR	.	Dmap1, Eri3	Dmap1	Intron
chr18:83993138-83993673	-0.430043	3.10586	0.00165627	0.0384906	Down	.	.	Tshz1	Dis3 (3' distal regions)
chr18:79234405-79234680	-0.430007	2.31951	0.0290229	0.21574	DownNoFDR	.	.	Setbp1	Intergenic
chr8:111955100-111955506	-0.429924	2.73052	0.00928394	0.113843	DownNoFDR	.	Adat1, Chst5, Gabarapl2, Kars, Tmem231	Gabarapl2	TES (transcription end sites)
chr11:119503777-119503972	-0.429732	2.66579	0.00713083	0.0967727	DownNoFDR	Endov	.	Endov	Promoter.Down
chr15:100610445-100610661	-0.429585	3.61664	0.00013238	0.00686772	Down	.	Bin2, Dazap2, Pou6f1, Smagp	Dazap2	Dis5 (5' distal regions)
chr14:8045595-8045830	-0.429442	2.45938	0.0158952	0.154921	DownNoFDR	.	Abhd6, Rpp14	Rpp14	Exon
chr6:115727200-115727407	-0.429427	1.99639	0.0396078	0.254266	DownNoFDR	.	Cand2, Tmem40	Tmem40	TES (transcription end sites)
chr10:34172746-34172910	-0.429223	2.20859	0.034173	0.23478	DownNoFDR	.	Calhm6, Dse	Dse	Intron
chr14:73368377-73368736	-0.428397	1.98546	0.0462667	0.275894	DownNoFDR	Itm2b	.	Itm2b	Exon
chr6:124694252-124694588	-0.428072	2.71946	0.00825783	0.105669	DownNoFDR	.	Emg1, Grcc10, Lpcat3, Phb2, Ptpn6	Lpcat3	Intron
chr14:73399963-73400221	-0.427951	2.67653	0.00698619	0.0955639	DownNoFDR	.	Itm2b	Itm2b	Dis5 (5' distal regions)
chr2:131820153-131820354	-0.427767	2.68663	0.00735897	0.0986268	DownNoFDR	.	Erv3	Erv3	Exon
chr16:95218734-95219119	-0.427759	2.2691	0.0279536	0.21128	DownNoFDR	.	Kcnj15	Kcnj15	Dis5 (5' distal regions)
chr9:50470322-50470751	-0.427269	3.10705	0.00197735	0.0432183	Down	.	Plet1	Plet1	Dis5 (5' distal regions)
chr11:63975237-63975754	-0.427156	2.85997	0.00634137	0.0905197	DownNoFDR	.	.	Hs3st3b1	Intron
chr17:84283762-84284161	-0.426996	2.32831	0.0187791	0.170119	DownNoFDR	.	Thada	Thada	Intron
chr10:111214677-111215045	-0.426939	4.17435	2.12828e-06	0.000308895	Down	.	Osbpl8	Osbpl8	Intron
chr4:129455433-129455649	-0.426782	3.14062	0.00129102	0.0327828	Down	.	Bsdc1, Fam229a, Tssk3, Zbtb8b	Bsdc1	Dis5 (5' distal regions)
chr11:70862681-70862966	-0.42678	2.76506	0.00706038	0.0962751	DownNoFDR	.	Rabep1	Rabep1	Promoter.Up
chr6:65818374-65818695	-0.426731	2.0985	0.0320651	0.227003	DownNoFDR	.	Prdm5	Prdm5	Intron
chr16:3231584-3231997	-0.426695	2.17382	0.0345096	0.235879	DownNoFDR	.	.	Olfr161	Intergenic
chr8:109691780-109691884	-0.426477	1.93526	0.0449349	0.271337	DownNoFDR	Ist1	.	Ist1	Promoter.Down
chr11:100362555-100362755	-0.426019	2.69798	0.0066991	0.0932207	DownNoFDR	.	Eif1, Gast, Hap1, Jup, P3h4	Hap1	Promoter.Up
chr8:124859612-124859738	-0.425475	1.95934	0.0495357	0.286075	DownNoFDR	.	Exoc8, Gnpat, Sprtn	Gnpat	Exon
chr17:35741961-35742217	-0.425262	3.0811	0.00182011	0.0409467	Down	.	Ddr1	Ddr1	TES (transcription end sites)
chr7:42642488-42642745	-0.42522	2.09973	0.0427559	0.264691	DownNoFDR	Zfp976	.	Zfp976	Promoter.Up
chr13:28762645-28762906	-0.42431	2.47669	0.01371	0.142982	DownNoFDR	.	.	Sox4	Intron
chr7:19503578-19503781	-0.424132	2.93366	0.0045187	0.0728845	DownNoFDR	.	Bloc1s3, Exoc3l2, Mark4, Nkpd1, Ppp1r37, Trappc6a	Bloc1s3	TES (transcription end sites)
chr2:181411180-181411369	-0.424016	2.5112	0.0230797	0.190414	DownNoFDR	.	Arfrp1, Lime1, Zbtb46, Zgpat	Zbtb46	Exon
chr8:111600285-111600396	-0.423989	2.1722	0.0294699	0.216952	DownNoFDR	.	Ldhd, Zfp1, Znrf1	Znrf1	Intron
chr12:111653515-111653734	-0.423873	2.64926	0.00939448	0.11471	DownNoFDR	Mark3	.	Mark3	Intron
chr3:144260712-144261289	-0.423782	3.15048	0.00227778	0.0471376	Down	.	.	Lmo4	Dis5 (5' distal regions)
chr8:108848561-108848822	-0.423285	2.06395	0.0417193	0.261632	DownNoFDR	.	.	Zfhx3	Intron
chr2:43732489-43732686	-0.423257	2.46854	0.0185945	0.169099	DownNoFDR	.	Arhgap15	Arhgap15	Dis5 (5' distal regions)
chr7:6343898-6344076	-0.423061	2.09224	0.0356012	0.240107	DownNoFDR	.	Zfp28, Zfp583, Zfp78	Zfp583	Promoter.Up
chr17:63402750-63403028	-0.422923	2.51463	0.0126124	0.136271	DownNoFDR	.	Fbxl17	Fbxl17	Intron
chr3:40528971-40529208	-0.42227	2.33781	0.0274341	0.208996	DownNoFDR	.	Intu	Intu	Dis5 (5' distal regions)
chr5:64661978-64662301	-0.422252	2.18602	0.032134	0.227145	DownNoFDR	.	.	Klf3	Dis5 (5' distal regions)
chr17:88581469-88582090	-0.421762	4.55119	1.2188e-07	3.21529e-05	Down	.	Ppp1r21, Ston1	Ppp1r21	Intron
chr15:81329957-81330444	-0.421746	3.32821	0.00148993	0.0359408	Down	.	Slc25a17	Slc25a17	Intron
chr12:112959464-112959707	-0.421186	3.35236	0.000569116	0.0189109	Down	Brf1	.	Brf1	TES (transcription end sites)
chr5:140197811-140198081	-0.420652	2.59695	0.0127889	0.137181	DownNoFDR	.	Mad1l1	Mad1l1	Intron
chr2:118896221-118896397	-0.420579	2.33886	0.0207227	0.179806	DownNoFDR	.	Bahd1, Chst14, Ivd	Bahd1	Dis5 (5' distal regions)
chr1:138592557-138592783	-0.420541	3.23674	0.00144148	0.0352139	Down	.	Nek7	Nek7	Intron
chr6:90627641-90627866	-0.419743	2.37435	0.0248945	0.198454	DownNoFDR	.	Aldh1l1, Iqsec1, Slc41a3	Slc41a3	Intron
chr8:84594520-84594679	-0.419537	1.97054	0.0494246	0.285733	DownNoFDR	.	Cacna1a	Cacna1a	Intron
chr1:139267922-139268123	-0.419486	2.19011	0.0299401	0.218608	DownNoFDR	.	Crb1	Crb1	Intron
chr8:121751528-121751736	-0.419203	2.13713	0.0396433	0.254374	DownNoFDR	Jph3	.	Jph3	Promoter.Up
chr17:27590389-27590566	-0.41867	2.3173	0.0326945	0.229454	DownNoFDR	.	Hmga1, Nudt3, Rps10	Nudt3	Intron
chr9:123523820-123523946	-0.418473	2.33575	0.0306211	0.221118	DownNoFDR	.	Limd1, Sacm1l	Sacm1l	Dis5 (5' distal regions)
chr13:29769658-29770008	-0.418168	2.43048	0.0186491	0.169419	DownNoFDR	.	.	Cdkal1	Intron
chr1:52952613-52952979	-0.418152	2.06858	0.0487352	0.283462	DownNoFDR	.	Hibch	Hibch	Promoter.Up
chr2:71128204-71128580	-0.417863	2.76204	0.00815043	0.104869	DownNoFDR	.	Cybrd1	Cybrd1	Intron
chr8:47990993-47991229	-0.417794	2.11693	0.0412055	0.259825	DownNoFDR	Wwc2	.	Wwc2	Promoter.Up
chr8:74980766-74980966	-0.417076	2.02953	0.0481513	0.281494	DownNoFDR	.	Hmgxb4	Hmgxb4	Dis5 (5' distal regions)
chr16:24947544-24947847	-0.416697	2.17808	0.0322376	0.227554	DownNoFDR	.	.	Lpp	Intron
chr9:45138267-45138564	-0.416542	2.79848	0.00736748	0.09868	DownNoFDR	Scn4b	.	Scn4b	Promoter.Up
chr8:22780494-22780935	-0.416192	2.64174	0.00960034	0.116132	DownNoFDR	.	Ap3m2, Plat	Plat	Exon
chr5:35973843-35974187	-0.415951	2.92867	0.00400417	0.0673443	DownNoFDR	.	Afap1	Afap1	Intron
chr7:75584188-75584408	-0.415846	2.3826	0.0226512	0.188383	DownNoFDR	.	Akap13	Akap13	Intron
chr2:166693412-166693770	-0.415627	2.21648	0.0338374	0.233676	DownNoFDR	.	Prex1	Prex1	Intron
chr1:180888526-180888922	-0.415586	1.97304	0.047631	0.279818	DownNoFDR	.	Lefty1, Lefty2, Pycr2, Sde2	Lefty2	Dis5 (5' distal regions)
chr11:46345012-46345266	-0.415352	3.18246	0.00191937	0.042285	Down	.	Cyfip2, Itk	Cyfip2	Exon
chr11:32096444-32096672	-0.415115	1.99082	0.0474348	0.279159	DownNoFDR	.	.	Nsg2	Exon
chr14:64272236-64272489	-0.414989	2.87803	0.00501402	0.0780595	DownNoFDR	.	.	Msra	Intron
chr8:105269660-105269932	-0.414889	2.68115	0.00878431	0.10994	DownNoFDR	Hsf4	.	Hsf4	Promoter.Up
chr7:74690755-74690997	-0.414864	2.92029	0.00599187	0.0875066	DownNoFDR	.	.	Slco3a1	Dis5 (5' distal regions)
chr13:20184528-20184704	-0.414738	2.87434	0.00551315	0.0830446	DownNoFDR	Elmo1	.	Elmo1	Intron
chr15:76068712-76068815	-0.414706	2.08215	0.0436628	0.26784	DownNoFDR	Scrib	.	Scrib	Promoter.Down
chr14:79315975-79316299	-0.414688	3.30023	0.0016612	0.0385613	Down	.	Naa16, Rgcc	Rgcc	Dis5 (5' distal regions)
chr15:5088960-5089194	-0.414333	2.42444	0.0196334	0.174362	DownNoFDR	.	C7, Card6, Rpl37	Card6	Dis5 (5' distal regions)
chr2:33973465-33973694	-0.414245	2.60923	0.0124179	0.135027	DownNoFDR	.	.	Mvb12b	Dis5 (5' distal regions)
chr12:17024103-17024490	-0.41404	2.28399	0.0296276	0.217405	DownNoFDR	.	Pqlc3	Pqlc3	Dis5 (5' distal regions)
chr10:93184320-93184539	-0.41375	2.32642	0.0291219	0.215981	DownNoFDR	.	Cdk17	Cdk17	Intron
chr1:179232071-179232327	-0.413523	2.66935	0.0105722	0.123244	DownNoFDR	.	Smyd3	Smyd3	Intron
chr9:69368182-69368407	-0.413333	2.68125	0.00908909	0.112423	DownNoFDR	.	Ice2	Ice2	Intron
chr3:89245131-89245278	-0.41332	2.86167	0.00585894	0.0863497	DownNoFDR	Krtcap2, Trim46	.	Trim46	Promoter.Up
chr11:116400598-116400928	-0.413225	2.97238	0.006557	0.0922518	DownNoFDR	.	Qrich2, Rnf157, Ubald2	Rnf157	Intron
chr2:34642543-34642678	-0.413048	2.49072	0.0168203	0.160006	DownNoFDR	.	Gapvd1, Mapkap1	Mapkap1	Dis3 (3' distal regions)
chr1:128675587-128675992	-0.4128	2.18366	0.0427174	0.2646	DownNoFDR	.	.	Cxcr4	Intergenic
chr11:103763838-103764042	-0.412748	2.24195	0.0390034	0.252195	DownNoFDR	.	Wnt3, Wnt9b	Wnt3	Dis5 (5' distal regions)
chr2:128422669-128423045	-0.41243	2.8594	0.006594	0.0925325	DownNoFDR	.	.	Spdye4c	Promoter.Up
chr6:41152020-41152510	-0.41227	2.28022	0.0339589	0.234088	DownNoFDR	.	Trbv14	Trbv14	Promoter.Down
chr15:95762973-95763212	-0.411913	2.58795	0.0116877	0.130153	DownNoFDR	.	Ano6	Ano6	Dis5 (5' distal regions)
chr19:41030243-41030387	-0.411767	2.00735	0.0487885	0.283586	DownNoFDR	Dntt	.	Dntt	Promoter.Down
chr13:52800729-52801226	-0.410918	2.66279	0.0139867	0.144512	DownNoFDR	.	.	Auh	Dis3 (3' distal regions)
chr7:97745410-97745543	-0.410785	2.44633	0.0203552	0.177787	DownNoFDR	.	Aqp11, Clns1a, Pak1	Aqp11	Dis5 (5' distal regions)
chr2:3964475-3964625	-0.410571	2.6195	0.0118282	0.13105	DownNoFDR	.	.	Frmd4a	Dis5 (5' distal regions)
chr11:115270608-115270816	-0.410186	2.49281	0.0200926	0.176601	DownNoFDR	Fdxr	.	Fdxr	Promoter.Up
chr11:52397758-52397869	-0.409695	2.27537	0.0294945	0.217031	DownNoFDR	.	Vdac1	Vdac1	Promoter.Down
chr4:70307262-70307532	-0.409594	2.12386	0.0436547	0.267825	DownNoFDR	.	Cdk5rap2	Cdk5rap2	Exon
chr18:58676714-58677098	-0.409223	3.07424	0.00336317	0.0603846	DownNoFDR	.	Isoc1	Isoc1	Intron
chr3:152714346-152714592	-0.409085	2.18208	0.0331855	0.231273	DownNoFDR	Pigk	.	Pigk	Promoter.Down
chr15:100905941-100906172	-0.409031	2.35489	0.0259045	0.202952	DownNoFDR	.	Scn8a	Scn8a	Intron
chr9:42158651-42159251	-0.408988	2.37016	0.0240605	0.194728	DownNoFDR	.	Sorl1	Sorl1	Dis5 (5' distal regions)
chr7:29908127-29908294	-0.408887	2.70755	0.0101891	0.120384	DownNoFDR	Zfp27, Zfp383	.	Zfp383	Promoter.Up
chr9:94441248-94441782	-0.408785	3.70783	0.000349026	0.0136994	Down	.	.	Dipk2a	Dis5 (5' distal regions)
chr5:129669843-129670361	-0.408647	2.66083	0.0127001	0.136725	DownNoFDR	Zfp11	.	Zfp11	Promoter.Up
chr13:119596927-119597140	-0.408597	2.38513	0.0236599	0.192935	DownNoFDR	.	Ccl28, Tmem267	Tmem267	Intron
chr15:50402642-50402969	-0.408426	3.30937	0.00121131	0.0312617	Down	.	.	Trps1	Intergenic
chr2:79251679-79251838	-0.408178	2.70102	0.0110894	0.126436	DownNoFDR	.	Itga4	Itga4	Dis5 (5' distal regions)
chr5:74404057-74404508	-0.407931	3.60181	0.000292767	0.0121347	Down	.	Scfd2	Scfd2	Intron
chr11:97728251-97728721	-0.407517	3.47891	0.000650866	0.0206129	Down	Pip4k2b	.	Pip4k2b	Promoter.Up
chr15:80614624-80614718	-0.407506	2.31132	0.0320307	0.226998	DownNoFDR	.	Enthd1, Grap2	Grap2	Intron
chr3:103393760-103393931	-0.407379	2.23766	0.0349615	0.237798	DownNoFDR	.	.	Trim33	Promoter.Down
chr2:5706582-5707048	-0.407293	2.88104	0.00532757	0.0812933	DownNoFDR	.	Camk1d	Camk1d	Intron
chr8:120504749-120505411	-0.407277	2.61251	0.0135816	0.14219	DownNoFDR	.	Gse1	Gse1	Dis5 (5' distal regions)
chr14:61439238-61439357	-0.407095	2.88689	0.00559661	0.0837783	DownNoFDR	Kpna3	.	Kpna3	Promoter.Down
chr10:80606460-80606657	-0.406564	3.42618	0.000997222	0.027274	Down	.	Abhd17a, Adat3, Btbd2, Csnk1g2, Klf16, Rexo1, Scamp4	Adat3	Promoter.Down
chr9:72797138-72797582	-0.40654	3.07441	0.00288041	0.0548082	DownNoFDR	.	Prtg	Prtg	Dis5 (5' distal regions)
chr2:118263219-118263538	-0.405941	2.11973	0.0442313	0.26936	DownNoFDR	.	Fsip1	Fsip1	Intron
chr16:57243233-57243732	-0.405454	3.34071	0.00129759	0.0328631	Down	.	Tbc1d23, Tmem30c	Tbc1d23	Dis5 (5' distal regions)
chr4:40953631-40953823	-0.405406	2.09579	0.0471693	0.278357	DownNoFDR	.	Bag1, Chmp5, Nfx1, Spink4	Chmp5	Intron
chr5:147366408-147366825	-0.404865	2.64331	0.0123551	0.134681	DownNoFDR	.	Flt3, Urad	Flt3	Intron
chr13:24633412-24633614	-0.404838	2.25154	0.0353096	0.238957	DownNoFDR	.	Ripor2	Ripor2	Exon
chr7:78724706-78724871	-0.40483	2.32129	0.0313671	0.224467	DownNoFDR	.	Ntrk3	Ntrk3	Intron
chr2:165998879-165999009	-0.404628	2.18646	0.036963	0.245307	DownNoFDR	.	Ncoa3	Ncoa3	Intron
chr7:27384882-27385047	-0.404283	2.13657	0.0468414	0.277414	DownNoFDR	.	Ltbp4, Shkbp1, Sptbn4	Sptbn4	Intron
chr12:25013031-25013477	-0.404192	2.48925	0.021386	0.182818	DownNoFDR	.	Kidins220	Kidins220	Exon
chr3:98406597-98407015	-0.403844	3.2859	0.00155067	0.0368935	Down	.	Zfp697	Zfp697	Intron
chr4:133424243-133424408	-0.403778	2.36386	0.0242332	0.19547	DownNoFDR	.	Slc9a1	Slc9a1	TES (transcription end sites)
chr3:60476956-60477134	-0.403741	2.69203	0.0144051	0.146793	DownNoFDR	.	Mbnl1	Mbnl1	Intron
chr11:89039363-89039639	-0.403664	2.80199	0.00816019	0.10493	DownNoFDR	.	Dgke, Trim25	Dgke	Exon
chr15:27726350-27726641	-0.403608	3.08474	0.00401293	0.0674465	DownNoFDR	.	Otulinl, Trio	Trio	Dis5 (5' distal regions)
chr12:85486933-85487037	-0.403114	2.37985	0.0281135	0.211976	DownNoFDR	.	Fos	Fos	Dis3 (3' distal regions)
chr8:114825490-114825841	-0.402936	2.41092	0.0228836	0.189494	DownNoFDR	.	.	Wwox	Intron
chr3:50388204-50388760	-0.40292	2.40294	0.0326815	0.2294	DownNoFDR	.	Slc7a11	Slc7a11	Intron
chr11:97328218-97328434	-0.402845	3.02734	0.00403638	0.0676972	DownNoFDR	.	Gpr179, Mrpl45, Npepps, Socs7	Mrpl45	Exon
chr9:57157571-57157839	-0.402522	2.49398	0.0372954	0.246178	DownNoFDR	Commd4	.	Commd4	Promoter.Down
chr3:51228104-51228256	-0.402374	2.57069	0.0152914	0.151617	DownNoFDR	.	Elf2, Noct	Noct	Intron
chr14:45155532-45155848	-0.402201	2.4484	0.022299	0.187076	DownNoFDR	.	Txndc16	Txndc16	Intron
chr4:150406805-150407128	-0.402183	2.67933	0.0128179	0.137329	DownNoFDR	Rere	.	Rere	Promoter.Down
chr7:135669403-135669654	-0.401718	2.52632	0.0191354	0.171856	DownNoFDR	.	Mki67, Ptpre	Ptpre	Intron
chrX:75155538-75155908	-0.401309	2.87171	0.00987019	0.118128	DownNoFDR	.	Dkc1, Mpp1, Smim9	Smim9	Promoter.Up
chr3:22022329-22022754	-0.400331	2.80314	0.0112708	0.127606	DownNoFDR	.	.	Tbl1xr1	Promoter.Down
chr2:13755837-13755962	-0.400008	2.21408	0.0404163	0.25723	DownNoFDR	.	St8sia6	St8sia6	Intron
chr1:191288787-191289115	-0.399817	3.14058	0.0030109	0.0564051	DownNoFDR	.	Nenf, Tmem206	Nenf	TES (transcription end sites)
chr2:150134343-150134475	-0.399215	2.38969	0.032384	0.228215	DownNoFDR	.	Zfp120	Zfp120	Intron
chr12:16231161-16231421	-0.399214	2.19974	0.0389499	0.252102	DownNoFDR	.	.	Lpin1	Intron
chr2:34897911-34898127	-0.399072	2.53356	0.0180997	0.166811	DownNoFDR	.	Cutal, Phf19, Psmd5	Phf19	Exon
chr8:125052116-125052283	-0.399035	2.05964	0.0496349	0.286414	DownNoFDR	Disc1	.	Disc1	Promoter.Up
chrX:70385212-70385407	-0.398512	2.51539	0.0217585	0.184603	DownNoFDR	.	Ids	Ids	Promoter.Up
chr7:80084509-80084721	-0.397868	2.43334	0.0238156	0.193584	DownNoFDR	.	Idh2	Idh2	Intron
chr6:71125120-71125416	-0.397578	2.61309	0.0204916	0.178531	DownNoFDR	.	Thnsl2	Thnsl2	Promoter.Down
chr15:94276447-94276871	-0.397434	2.93848	0.00553469	0.0832134	DownNoFDR	.	.	Adamts20	Intron
chr7:25826105-25826329	-0.397417	2.79123	0.0146374	0.147999	DownNoFDR	.	Axl, Cyp2s1	Cyp2s1	Dis5 (5' distal regions)
chr1:95450951-95451302	-0.39736	2.13581	0.0445563	0.270243	DownNoFDR	.	.	Fam174a	Dis5 (5' distal regions)
chr5:136970834-136971113	-0.397159	2.71125	0.0129282	0.138034	DownNoFDR	.	Cldn15, Fis1, Plod3, Znhit1	Cldn15	Intron
chr15:58654913-58655352	-0.396689	2.82873	0.010846	0.124997	DownNoFDR	.	Fer1l6	Fer1l6	Intron
chr13:33956903-33957238	-0.396598	2.21771	0.0424026	0.263723	DownNoFDR	.	Nqo2, Ripk1, Serpinb6a	Nqo2	Intron
chr6:82913441-82913631	-0.396487	2.46095	0.0228874	0.189494	DownNoFDR	.	M1ap, Sema4f	Sema4f	Exon
chr6:120199546-120199979	-0.395433	2.87799	0.00724162	0.09763	DownNoFDR	.	B4galnt3, Ninj2	Ninj2	Intron
chr9:121985145-121985408	-0.395196	2.27761	0.0335613	0.23264	DownNoFDR	.	Gask1a, Pomgnt2	Pomgnt2	Exon
chr7:101482821-101483178	-0.395133	2.38324	0.027522	0.209258	DownNoFDR	Pde2a	.	Pde2a	Intron
chr5:107840535-107841073	-0.395005	2.5163	0.0226082	0.188242	DownNoFDR	.	Evi5, Ube2d2b	Evi5	Intron
chr5:64609436-64609683	-0.394856	2.76783	0.0145157	0.147248	DownNoFDR	.	.	Klf3	Promoter.Down
chr2:152951504-152951857	-0.394178	2.14701	0.0466246	0.276832	DownNoFDR	Dusp15	.	Dusp15	Promoter.Up
chr14:53795216-53795443	-0.394117	3.039	0.00477698	0.075617	DownNoFDR	.	.	Trdd1	Promoter.Up
chr11:94386166-94386674	-0.394064	3.01773	0.00442798	0.0719802	DownNoFDR	.	Abcc3, Ankrd40, Cacna1g	Abcc3	Intron
chr2:29650234-29650382	-0.394004	2.42102	0.0250732	0.199375	DownNoFDR	.	Rapgef1	Rapgef1	Intron
chr17:32492319-32492622	-0.393241	2.18656	0.0494772	0.285875	DownNoFDR	Cyp4f39	.	Cyp4f39	Exon
chr10:42832827-42833059	-0.393004	2.30152	0.0455159	0.273294	DownNoFDR	.	Scml4, Sec63	Sec63	TES (transcription end sites)
chr7:4518497-4518883	-0.39228	2.22914	0.0426315	0.264315	DownNoFDR	Tnni3	.	Tnni3	Promoter.Down
chr14:120306296-120306541	-0.391908	2.5735	0.0287901	0.21469	DownNoFDR	Mbnl2	.	Mbnl2	Exon
chr18:61377714-61378084	-0.391791	3.0492	0.00776275	0.101756	DownNoFDR	.	Ppargc1b	Ppargc1b	Intron
chr18:33053794-33054013	-0.391702	2.17667	0.0489537	0.284241	DownNoFDR	.	.	Camk4	Intron
chr11:88548975-88549077	-0.391616	2.66981	0.0151665	0.150937	DownNoFDR	.	Msi2	Msi2	Intron
chr13:95746604-95746800	-0.391548	2.11777	0.0468972	0.277542	DownNoFDR	.	F2rl2, Iqgap2	Iqgap2	Intron
chr18:67733590-67733820	-0.391497	2.44279	0.0253391	0.200399	DownNoFDR	.	Ptpn2, Seh1l	Ptpn2	Dis5 (5' distal regions)
chr1:164077167-164077315	-0.391363	2.5428	0.021463	0.183189	DownNoFDR	.	Sele, Sell, Selp	Sell	Intron
chr2:180276871-180277109	-0.390939	3.59562	0.000477423	0.0167897	Down	.	Cables2, Rbbp8nl, Rps21	Cables2	TES (transcription end sites)
chr6:40385715-40386020	-0.390705	2.60387	0.0169856	0.160924	DownNoFDR	.	Agk	Agk	Intron
chr1:193159235-193159451	-0.390613	2.59419	0.0181207	0.166884	DownNoFDR	.	Diexf, Irf6, Lamb3, Traf3ip3	Irf6	Intron
chr1:160036919-160037368	-0.390067	3.28163	0.00168178	0.0389296	Down	.	.	Tnn	Dis5 (5' distal regions)
chr3:69598642-69599081	-0.389989	2.58641	0.0217247	0.184406	DownNoFDR	B3galnt1	.	B3galnt1	Promoter.Up
chr7:68085398-68085810	-0.389842	2.26354	0.0421096	0.262653	DownNoFDR	.	.	Igf1r	Intron
chr7:127628676-127629017	-0.389264	2.25285	0.0387232	0.251233	DownNoFDR	.	Ccdc189, Phkg2, Rnf40, Zfp629	Zfp629	Dis5 (5' distal regions)
chr14:53530531-53530796	-0.389135	2.25651	0.0429335	0.265315	DownNoFDR	.	.	Trdd1	Promoter.Up
chr11:32588463-32588631	-0.388531	2.79921	0.0112789	0.127648	DownNoFDR	Stk10	.	Stk10	Promoter.Up
chr18:20957152-20957355	-0.388378	2.22532	0.0460685	0.275298	DownNoFDR	.	Rnf125, Rnf138	Rnf125	Intron
chr16:11526305-11526808	-0.388065	3.64902	0.000443003	0.015994	Down	.	.	Snx29	Intron
chr14:73116538-73116660	-0.388023	2.38265	0.0331441	0.231157	DownNoFDR	.	Rcbtb2	Rcbtb2	Dis5 (5' distal regions)
chr11:54088984-54089162	-0.387666	2.39268	0.0306016	0.221094	DownNoFDR	.	P4ha2, Pdlim4	P4ha2	Dis5 (5' distal regions)
chr10:61715151-61715423	-0.387599	2.51601	0.0224802	0.187856	DownNoFDR	Aifm2	.	Aifm2	Promoter.Up
chr10:18193215-18193634	-0.387379	3.50754	0.000746318	0.0225462	Down	.	Ccdc28a, Ect2l	Ect2l	Intron
chr5:72763639-72763900	-0.387377	2.83682	0.0137145	0.142982	DownNoFDR	.	Tec, Txk	Txk	Exon
chr9:44998195-44998463	-0.387341	2.233	0.0451556	0.271902	DownNoFDR	.	Cd3d, Cd3e, Cd3g, Mpzl2, Ube4a	Cd3e	TES (transcription end sites)
chr17:84129087-84129376	-0.387299	2.88037	0.00907571	0.11234	DownNoFDR	.	.	Zfp36l2	Intergenic
chr8:34732431-34732771	-0.38709	3.43707	0.00186534	0.0414806	Down	.	.	Dusp4	Intergenic
chr8:119678613-119678815	-0.386949	2.13538	0.0487636	0.283552	DownNoFDR	.	Atp2c2, Kcng4, Wfdc1	Wfdc1	Intron
chr11:94970328-94970613	-0.386786	2.2782	0.0405057	0.257537	DownNoFDR	Sgca	.	Sgca	Promoter.Down
chr16:17292876-17293128	-0.386564	2.82654	0.0103701	0.121645	DownNoFDR	.	Pi4ka, Serpind1, Tmem191c	Pi4ka	Exon
chr1:60460645-60460955	-0.386407	3.11187	0.00403522	0.0676972	DownNoFDR	.	Abi2, Raph1	Abi2	Intron
chr13:51964397-51964751	-0.386228	2.30876	0.0487723	0.283567	DownNoFDR	.	.	Gadd45g	Dis5 (5' distal regions)
chr7:125491019-125491120	-0.386208	2.83689	0.00886224	0.110502	DownNoFDR	Nsmce1	.	Nsmce1	Promoter.Down
chr11:75980517-75980773	-0.38618	2.50681	0.0242344	0.19547	DownNoFDR	.	Rflnb, Rph3al	Rph3al	Dis5 (5' distal regions)
chr15:35155355-35155528	-0.386177	2.33274	0.0347944	0.237172	DownNoFDR	Stk3	.	Stk3	Promoter.Down
chr6:34495096-34495445	-0.385785	2.26682	0.0405343	0.257585	DownNoFDR	.	Bpgm	Bpgm	Intron
chr18:68048799-68049300	-0.385681	3.76403	0.000248794	0.0107645	Down	.	.	Ldlrad4	Intron
chr19:4441271-4441517	-0.385182	2.87128	0.0121619	0.133382	DownNoFDR	Rhod	.	Rhod	Promoter.Up
chr8:105573476-105573858	-0.385079	2.19438	0.0460455	0.27524	DownNoFDR	.	Agrp, Atp6v0d1, Ripor1	Agrp	Intron
chr7:101673455-101673855	-0.384989	2.50468	0.0266167	0.205712	DownNoFDR	.	Clpb	Clpb	Intron
chr11:68432877-68432965	-0.384862	2.28595	0.038527	0.250541	DownNoFDR	Pik3r5	.	Pik3r5	Promoter.Down
chr17:3273830-3274050	-0.384503	2.30583	0.0356875	0.240394	DownNoFDR	.	.	Tiam2	Intergenic
chr2:132725334-132725808	-0.384498	2.42351	0.0294475	0.216939	DownNoFDR	.	Shld1	Shld1	Intron
chr9:96438551-96438939	-0.384246	3.98532	9.38716e-05	0.00534957	Down	.	Rnf7	Rnf7	Promoter.Up
chr19:43917118-43917502	-0.3841	2.58925	0.0216741	0.184136	DownNoFDR	.	Dnmbp	Dnmbp	Intron
chr15:51871123-51871397	-0.383866	3.44149	0.00169351	0.0391438	Down	.	Eif3h, Utp23	Eif3h	Dis5 (5' distal regions)
chr15:102235414-102235599	-0.383633	2.69994	0.0154258	0.152297	DownNoFDR	.	Csad, Itgb7, Mfsd5, Rarg, Zfp740	Itgb7	Exon
chr5:140575547-140576051	-0.383456	3.48833	0.00162361	0.0379333	Down	.	Grifin, Lfng	Grifin	Dis5 (5' distal regions)
chr14:79153977-79154363	-0.38282	2.20819	0.0446091	0.270437	DownNoFDR	.	Vwa8	Vwa8	Intron
chr19:21630723-21631069	-0.382679	3.19904	0.0038231	0.0655705	DownNoFDR	.	Abhd17b	Abhd17b	Promoter.Up
chr11:95047058-95047290	-0.38258	3.43758	0.00105459	0.0283189	Down	.	Itga3, Pdk2, Samd14	Pdk2	Intron
chr11:109271393-109271819	-0.382041	3.02912	0.00617452	0.0890659	DownNoFDR	.	Rgs9	Rgs9	Intron
chr19:10304816-10305192	-0.381966	2.68707	0.0195472	0.173979	DownNoFDR	Dagla	.	Dagla	Promoter.Up
chr17:83935244-83935488	-0.381523	2.34584	0.0388411	0.251742	DownNoFDR	.	.	Haao	Dis5 (5' distal regions)
chr10:116931062-116931249	-0.381427	3.41241	0.00130401	0.0329738	Down	.	Myrfl, Rab3ip	Rab3ip	Intron
chr1:87854182-87854377	-0.380972	2.81097	0.0104399	0.122249	DownNoFDR	Dgkd	.	Dgkd	Promoter.Up
chr16:5445794-5446116	-0.380913	3.50496	0.000973912	0.0268516	Down	.	.	Eef2kmt	Intron
chr5:107950651-107950931	-0.380836	2.74151	0.0164128	0.157975	DownNoFDR	.	Dipk1a, Rpl5	Dipk1a	Intron
chr12:69229345-69229533	-0.380505	2.79982	0.0123093	0.134398	DownNoFDR	Pole2	.	Pole2	Promoter.Up
chr9:21455163-21455389	-0.380456	2.68203	0.0177819	0.165107	DownNoFDR	Dnm2	.	Dnm2	Promoter.Up
chr9:107640605-107640787	-0.380162	2.65518	0.0199163	0.175779	DownNoFDR	.	Gnai2, Gnat1, Ifrd2, Lsmem2, Sema3b, Sema3f, Slc38a3	Gnai2	Dis5 (5' distal regions)
chr10:18526969-18527583	-0.379881	2.94487	0.00789213	0.102779	DownNoFDR	.	Hebp2	Hebp2	Exon
chr7:126619656-126619923	-0.379322	2.26358	0.0455248	0.27331	DownNoFDR	.	Apobr, Cln3, Il27, Nupr1, Sgf29	Nupr1	Dis5 (5' distal regions)
chr14:78273624-78273862	-0.379219	2.40949	0.0377501	0.247447	DownNoFDR	.	Tnfsf11	Tnfsf11	Dis5 (5' distal regions)
chr6:146489899-146490182	-0.379206	2.48696	0.0306536	0.221249	DownNoFDR	.	Itpr2	Itpr2	Intron
chr15:98821488-98821726	-0.379178	2.8096	0.014372	0.146614	DownNoFDR	.	Ddn, Kmt2d, Prkag1, Wnt1, Wnt10b	Prkag1	Intron
chr8:34163379-34163814	-0.378799	4.5356	1.69082e-06	0.000258364	Down	.	Leprotl1, Mboat4, Saraf	Saraf	Intron
chr13:52828207-52828481	-0.378789	2.45478	0.0287483	0.214581	DownNoFDR	.	.	Auh	Dis3 (3' distal regions)
chr6:126811558-126811862	-0.378545	2.99035	0.0101144	0.119888	DownNoFDR	.	Akap3, Ndufa9	Ndufa9	Dis5 (5' distal regions)
chr19:36470215-36470428	-0.37811	2.55905	0.0297035	0.217752	DownNoFDR	.	Pcgf5	Pcgf5	Dis3 (3' distal regions)
chr18:80597486-80597795	-0.377996	2.66972	0.0206784	0.179654	DownNoFDR	.	Nfatc1	Nfatc1	Dis3 (3' distal regions)
chr2:117444839-117444988	-0.377922	2.74189	0.0141204	0.145154	DownNoFDR	.	.	Rasgrp1	Dis5 (5' distal regions)
chr4:32166187-32166393	-0.377315	2.8015	0.0134227	0.141263	DownNoFDR	.	.	Bach2	Dis5 (5' distal regions)
chr4:55364451-55364670	-0.377308	2.3212	0.0462747	0.275902	DownNoFDR	.	Rad23b	Rad23b	Intron
chr7:133632580-133632694	-0.377263	2.49961	0.0272026	0.207999	DownNoFDR	.	Edrf1, Mmp21, Tex36	Edrf1	Dis5 (5' distal regions)
chr12:113446008-113446513	-0.377007	3.06153	0.00642555	0.0910371	DownNoFDR	.	Adam6b, Ighd, Ighm	Ighm	Promoter.Down
chr9:78477289-78477460	-0.376302	3.39287	0.00311547	0.0576303	DownNoFDR	.	Cgas, Eef1a1, Mto1	Eef1a1	Promoter.Down
chr19:5560539-5561046	-0.375928	2.57096	0.0228776	0.189467	DownNoFDR	Ovol1	.	Ovol1	Promoter.Up
chr7:46607111-46607371	-0.375312	2.58755	0.0237165	0.193112	DownNoFDR	.	Sergef, Tph1	Sergef	Intron
chr8:13602751-13602860	-0.375255	2.37796	0.0370797	0.245743	DownNoFDR	.	Rasa3	Rasa3	Intron
chr2:92213343-92213799	-0.374971	3.10647	0.0055305	0.0831759	DownNoFDR	.	Phf21a	Phf21a	Intron
chr18:54902693-54902842	-0.374657	2.462	0.0320741	0.227046	DownNoFDR	.	Zfp608	Zfp608	Intron
chr2:32725484-32725776	-0.37457	3.47755	0.00110995	0.0293959	Down	Sh2d3c	.	Sh2d3c	Promoter.Up
chr8:108847382-108847809	-0.37449	2.30287	0.0448358	0.271105	DownNoFDR	.	.	Zfhx3	Intron
chr13:55472252-55472453	-0.374361	2.74619	0.019607	0.174311	DownNoFDR	.	Dbn1, F12, Grk6, Pdlim7, Prr7	Prr7	Exon
chr4:26342438-26342607	-0.374323	3.10574	0.0052499	0.0805149	DownNoFDR	Manea	.	Manea	Promoter.Up
chr10:19321704-19322096	-0.374245	4.03389	6.4599e-05	0.0039932	Down	.	Olig3	Olig3	Intron
chr2:19301290-19301643	-0.374154	3.55031	0.00142533	0.0349467	Down	.	.	Msrb2	Intron
chr11:58098462-58098613	-0.373966	3.0274	0.00658703	0.0924795	DownNoFDR	.	Cnot8, Gemin5	Cnot8	Promoter.Up
chr18:84025416-84025657	-0.373942	2.35452	0.0463696	0.276071	DownNoFDR	.	.	Tshz1	Intron
chr10:121419956-121420381	-0.373767	4.63195	4.55041e-07	9.39866e-05	Down	.	Gns, Rassf3	Gns	Intron
chr4:115075394-115075833	-0.373729	2.52544	0.02607	0.203693	DownNoFDR	.	Pdzk1ip1, Tal1	Pdzk1ip1	Dis5 (5' distal regions)
chr13:59668495-59669068	-0.373668	3.93469	0.000519124	0.0177948	Down	.	Golm1, Naa35, Spata31d1a, Spata31d1b	Golm1	Intron
chr9:65542229-65542527	-0.373164	2.43957	0.0385463	0.250562	DownNoFDR	.	Ankdd1a, Pif1, Plekho2	Plekho2	Dis5 (5' distal regions)
chrX:9243294-9243693	-0.3729	2.7056	0.0220184	0.185718	DownNoFDR	.	H2al1m, Lancl3, Xk	Xk	Intron
chr17:65957666-65957887	-0.372699	2.54584	0.026657	0.205876	DownNoFDR	.	Ankrd12, Twsg1	Twsg1	Dis5 (5' distal regions)
chr13:17030815-17031095	-0.372507	3.13938	0.00483676	0.076202	DownNoFDR	.	.	Sugct	Intron
chr1:164063554-164064153	-0.372404	4.61305	1.9112e-06	0.000286492	Down	Sell	.	Sell	Promoter.Down
chr9:106203460-106203625	-0.372307	2.82457	0.0124302	0.135127	DownNoFDR	Twf2	.	Twf2	Promoter.Down
chr1:52748356-52748569	-0.372291	2.5222	0.0299889	0.218651	DownNoFDR	.	Inpp1, Mfsd6	Mfsd6	Dis5 (5' distal regions)
chr7:19279799-19279962	-0.372254	2.53671	0.0295554	0.217259	DownNoFDR	Ppm1n	.	Ppm1n	Promoter.Up
chr6:8617338-8617784	-0.372084	2.62948	0.0209941	0.181056	DownNoFDR	.	Glcci1, Ica1	Ica1	Dis5 (5' distal regions)
chr6:134883744-134884089	-0.372053	2.56292	0.0291275	0.215986	DownNoFDR	.	Cdkn1b, Crebl2, Gpr19	Gpr19	Intron
chr13:23554917-23555176	-0.371839	3.55619	0.00113366	0.0297624	Down	Hist1h1d	.	Hist1h1d	Promoter.Up
chr1:164453776-164454037	-0.371652	3.47315	0.00158621	0.0373905	Down	Atp1b1	.	Atp1b1	Promoter.Up
chr3:152432673-152432981	-0.371528	2.78963	0.0164565	0.158276	DownNoFDR	.	Ak5, Zzz3	Zzz3	Intron
chr13:63445491-63445859	-0.371498	2.85908	0.0129168	0.13798	DownNoFDR	.	Fancc	Fancc	Promoter.Down
chr5:140847275-140847570	-0.371438	2.50628	0.0291052	0.215927	DownNoFDR	.	Card11, Gna12	Gna12	Dis5 (5' distal regions)
chr2:140037532-140037742	-0.371304	2.29986	0.0425096	0.263972	DownNoFDR	.	Tasp1	Tasp1	Intron
chr10:13874292-13874612	-0.371185	3.54952	0.000962723	0.0266361	Down	.	Aig1	Aig1	Intron
chr12:69757836-69758163	-0.371063	2.564	0.0244118	0.196219	DownNoFDR	.	Cdkl1, Dmac2l, L2hgdh	Cdkl1	Intron
chr19:5567312-5567438	-0.370897	2.71368	0.0178397	0.165459	DownNoFDR	Ap5b1	.	Ap5b1	Promoter.Up
chr8:106643098-106643461	-0.370625	3.48479	0.00162894	0.0380022	Down	.	Cdh1, Tango6	Cdh1	Intron
chr3:75713988-75714234	-0.370022	3.24453	0.00408206	0.0682265	DownNoFDR	.	.	Serpini1	Promoter.Up
chr8:93933008-93933215	-0.370006	2.31517	0.0478468	0.280555	DownNoFDR	.	Amfr, Gnao1	Gnao1	Promoter.Down
chr10:110794625-110794813	-0.369563	2.3969	0.038939	0.25208	DownNoFDR	.	E2f7	E2f7	Promoter.Up
chr14:16173292-16173837	-0.368992	4.78573	4.34047e-07	9.05582e-05	Down	.	.	Oxsm	Intergenic
chr14:118940663-118940757	-0.368623	2.61817	0.0249044	0.198506	DownNoFDR	.	Dnajc3, Dzip1	Dnajc3	Intron
chr6:142946185-142946393	-0.36853	2.92485	0.0165102	0.15835	DownNoFDR	.	St8sia1	St8sia1	Intron
chr10:83718863-83719328	-0.368502	2.56963	0.0282652	0.212611	DownNoFDR	.	.	Appl2	Dis5 (5' distal regions)
chr9:22138632-22138744	-0.368218	2.33192	0.0411199	0.259671	DownNoFDR	.	Acp5, Cnn1, Elof1, Pigyl, Zfp872	Acp5	Dis5 (5' distal regions)
chr15:79900205-79900404	-0.368159	2.93668	0.00915116	0.112788	DownNoFDR	Apobec3	.	Apobec3	Promoter.Down
chr5:66337514-66337800	-0.368048	2.58688	0.0296128	0.217333	DownNoFDR	Apbb2	.	Apbb2	Promoter.Up
chr10:77566737-77566962	-0.36789	3.06525	0.00727355	0.0979205	DownNoFDR	.	Itgb2, Pttg1ip, Sumo3	Pttg1ip	TES (transcription end sites)
chr4:33396571-33396819	-0.367867	2.70652	0.0213424	0.182589	DownNoFDR	.	.	Rngtt	Intron
chr4:46534430-46534583	-0.367782	2.88272	0.011293	0.127757	DownNoFDR	Trim14	.	Trim14	Promoter.Up
chr17:73136492-73136899	-0.367609	3.24444	0.00342939	0.0611125	DownNoFDR	.	Lclat1	Lclat1	Intron
chr5:65901549-65901788	-0.367543	2.70238	0.0289904	0.21561	DownNoFDR	.	Chrna9, Rhoh	Chrna9	Dis5 (5' distal regions)
chr18:76160891-76161108	-0.366719	2.70329	0.020324	0.177719	DownNoFDR	.	.	Smad2	Dis5 (5' distal regions)
chr10:84562660-84562931	-0.366577	2.6283	0.0236388	0.192846	DownNoFDR	.	Ckap4, Tcp11l2	Tcp11l2	Dis5 (5' distal regions)
chr11:64085978-64086218	-0.366499	2.33738	0.0450335	0.271581	DownNoFDR	.	Cox10	Cox10	Dis5 (5' distal regions)
chr3:69298022-69298443	-0.366341	2.42411	0.043172	0.266043	DownNoFDR	.	Ppm1l	Ppm1l	Dis5 (5' distal regions)
chr6:97394555-97394842	-0.36626	2.78799	0.0167378	0.159569	DownNoFDR	Frmd4b	.	Frmd4b	Promoter.Down
chr3:37483673-37484233	-0.366207	3.4551	0.00201085	0.0436687	Down	.	Spata5	Spata5	Intron
chr3:122312172-122312385	-0.365974	2.39847	0.0428658	0.265153	DownNoFDR	.	Bcar3, Dnttip2	Bcar3	Intron
chr10:70180764-70181159	-0.365562	2.42982	0.0375451	0.246793	DownNoFDR	.	Ccdc6, Mrln	Ccdc6	Intron
chr4:21712284-21712537	-0.365506	2.40462	0.0407068	0.258246	DownNoFDR	.	Ccnc, Prdm13	Ccnc	Dis5 (5' distal regions)
chr19:45577229-45577405	-0.36541	2.6343	0.0247574	0.197799	DownNoFDR	.	Fbxw4, Poll	Fbxw4	Promoter.Up
chr16:58546122-58546538	-0.36508	3.17776	0.00874075	0.109677	DownNoFDR	.	St3gal6	St3gal6	Dis5 (5' distal regions)
chr17:84293244-84293563	-0.365077	2.45795	0.0351129	0.238276	DownNoFDR	.	Thada	Thada	Intron
chr12:106174070-106174424	-0.364831	2.39277	0.0425287	0.263996	DownNoFDR	.	.	Vrk1	Dis5 (5' distal regions)
chr17:84163033-84163515	-0.364631	3.61569	0.00140229	0.0346749	Down	.	Zfp36l2	Zfp36l2	Dis3 (3' distal regions)
chr5:105643424-105643643	-0.364357	2.78946	0.0160318	0.155852	DownNoFDR	.	.	Lrrc8d	Dis3 (3' distal regions)
chr14:20707771-20708139	-0.364313	3.48207	0.00176575	0.0402243	Down	Zswim8	.	Zswim8	Promoter.Down
chr2:179976277-179976530	-0.364238	2.92873	0.0127849	0.137181	DownNoFDR	Taf4	.	Taf4	Promoter.Up
chr13:114845803-114846274	-0.363967	3.99196	0.000105904	0.00581942	Down	.	Mocs2	Mocs2	Exon
chr19:34287741-34287934	-0.363697	3.13912	0.00621744	0.0894167	DownNoFDR	.	Acta2, Fas	Fas	Dis5 (5' distal regions)
chr9:115481279-115481573	-0.363524	2.6227	0.0261255	0.20391	DownNoFDR	.	.	Stt3b	Dis5 (5' distal regions)
chr6:120836438-120836649	-0.363375	2.65425	0.0219211	0.185366	DownNoFDR	Bcl2l13	.	Bcl2l13	Promoter.Down
chr14:64323566-64323967	-0.36336	2.60216	0.02495	0.198759	DownNoFDR	.	.	Msra	Intron
chr11:88622629-88622913	-0.363224	3.33555	0.00299995	0.056285	DownNoFDR	.	Msi2	Msi2	Intron
chr11:103363048-103363190	-0.363009	2.39557	0.0427026	0.264527	DownNoFDR	Arhgap27	.	Arhgap27	Promoter.Up
chr12:101027692-101027814	-0.363003	2.92171	0.0107893	0.124674	DownNoFDR	Ccdc88c	.	Ccdc88c	Promoter.Down
chr1:21288358-21288553	-0.362919	3.06908	0.0073714	0.0987171	DownNoFDR	.	Gsta3	Gsta3	Intron
chr10:10186125-10186286	-0.362839	2.56756	0.0343914	0.235479	DownNoFDR	.	.	Adgb	Promoter.Down
chr18:12199606-12199825	-0.362825	2.95513	0.0114253	0.128458	DownNoFDR	.	Npc1, Riok3, Rmc1	Npc1	Exon
chr12:32017734-32017997	-0.362603	2.36857	0.0430709	0.265786	DownNoFDR	.	Prkar2b	Prkar2b	Intron
chr7:114491894-114492123	-0.362491	2.58863	0.0260135	0.203404	DownNoFDR	.	Pde3b	Pde3b	Intron
chr2:165782415-165782618	-0.362387	2.85765	0.0156882	0.15371	DownNoFDR	.	Eya2	Eya2	TES (transcription end sites)
chr9:69304604-69304923	-0.362347	2.60748	0.0282663	0.212611	DownNoFDR	.	Rora	Rora	Intron
chr11:69269704-69269882	-0.362329	3.26168	0.00540841	0.0821228	DownNoFDR	.	Cntrob, Gucy2e	Cntrob	Dis5 (5' distal regions)
chr8:119547115-119547400	-0.361308	3.05683	0.00790161	0.102833	DownNoFDR	.	Dnaaf1, Hsdl1, Mbtps1, Slc38a8	Mbtps1	Exon
chrX:159056055-159056413	-0.360882	2.60268	0.0334571	0.232382	DownNoFDR	.	.	Rps6ka3	Dis5 (5' distal regions)
chr19:5912317-5912479	-0.360791	2.55459	0.0334558	0.232382	DownNoFDR	Dpf2	.	Dpf2	Promoter.Down
chr5:115717252-115717511	-0.360757	3.20509	0.0051095	0.0790356	DownNoFDR	Bicdl1	.	Bicdl1	Promoter.Up
chr7:132795187-132795524	-0.360435	2.43305	0.0378619	0.247988	DownNoFDR	.	Fam53b	Fam53b	Dis5 (5' distal regions)
chr2:173030690-173030904	-0.359873	3.16886	0.00559472	0.0837644	DownNoFDR	.	Rae1, Rbm38, Spo11	Rbm38	Intron
chr14:19975094-19975336	-0.359852	2.46528	0.0450849	0.271754	DownNoFDR	Gng2	.	Gng2	Promoter.Down
chr7:132656667-132656883	-0.359836	2.83749	0.0160627	0.156047	DownNoFDR	.	Lhpp	Lhpp	TES (transcription end sites)
chr9:100462104-100462394	-0.359703	3.64515	0.000963463	0.0266481	Down	Il20rb	.	Il20rb	Promoter.Up
chr10:75320396-75320612	-0.359701	3.39104	0.0025711	0.0510182	DownNoFDR	.	Adora2a, Specc1l	Adora2a	Intron
chr5:114902531-114902746	-0.359608	2.80253	0.0176188	0.164261	DownNoFDR	Oasl2	.	Oasl2	Promoter.Up
chr13:112000759-112000926	-0.358878	2.70771	0.0226907	0.188603	DownNoFDR	.	.	Map3k1	Dis5 (5' distal regions)
chr14:67934144-67934333	-0.358843	3.02368	0.0108358	0.124946	DownNoFDR	Dock5	.	Dock5	Promoter.Up
chr11:68270780-68271051	-0.35873	2.62127	0.0278184	0.210664	DownNoFDR	.	.	Ntn1	Promoter.Up
chr9:44996663-44996907	-0.358711	2.45171	0.0450579	0.271653	DownNoFDR	.	Cd3d, Cd3e, Cd3g, Mpzl2, Ube4a	Cd3e	TES (transcription end sites)
chr2:135884591-135884878	-0.358607	2.54743	0.0312019	0.223736	DownNoFDR	.	Plcb4	Plcb4	Intron
chr10:68552648-68553149	-0.358599	3.12622	0.00690307	0.0949355	DownNoFDR	.	Cabcoco1	Cabcoco1	Dis5 (5' distal regions)
chr9:57504376-57504609	-0.357975	2.52124	0.0353034	0.238941	DownNoFDR	Rpp25	.	Rpp25	Promoter.Down
chr4:123050798-123051086	-0.357914	2.55537	0.0317012	0.225824	DownNoFDR	.	Trit1	Trit1	Intron
chr4:129146428-129146823	-0.357801	2.55153	0.0352035	0.238537	DownNoFDR	.	Fndc5, Hpca, S100pbp, Tmem54, Yars	Fndc5	TES (transcription end sites)
chr11:101177030-101177217	-0.357773	3.00099	0.0109935	0.125812	DownNoFDR	Ccr10, Cntnap1	.	Cntnap1	Promoter.Up
chr1:88644388-88644788	-0.357265	2.48977	0.0378641	0.247988	DownNoFDR	.	.	Arl4c	Dis5 (5' distal regions)
chr11:115265363-115265559	-0.357162	2.49308	0.0379269	0.248181	DownNoFDR	Grin2c	.	Grin2c	Promoter.Up
chr11:96781521-96781612	-0.357029	2.34739	0.0475991	0.279745	DownNoFDR	.	Cbx1, Nfe2l1, Snx11	Snx11	Dis5 (5' distal regions)
chr12:101017976-101018222	-0.356933	4.21874	3.47065e-05	0.00256147	Down	.	Ccdc88c, Ppp4r3a	Ccdc88c	Intron
chrX:167063922-167064204	-0.356769	3.18459	0.00641971	0.0909882	DownNoFDR	.	.	Tmsb4x	Intron
chr7:101457648-101458105	-0.356721	2.60714	0.0361226	0.241987	DownNoFDR	Pde2a	.	Pde2a	Intron
chr4:134883379-134883565	-0.356603	2.57118	0.0311742	0.22363	DownNoFDR	.	Maco1, Rhd, Rsrp1, Syf2, Tmem50a	Rhd	Intron
chr3:30595323-30595635	-0.356409	2.38834	0.0472072	0.278467	DownNoFDR	.	Actrt3, Lrriq4, Mecom, Mynn	Actrt3	Promoter.Down
chr4:120978334-120978531	-0.356351	2.93326	0.013526	0.141857	DownNoFDR	.	Smap2, Zfp69	Smap2	Intron
chr19:47915314-47915504	-0.356345	2.74666	0.0214601	0.183189	DownNoFDR	.	Cfap43, Cfap58, Gsto2, Itprip	Itprip	Intron
chr13:119601749-119602216	-0.356049	3.32638	0.00365659	0.063728	DownNoFDR	.	Ccl28, Tmem267	Tmem267	Intron
chr14:10526882-10527356	-0.355904	2.52761	0.0410337	0.259516	DownNoFDR	.	.	Fhit	Intron
chr7:19849657-19849843	-0.355827	2.77871	0.022672	0.188492	DownNoFDR	.	Bcl3, Ceacam16, Ceacam19	Ceacam16	Dis5 (5' distal regions)
chr18:32953967-32954303	-0.355288	3.58989	0.00154801	0.0368707	Down	.	Camk4	Camk4	Intron
chr8:121925681-121925939	-0.355122	2.66675	0.0271016	0.207577	DownNoFDR	Car5a	.	Car5a	Promoter.Down
chr13:44811092-44811337	-0.355039	3.33349	0.00350176	0.0619359	DownNoFDR	.	Jarid2	Jarid2	Intron
chr15:25844904-25845099	-0.354973	3.5295	0.0015718	0.0371975	Down	Retreg1	.	Retreg1	Promoter.Down
chr18:32557885-32558092	-0.354822	2.90449	0.0137631	0.143216	DownNoFDR	Gypc	.	Gypc	Promoter.Down
chr15:99153518-99153817	-0.354727	2.58359	0.0344667	0.235753	DownNoFDR	.	Spats2	Spats2	Intron
chr4:132783779-132784062	-0.354619	2.47415	0.0395121	0.253933	DownNoFDR	.	Ppp1r8, Rpa2, Smpdl3b, Themis2	Rpa2	Intron
chr19:3943067-3943253	-0.354575	2.76383	0.0201365	0.176848	DownNoFDR	Unc93b1	.	Unc93b1	Promoter.Down
chr16:43624928-43625265	-0.354469	2.68446	0.0278798	0.210929	DownNoFDR	.	Tigit	Tigit	Exon
chr14:47366568-47367251	-0.354448	2.3863	0.0465646	0.276605	DownNoFDR	Lgals3	.	Lgals3	Promoter.Up
chr16:46103206-46103420	-0.354425	2.80981	0.0202647	0.17749	DownNoFDR	.	Cd96	Cd96	Intron
chr12:71006864-71007194	-0.354211	3.43759	0.00383186	0.0656491	DownNoFDR	.	Actr10, Arid4a, Psma3	Arid4a	Intron
chr15:55864481-55864811	-0.354056	2.78071	0.0222853	0.187006	DownNoFDR	.	Sntb1	Sntb1	Intron
chr11:75561064-75561294	-0.354014	2.42694	0.0444176	0.269951	DownNoFDR	Slc43a2	.	Slc43a2	Promoter.Down
chr2:102039294-102039686	-0.353858	3.40197	0.00288939	0.0549026	DownNoFDR	.	.	Ldlrad3	Promoter.Up
chr1:80722719-80722952	-0.353499	3.28774	0.00418772	0.0692841	DownNoFDR	.	Dock10	Dock10	Intron
chr1:60953665-60954005	-0.35322	2.59429	0.0300186	0.218758	DownNoFDR	.	Ctla4, Icos	Icos	Dis5 (5' distal regions)
chr15:5510065-5510376	-0.352612	3.33914	0.00431038	0.0706136	DownNoFDR	.	.	Ptger4	Intron
chr15:9564244-9564501	-0.3525	3.18809	0.00801953	0.103749	DownNoFDR	.	Il7r	Il7r	Dis5 (5' distal regions)
chr15:39913315-39913708	-0.352442	2.8097	0.0191459	0.171902	DownNoFDR	.	Lrp12	Lrp12	Intron
chrX:7618224-7618593	-0.352411	2.81868	0.0248155	0.198037	DownNoFDR	.	Cacna1f, Ccdc22, Foxp3, Ppp1r3f, Prickle3, Syp	Cacna1f	Intron
chr4:109657647-109658216	-0.352278	2.53876	0.0346924	0.236701	DownNoFDR	.	Cdkn2c, Faf1	Cdkn2c	Promoter.Up
chr18:62719670-62720335	-0.352225	3.02859	0.0114114	0.128401	DownNoFDR	.	Spink13	Spink13	Intron
chr3:51560282-51560489	-0.352052	3.41062	0.00273196	0.0530103	DownNoFDR	Setd7	.	Setd7	Promoter.Up
chr13:45006631-45006792	-0.351818	3.04507	0.0125411	0.135839	DownNoFDR	.	Dtnbp1	Dtnbp1	Dis5 (5' distal regions)
chr7:118259878-118260295	-0.35161	2.7356	0.0286555	0.214147	DownNoFDR	.	Smg1	Smg1	Dis5 (5' distal regions)
chr5:65904558-65904828	-0.351569	2.64593	0.0338547	0.233756	DownNoFDR	.	Chrna9, Rhoh	Chrna9	Dis5 (5' distal regions)
chr1:35653324-35653744	-0.351556	3.60454	0.00185227	0.0413275	Down	.	.	Hs6st1	Dis5 (5' distal regions)
chr5:4911965-4912276	-0.351531	2.62652	0.0384207	0.250238	DownNoFDR	.	Cdk14	Cdk14	Intron
chr15:98805385-98805711	-0.350812	3.24955	0.011408	0.128399	DownNoFDR	.	Arf3, Ddn, Kmt2d, Prkag1, Wnt1, Wnt10b	Ddn	Promoter.Up
chr11:114636357-114636620	-0.350594	2.91311	0.0202717	0.177524	DownNoFDR	.	Rpl38, Ttyh2	Rpl38	Dis5 (5' distal regions)
chr7:141058972-141059264	-0.350462	2.73566	0.0219064	0.185296	DownNoFDR	B4galnt4	.	B4galnt4	Dis5 (5' distal regions)
chr11:120727070-120727478	-0.350177	3.59264	0.00148689	0.0359065	Down	Dcxr	.	Dcxr	Promoter.Up
chr5:24527041-24527261	-0.350065	2.60816	0.0331692	0.231198	DownNoFDR	Gbx1	.	Gbx1	Promoter.Up
chr4:44271130-44271519	-0.349929	4.17982	0.000127065	0.00664676	Down	.	Melk, Rnf38	Melk	Dis5 (5' distal regions)
chr5:144919828-144920134	-0.3495	2.93196	0.0154209	0.152297	DownNoFDR	.	Smurf1	Smurf1	Intron
chr1:80730665-80730961	-0.349427	3.24137	0.0122267	0.13387	DownNoFDR	.	Dock10	Dock10	Promoter.Up
chr12:102673565-102673767	-0.349364	2.71467	0.024586	0.196981	DownNoFDR	.	Itpk1	Itpk1	Exon
chr10:81230225-81230363	-0.349303	2.57153	0.0333895	0.232061	DownNoFDR	Atcay	.	Atcay	Promoter.Down
chr7:73558102-73558211	-0.349295	2.9682	0.0141227	0.145154	DownNoFDR	.	Chd2	Chd2	Promoter.Up
chr7:44561105-44561321	-0.349152	3.05957	0.0123343	0.134574	DownNoFDR	.	Kcnc3, Mybpc2, Napsa, Nr1h2, Pold1, Spib	Nr1h2	Dis5 (5' distal regions)
chr7:64160720-64161259	-0.348791	3.35339	0.00447396	0.0723628	DownNoFDR	.	Trpm1	Trpm1	Intron
chr9:15060065-15060371	-0.348674	3.29125	0.00681044	0.0941689	DownNoFDR	.	Panx1	Panx1	Intron
chr6:115814113-115814356	-0.348308	2.60961	0.0411342	0.259702	DownNoFDR	.	Cand2, Efcab12, Ift122, Mbd4, Rpl32	Rpl32	Intron
chr14:25646136-25646379	-0.348255	2.45759	0.046313	0.275923	DownNoFDR	.	Ppif, Zmiz1	Zmiz1	Intron
chr7:128705793-128706026	-0.348236	2.77036	0.0257294	0.202241	DownNoFDR	.	Inpp5f, Mcmbp, Sec23ip	Mcmbp	Intron
chr2:166563985-166564213	-0.348206	3.20399	0.00629502	0.0900996	DownNoFDR	.	Prex1	Prex1	Dis3 (3' distal regions)
chr3:100480671-100480876	-0.348086	2.47034	0.0420166	0.262461	DownNoFDR	.	Tent5c	Tent5c	Intron
chr1:160247595-160247870	-0.348005	3.67522	0.00110698	0.0293548	Down	Rabgap1l	.	Rabgap1l	Promoter.Down
chr1:52578292-52578743	-0.347955	3.39702	0.0042619	0.0700176	DownNoFDR	.	.	Nemp2	Promoter.Down
chr14:74908334-74908667	-0.347892	2.59935	0.0360501	0.241688	DownNoFDR	.	Lrch1	Lrch1	Intron
chr14:30024224-30024742	-0.347748	2.97736	0.016124	0.156363	DownNoFDR	Chdh	.	Chdh	Promoter.Down
chr6:51592814-51593055	-0.347514	2.62681	0.0362911	0.242555	DownNoFDR	.	Snx10	Snx10	Dis5 (5' distal regions)
chr4:97657579-97657926	-0.347382	3.59227	0.00188696	0.0418327	Down	.	.	Nfia	Intron
chr17:86336670-86337583	-0.347354	3.97019	0.000355462	0.01381	Down	.	.	Prkce	Intron
chr14:27029867-27030074	-0.346929	2.95724	0.0174588	0.163449	DownNoFDR	.	Hesx1, Il17rd	Il17rd	Dis5 (5' distal regions)
chr15:12196835-12197106	-0.34676	3.21885	0.00620883	0.0893077	DownNoFDR	.	Mtmr12, Zfr	Mtmr12	Dis5 (5' distal regions)
chr10:117119567-117119837	-0.346674	3.75316	0.000809031	0.0237144	Down	.	Frs2	Frs2	Intron
chr19:8944906-8945094	-0.346055	2.78766	0.0230481	0.19027	DownNoFDR	Mta2	.	Mta2	Promoter.Up
chr11:64047518-64047759	-0.34601	2.52321	0.0448927	0.271227	DownNoFDR	.	Cox10	Cox10	Intron
chr8:124739366-124739554	-0.345841	2.59266	0.0373896	0.24648	DownNoFDR	.	Arv1, Fam89a, Ttc13	Arv1	TES (transcription end sites)
chr4:47438028-47438292	-0.345695	2.98097	0.0145972	0.147749	DownNoFDR	.	Alg2, Sec61b	Alg2	Dis5 (5' distal regions)
chr1:180945233-180945659	-0.345567	3.16494	0.00852018	0.107845	DownNoFDR	Tmem63a	.	Tmem63a	Promoter.Up
chr5:138090370-138090540	-0.345561	2.53232	0.0421996	0.262931	DownNoFDR	.	Smok3c, Zkscan1, Zscan21	Zkscan1	Intron
chr7:97580196-97580566	-0.345287	4.10654	0.00018576	0.00869615	Down	Aamdc, Rsf1	.	Rsf1	Promoter.Up
chr7:126775344-126775466	-0.345253	2.51125	0.0444845	0.270071	DownNoFDR	Ypel3	.	Ypel3	Promoter.Up
chr9:13554883-13555112	-0.345175	2.63044	0.0311278	0.223519	DownNoFDR	.	.	Maml2	Intron
chr6:87399220-87399417	-0.345078	2.64728	0.0331332	0.231157	DownNoFDR	.	Bmp10, Gkn1, Gkn2, Gkn3	Gkn3	Dis5 (5' distal regions)
chr6:49606195-49606618	-0.345047	2.85916	0.0198183	0.175294	DownNoFDR	.	.	Stk31	Intergenic
chr17:74754465-74755056	-0.3446	2.84661	0.022631	0.188323	DownNoFDR	.	Ttc27	Ttc27	Intron
chr12:15808555-15808703	-0.344504	2.44686	0.0477001	0.280073	DownNoFDR	.	Trib2	Trib2	Intron
chr1:92069281-92069896	-0.344492	2.98191	0.0171363	0.161591	DownNoFDR	.	Hdac4	Hdac4	Intron
chr13:23425602-23425771	-0.344462	2.62313	0.0382313	0.249384	DownNoFDR	Abt1	.	Abt1	Promoter.Up
chr12:107994605-107994771	-0.344046	2.75546	0.0305863	0.221039	DownNoFDR	.	Bcl11b	Bcl11b	Intron
chr17:57265035-57265408	-0.343968	2.54279	0.0383969	0.250156	DownNoFDR	.	C3, Gpr108, Trip10, Vav1	Trip10	TES (transcription end sites)
chr5:36399055-36399259	-0.34396	2.77613	0.0229382	0.189824	DownNoFDR	Sorcs2	.	Sorcs2	Promoter.Up
chr9:14925616-14925771	-0.343741	2.60511	0.0353917	0.239298	DownNoFDR	.	Izumo1r	Izumo1r	Dis5 (5' distal regions)
chr1:164071188-164071440	-0.343255	3.49197	0.00258767	0.0512241	DownNoFDR	.	Sele, Sell, Selp	Sell	Intron
chr17:79347938-79348553	-0.343017	3.38555	0.0082008	0.105215	DownNoFDR	.	Cdc42ep3	Cdc42ep3	Intron
chr9:42097031-42097595	-0.342884	3.55437	0.00296424	0.0558565	DownNoFDR	.	Sorl1	Sorl1	Intron
chr7:142353912-142354284	-0.342213	4.21586	9.49006e-05	0.00538699	Down	.	Ctsd, Ifitm10	Ifitm10	Intron
chr14:76473521-76473764	-0.342182	2.63763	0.0361693	0.242167	DownNoFDR	.	Tsc22d1	Tsc22d1	Intron
chr15:85977080-85977325	-0.342084	3.04954	0.0121131	0.132998	DownNoFDR	Celsr1	.	Celsr1	Intron
chr15:76765882-76766070	-0.341745	3.03266	0.012465	0.135398	DownNoFDR	.	Arhgap39, Lrrc24	Arhgap39	Exon
chr19:25055693-25055836	-0.341735	2.77802	0.0250599	0.199334	DownNoFDR	.	Dock8	Dock8	Intron
chrX:107160577-107161044	-0.341243	2.56522	0.0414978	0.260858	DownNoFDR	.	P2ry10b	P2ry10b	Intron
chr16:76354975-76355143	-0.341168	2.56987	0.0427564	0.264691	DownNoFDR	.	Nrip1	Nrip1	Intron
chr19:4047972-4048120	-0.341166	2.71012	0.0309321	0.222556	DownNoFDR	Gstp2	.	Gstp2	Dis5 (5' distal regions)
chr7:112212867-112213619	-0.341166	5.21585	2.12951e-08	8.32208e-06	Down	.	Mical2	Mical2	Dis5 (5' distal regions)
chr9:103490540-103490710	-0.340599	2.66884	0.0302678	0.219854	DownNoFDR	.	Bfsp2, Tmem108	Tmem108	Exon
chr16:90186301-90186503	-0.339986	2.59928	0.0390071	0.2522	DownNoFDR	.	Scaf4, Sod1, Tiam1	Sod1	Dis5 (5' distal regions)
chr2:113835315-113835662	-0.339928	2.54741	0.0498508	0.287164	DownNoFDR	.	Arhgap11a, Scg5	Scg5	Intron
chr16:48788602-48789092	-0.339907	2.99429	0.0135347	0.141857	DownNoFDR	.	Retnlb, Trat1	Trat1	Dis5 (5' distal regions)
chr8:116591341-116591557	-0.339556	3.41427	0.00577456	0.085539	DownNoFDR	.	.	Dynlrb2	Intron
chr8:122500957-122501200	-0.339303	3.13853	0.0104933	0.122693	DownNoFDR	Piezo1	.	Piezo1	Promoter.Up
chr9:110297144-110297412	-0.339091	3.29867	0.00682366	0.0942316	DownNoFDR	.	Elp6, Scap	Elp6	Dis5 (5' distal regions)
chr7:127968341-127968436	-0.339036	2.51599	0.0449501	0.271342	DownNoFDR	Fus	.	Fus	Promoter.Down
chr7:141088566-141088716	-0.339029	2.58023	0.0377683	0.247547	DownNoFDR	Pkp3	.	Pkp3	Promoter.Up
chr3:51745072-51745585	-0.339018	2.60986	0.0465917	0.276709	DownNoFDR	.	.	Maml3	Intron
chr2:13224603-13224996	-0.33891	3.82643	0.00084905	0.0245393	Down	.	Rsu1	Rsu1	Promoter.Up
chr18:70598880-70599200	-0.338864	3.30672	0.00657937	0.0924318	DownNoFDR	.	Mbd2	Mbd2	Intron
chr19:46508692-46508952	-0.338836	2.83791	0.0270421	0.207301	DownNoFDR	.	Arl3, Sufu, Trim8	Trim8	Intron
chr7:24270279-24270606	-0.338744	3.26597	0.00767011	0.10108	DownNoFDR	Zfp93	.	Zfp93	Promoter.Up
chr11:102993032-102993228	-0.338591	2.62001	0.0438515	0.268312	DownNoFDR	.	C1ql1, Dcakd, Nmt1	Dcakd	TES (transcription end sites)
chr6:108503676-108504008	-0.338562	3.58315	0.00237993	0.04866	Down	.	Itpr1	Itpr1	Intron
chr6:70811979-70812166	-0.3383	3.24688	0.00860798	0.108482	DownNoFDR	.	Eif2ak3, Rpia	Rpia	Dis5 (5' distal regions)
chrX:153696086-153696492	-0.338262	3.23131	0.011428	0.128458	DownNoFDR	Kctd12b	.	Kctd12b	Promoter.Up
chr10:128990986-128991517	-0.33825	2.53667	0.0465467	0.276575	DownNoFDR	Olfr9	.	Olfr9	Promoter.Down
chr5:110809745-110809887	-0.338169	3.0434	0.0169145	0.160514	DownNoFDR	Ulk1	.	Ulk1	Promoter.Down
chr19:5272403-5272520	-0.338112	2.96827	0.0177697	0.165092	DownNoFDR	Pacs1	.	Pacs1	Promoter.Down
chr11:75714050-75714283	-0.338053	2.586	0.0393424	0.2533	DownNoFDR	.	Crk, Myo1c, Ywhae	Ywhae	Dis5 (5' distal regions)
chr18:68096480-68096873	-0.337876	3.09852	0.0128388	0.137468	DownNoFDR	.	.	Ldlrad4	Intron
chr17:48425924-48426119	-0.337827	2.8304	0.0228735	0.189467	DownNoFDR	.	Apobec2, Nfya, Oard1, Tspo2, Unc5cl	Apobec2	Intron
chr14:21985993-21986283	-0.337739	2.83186	0.0222875	0.187007	DownNoFDR	.	Lrmda, Zfp503	Zfp503	Exon
chr19:45014692-45014967	-0.337591	2.72006	0.0305664	0.221023	DownNoFDR	Lzts2	.	Lzts2	Promoter.Up
chr4:101175196-101175607	-0.337532	3.99831	0.000458422	0.0163682	Down	.	Jak1	Jak1	Exon
chr18:75338812-75339059	-0.337364	2.76753	0.0302895	0.219956	DownNoFDR	.	Smad7	Smad7	Dis5 (5' distal regions)
chr1:136007915-136008204	-0.337316	2.73172	0.0279456	0.211271	DownNoFDR	Igfn1, Tmem9	.	Tmem9	Promoter.Up
chr7:19270249-19270395	-0.336861	3.12129	0.0125151	0.135713	DownNoFDR	Vasp	.	Vasp	Promoter.Down
chr8:57758814-57759197	-0.336696	2.59931	0.0424218	0.263766	DownNoFDR	.	Galntl6	Galntl6	Dis3 (3' distal regions)
chr13:28942702-28943246	-0.33668	2.82919	0.023085	0.19044	DownNoFDR	.	Sox4	Sox4	Promoter.Up
chr19:34666276-34666489	-0.336605	2.63253	0.0414215	0.26059	DownNoFDR	.	Ifit1, Ifit1bl2, Slc16a12	Slc16a12	TES (transcription end sites)
chr3:84046164-84046621	-0.335534	2.51916	0.0492548	0.285131	DownNoFDR	.	Tmem131l	Tmem131l	Dis5 (5' distal regions)
chr17:6828824-6828921	-0.335452	2.50601	0.0462405	0.275844	DownNoFDR	.	Ezr	Ezr	Promoter.Up
chr2:164942865-164943270	-0.335369	4.09298	0.00019127	0.00887272	Down	.	Mmp9, Slc12a5, Zfp335	Mmp9	Intron
chr19:26759398-26759674	-0.335345	2.5705	0.0430713	0.265786	DownNoFDR	.	Smarca2	Smarca2	Intron
chr2:147011942-147012108	-0.335025	2.72278	0.0363649	0.242842	DownNoFDR	Xrn2	.	Xrn2	Promoter.Up
chr2:59468065-59468281	-0.334774	3.12466	0.0137183	0.143004	DownNoFDR	.	Dapl1	Dapl1	Dis5 (5' distal regions)
chr17:28386268-28386633	-0.334702	2.91421	0.0194532	0.173609	DownNoFDR	.	Fkbp5, Tead3, Tulp1	Tulp1	Dis5 (5' distal regions)
chr3:103385489-103385807	-0.334279	4.35027	3.3751e-05	0.00250372	Down	.	Trim33	Trim33	Dis5 (5' distal regions)
chr15:11966377-11966668	-0.334149	2.5909	0.0460417	0.27524	DownNoFDR	.	Sub1	Sub1	Promoter.Up
chr15:73730969-73731178	-0.333471	2.7846	0.0260904	0.203748	DownNoFDR	.	Gpr20, Ptp4a3	Ptp4a3	Promoter.Down
chr15:81131202-81131496	-0.333415	2.76155	0.0313123	0.224269	DownNoFDR	.	Mrtfa	Mrtfa	Intron
chr11:119163010-119163187	-0.332836	3.31261	0.00732469	0.0983648	DownNoFDR	.	.	Tbc1d16	Intron
chr18:62156589-62156817	-0.332671	3.54346	0.00309526	0.0573909	DownNoFDR	.	Adrb2	Adrb2	Dis5 (5' distal regions)
chr3:121981931-121982720	-0.332579	3.14237	0.0138415	0.143736	DownNoFDR	Arhgap29	.	Arhgap29	Promoter.Down
chr11:116081216-116081350	-0.332514	2.88143	0.0216759	0.184136	DownNoFDR	Wbp2	.	Wbp2	Promoter.Down
chr3:153761941-153762178	-0.332424	2.6101	0.0410945	0.259624	DownNoFDR	.	St6galnac3	St6galnac3	Dis5 (5' distal regions)
chr6:50009330-50009681	-0.332327	3.06658	0.0174049	0.163116	DownNoFDR	.	.	Mpp6	Dis5 (5' distal regions)
chr8:120532560-120532770	-0.332225	3.05363	0.0143557	0.146568	DownNoFDR	.	Gse1	Gse1	Dis5 (5' distal regions)
chr8:129265436-129265854	-0.332048	3.25872	0.00908602	0.112401	DownNoFDR	.	.	Ccdc7b	Intron
chr12:84170655-84170927	-0.332034	3.20958	0.0127579	0.137096	DownNoFDR	.	Dnal1, Elmsan1, Pnma1	Elmsan1	Intron
chr11:98961908-98962041	-0.33174	2.92073	0.0212485	0.182279	DownNoFDR	Rara	.	Rara	Promoter.Down
chr10:121256523-121256744	-0.331661	2.60393	0.049537	0.286075	DownNoFDR	.	Tbc1d30	Tbc1d30	Dis3 (3' distal regions)
chr5:140873819-140873964	-0.331522	2.54634	0.0443937	0.269951	DownNoFDR	.	Card11, Gna12	Card11	Intron
chr12:108422913-108423498	-0.331511	3.08576	0.0162457	0.157108	DownNoFDR	Eml1	.	Eml1	Promoter.Up
chr5:135630744-135630860	-0.331128	2.64915	0.042912	0.265268	DownNoFDR	Rhbdd2	.	Rhbdd2	Promoter.Up
chr11:103363332-103363495	-0.331084	2.57215	0.0438928	0.268413	DownNoFDR	Arhgap27	.	Arhgap27	Promoter.Up
chr12:8496363-8496627	-0.330396	3.39054	0.00561861	0.0839524	DownNoFDR	.	Rhob, Slc7a15	Rhob	TES (transcription end sites)
chr9:75558809-75559186	-0.3303	3.35921	0.00828161	0.105841	DownNoFDR	Tmod3	.	Tmod3	Promoter.Down
chr7:101450460-101450655	-0.329939	3.51237	0.00375094	0.0647899	DownNoFDR	Pde2a	.	Pde2a	Exon
chr13:67729555-67729742	-0.32992	2.75453	0.0340703	0.234521	DownNoFDR	Zfp65	.	Zfp65	Promoter.Up
chr7:49741284-49741821	-0.329887	3.83826	0.000867272	0.0248458	Down	.	Htatip2, Prmt3	Htatip2	Dis5 (5' distal regions)
chr19:5053913-5054108	-0.329184	2.56225	0.0497792	0.286961	DownNoFDR	Rin1	.	Rin1	Exon
chr8:127966834-127967244	-0.329067	2.79026	0.0292266	0.21622	DownNoFDR	.	.	Pard3	Intergenic
chr13:85479369-85479749	-0.329058	3.6662	0.0027368	0.0530922	DownNoFDR	.	.	Rasa1	Intergenic
chr8:18936281-18936552	-0.329057	3.08115	0.0137785	0.14331	DownNoFDR	.	Defb40, Xkr5	Xkr5	Intron
chr2:33736816-33737092	-0.328925	2.83314	0.0280048	0.211496	DownNoFDR	.	.	Mvb12b	Intron
chr17:44130466-44130706	-0.328766	2.67455	0.0358164	0.240754	DownNoFDR	.	Enpp4	Enpp4	Dis5 (5' distal regions)
chr2:131545458-131545877	-0.3287	3.45028	0.00750774	0.0998191	DownNoFDR	.	Adra1d, Smox	Adra1d	Exon
chr12:82189182-82189378	-0.328568	2.80075	0.0321285	0.227135	DownNoFDR	.	Sipa1l1	Sipa1l1	Intron
chr6:37617282-37617860	-0.328544	3.33462	0.0077636	0.101756	DownNoFDR	.	.	Akr1d1	Dis3 (3' distal regions)
chr10:37141306-37141431	-0.328429	2.54758	0.0498022	0.287058	DownNoFDR	.	Marcks	Marcks	Promoter.Down
chr6:72535279-72535428	-0.328213	3.25775	0.00805702	0.104076	DownNoFDR	.	Capg, Sh2d6	Capg	Dis5 (5' distal regions)
chr8:111658853-111659342	-0.328065	2.56623	0.0478832	0.280635	DownNoFDR	.	Ctrb1, Ldhd, Zfp1, Znrf1	Zfp1	Intron
[truncated: 13,090 more rows]

## Sheet: +TCR_vs_noTCR_WT (p<0.05)
Region	log2FC	log2AveExpr	p.value	q.value	Regulation	Gene_2kb	Gene_2-50kb	Closest_Gene	FeatureAssignment
chr9:96905155-96905289	-2.61856	-0.521625	4.11662e-05	0.00163074	Down2	.	Pxylp1	Pxylp1	Promoter.Up
chr18:83976985-83977199	-2.44252	1.06102	3.98948e-09	1.02141e-06	Down2	.	.	Tshz1	Dis3 (3' distal regions)
chr7:131055091-131055284	-2.41041	0.0276623	5.98671e-06	0.000354921	Down2	.	Dmbt1	Dmbt1	Dis3 (3' distal regions)
chr2:117988559-117988798	-2.13666	0.814202	2.22638e-07	2.52264e-05	Down2	.	.	Thbs1	Intron
chr13:63808115-63808224	-2.10996	-0.304685	0.000460819	0.0108478	Down2	.	Ercc6l2	Ercc6l2	Dis5 (5' distal regions)
chr14:47545807-47545911	-2.08812	-0.295799	0.000148861	0.00446149	Down2	.	Atg14, Fbxo34	Atg14	Exon
chr11:104676708-104676789	-2.07198	-0.568845	0.000986221	0.0191236	Down2	.	Itgb3	Itgb3	Dis5 (5' distal regions)
chr12:118256235-118256411	-2.05139	-0.304685	0.000695933	0.0148008	Down2	.	Sp4	Sp4	Intron
chr4:19741165-19741279	-2.02718	-0.312924	0.00042957	0.0102484	Down2	.	Wwp1	Wwp1	Dis5 (5' distal regions)
chr7:75508608-75508703	-2.00244	-0.091036	0.000127013	0.00394695	Down2	.	.	Akap13	Intron
chr13:41473036-41473182	-1.92964	0.190395	3.65368e-05	0.0014874	Down2	.	Nedd9	Nedd9	Intron
chr10:9495495-9495639	-1.92705	-0.088522	0.000249896	0.00671077	Down2	.	.	Samd5	Dis5 (5' distal regions)
chr11:118584942-118585097	-1.90253	-0.181089	0.00126207	0.0231192	Down2	.	Rbfox3	Rbfox3	Intron
chr11:117434215-117434306	-1.88696	-0.931768	0.00455704	0.0579047	Down2NoFDR	.	.	Sept9	Intron
chr3:27579345-27579504	-1.87508	0.0935434	0.000204212	0.00571564	Down2	.	.	Fndc3b	Intron
chr16:55565147-55565280	-1.87405	-0.76652	0.00403935	0.0533594	Down2NoFDR	.	.	Nfkbiz	Dis3 (3' distal regions)
chr11:33181946-33182106	-1.84683	-1.47168	0.0107765	0.103043	Down2NoFDR	.	Fgf18, Npm1, Tlx3	Npm1	Dis5 (5' distal regions)
chr10:96452086-96452167	-1.78959	-0.407036	0.00103506	0.0199061	Down2	.	.	Btg1	Dis5 (5' distal regions)
chr13:95109711-95109808	-1.78835	-0.394066	0.00304572	0.0440139	Down2	.	.	Pde8b	Intron
chr7:131045555-131045796	-1.77452	1.03227	1.49372e-06	0.000114933	Down2	.	Dmbt1	Dmbt1	Dis3 (3' distal regions)
chr6:106743918-106744122	-1.77335	0.664564	3.04576e-05	0.00128513	Down2	Il5ra	.	Il5ra	Promoter.Down
chr11:101218760-101218988	-1.76235	0.84747	6.40171e-06	0.000373654	Down2	.	Ccr10, Cntnap1, Ezh1, Plekhh3, Ramp2, Vps25, Wnk4	Ezh1	Intron
chr4:57350600-57350838	-1.75918	1.0701	1.27526e-06	0.000100989	Down2	.	Ptpn3	Ptpn3	Dis5 (5' distal regions)
chr13:108080772-108081079	-1.75794	0.744481	4.56677e-05	0.0017624	Down2	.	Smim15	Smim15	Intron
chr11:58126495-58127030	-1.75604	-0.341048	0.000921318	0.0181695	Down2	.	Cnot8, Gemin5, Mrpl22	Gemin5	Promoter.Down
chr9:85710343-85710677	-1.73288	1.79334	4.39244e-09	1.09866e-06	Down2	.	Ibtk	Ibtk	Exon
chr18:77117464-77117629	-1.6895	0.659173	2.4417e-05	0.00108622	Down2	.	.	Pias2	Intron
chr14:16186517-16186630	-1.67663	-0.100953	0.000704709	0.0149367	Down2	.	.	Oxsm	Intergenic
chr2:32029651-32029756	-1.6679	-0.100953	0.00110637	0.0208752	Down2	.	Fam78a, Nup214	Nup214	Intron
chr3:79542706-79542813	-1.66058	-0.041982	0.0009086	0.0179605	Down2	.	Fnip2, Ppid	Fnip2	Intron
chr13:97309494-97309699	-1.65001	0.404846	0.000171844	0.00499494	Down2	.	.	Enc1	Dis3 (3' distal regions)
chr17:27776972-27777164	-1.64456	0.562365	5.32698e-05	0.00198516	Down2	.	Ilrun, Spdef	Ilrun	Intron
chr12:52718477-52718633	-1.63934	0.43518	0.000112095	0.00358343	Down2	.	Akap6	Akap6	Intron
chr3:9551642-9551818	-1.63755	1.19828	2.07025e-06	0.000150111	Down2	.	Zfp704	Zfp704	Intron
chr17:35752324-35752523	-1.62362	0.280773	0.000329523	0.00831594	Down2	.	Ddr1	Ddr1	Intron
chr3:51308028-51308155	-1.62192	-0.0328289	0.00573541	0.0680139	Down2NoFDR	.	Elf2	Elf2	Exon
chr6:146146690-146146845	-1.59787	0.0258907	0.00144131	0.0254154	Down2	Itpr2	.	Itpr2	Promoter.Down
chr1:130522603-130522758	-1.59719	-0.256084	0.00218465	0.0345629	Down2	.	.	Cd55	Intron
chr1:167070367-167070482	-1.58092	-0.68942	0.012609	0.114355	Down2NoFDR	.	.	Fam78b	Intron
chr18:35789551-35789713	-1.58057	0.383452	0.000232834	0.0063369	Down2	.	Cxxc5, Tmem173, Ube2d2a	Ube2d2a	Intron
chr11:54501815-54502006	-1.57222	-0.389238	0.00456864	0.0580056	Down2NoFDR	.	Fnip1, Rapgef6	Rapgef6	Intron
chr5:34232624-34232777	-1.57112	0.308548	0.000454984	0.0107454	Down2	Zfyve28	.	Zfyve28	Promoter.Up
chr11:78648662-78648743	-1.56912	-0.839342	0.00829483	0.0868331	Down2NoFDR	.	Nlk	Nlk	Intron
chr15:25707415-25707573	-1.56395	0.585729	0.000107333	0.00346463	Down2	.	Myo10	Myo10	Intron
chr2:132633107-132633243	-1.56127	-0.181089	0.00226572	0.0354833	Down2	.	Gpcpd1	Gpcpd1	Intron
chr10:98931533-98931656	-1.54373	0.197557	0.00124671	0.0228716	Down2	.	Atp2b1	Atp2b1	Intron
chr4:33600936-33601259	-1.54107	1.80421	5.8488e-08	8.90587e-06	Down2	.	.	Rngtt	Dis3 (3' distal regions)
chr10:70181303-70181384	-1.53818	-0.411112	0.00433367	0.0560589	Down2NoFDR	.	Ccdc6, Mrln	Ccdc6	Intron
chr1:179593095-179593207	-1.52955	-0.0199868	0.00195923	0.0318441	Down2	Cnst	.	Cnst	Promoter.Up
chr2:160780608-160780714	-1.52302	-0.0557035	0.00234698	0.0364312	Down2	.	Plcg1	Plcg1	Exon
chr15:97135427-97135526	-1.52134	-0.725784	0.0174072	0.139943	Down2NoFDR	.	.	Slc38a4	Intergenic
chr8:25315203-25315309	-1.51547	-0.156513	0.00300704	0.0436293	Down2	.	.	Tacc1	Intergenic
[truncated: 16,639 more rows]

## Sheet: Kdm6bKO_vs_WT_+TCR (p<0.05)
Region	log2FC	log2AveExpr	p.value	q.value	Gene_2kb	Gene_2-50kb	Closest_Gene	FeatureAssignment
[truncated: 28,021 more rows]
