# Supplementary material for: T cell receptor signaling induces expression of lysine demethylase KDM6B to maintain Treg homeostasis
Source: J Clin Invest. 2026 Apr 23;136(13):e196022. doi: 10.1172/JCI196022 (PMC13318106; doi:10.1172/JCI196022)
Supplement: Supplemental table 6 [file jci-136-196022-s070.xlsx]

## Sheet: individual animal data
Lung findings grading: 0=no finding; 1=minimal finding; 2=mild finding; 3=moderate finding; 4=marked finding; 5=severe finding
	Kdm6bΔTreg mice Naïve 9-10 wk										Kdm6bΔTreg mice Flu Day 9										Kdm6bΔTreg mice Flu Day 15
	Male					Female					Male					Female					Male					Female
Microscopic Lung Findings	K1	K2	K3	K4	K5	K6	K7	K8	K9	K10	K11	K12	K13	K14	K15	K16	K17	K18	K19	K20	K21	K22	K23	K24	K25	K26	K27	K28	K29	K30
Bronchointerstitial pneumonia with fibrosis (% lobe involvement) Scoring for % lobe involvement < 10% = 1; 11-25 = 2; 26-50 = 3; 51-75 = 4; 76-100 = 5	0	0	0	0	0	0	0	0	0	0	80	0	15	10	30	60	100	60	90	10	10*	60	80	100	30	75	30	80	40	100
% involvement score from scale above	1	1	1	1	1	1	1	1	1	1	5	1	2	1	3	4	5	4	5	1	1	3	4	5	2	4	3	5	3	5
Hyaline membranes and reorganizing fibrin	0	0	0	0	0	0	0	0	0	0	3	0	1	2	1		2	1	3	0	0	2	0	2	1	1		2	1	1
Epithelial hypertrophy/hyperplasia	0	0	0	0	0	0	0	0	0	0	0	0	0	0	0	0	0	0	0	0	0	3	3	0	2	2	3	4	3	4
Degeneration and regeneration, bronchoalveolar epithelium (individual cell necrosis at early timepoints)	0	0	0	0	0	0	0	0	0	0	2	0	0	0	0	0	1	3	3	0	0	3	3	3	2	2	2	2	2	2
Perivascular and peribronchiolar infiltrates, lymphoplasmacytic to mixed	0	0	1	0	0	0	1	1	0	1	2	1	2	1	1	2	3	2	2	2	1	2	2	2	1	3	3	2	3	3
Combined Qualitative score	1	1	2	1	1	1	2	2	1	2	12	2	5	4	5	6	11	10	13	3	2	13	12	12	8	12	11	15	12	15
	Foxp3YFP-Cre Naïve 9 wk								Foxp3YFP-Cre Flu Day 9						Foxp3YFP-Cre Flu Day 15
	Male				Female				Male	Female					Male					Female
Microscopic Lung Findings	H1	H2	H3	H4	H5	H6	H7	H8	H9	H10*	H11	H12	H13	H14*	H15	H16	H17	H18	H19	H20	H21	H22	H23	H24
Bronchointerstitial pneumonia with fibrosis (% lobe involvement) Scoring for % lobe involvement < 10% = 1; 11-25 = 2; 26-50 = 3; 51-75 = 4; 76-100 = 5	0	0	0	0	0	0	0	0	40	50	90	40	25	10	10	50	80	5	100	5	70	20	40*	25
% involvement score from scale above	1	1	1	1	1	1	1	1	3	3	5	3	2	1	1	3	4	1	5	1	4	2	3	2
Hyaline membranes and reorganizing fibrin	0	0	0	0	0	0	0	0	3	3	3	3	3	1	2		3	1	3	0
Epithelial hypertrophy/hyperplasia	0	0	0	0	0	0	0	0	0	0	0	0	0	0	0	0	2	0	4	0	3	0	0	0
Degeneration and regeneration, bronchoalveolar epithelium (individual cell necrosis at early timepoints)	0	0	0	0	0	0	0	0	2	3	2	2	1	0	3	4	3	0	1	0	0	0	0	4
Perivascular and peribronchiolar infiltrates, lymphoplasmacytic to mixed	0	0	0	0	1	0	0	0	2	2	2	2	2	1	1	2	3	0	0	0	3	2	2	2
Combined Qualitative score	1	1	1	1	2	1	1	1	10	11	12	10	8	3	7	9	15	2	13	1	10	4	5	8
