# Supplementary material for: T cell receptor signaling induces expression of lysine demethylase KDM6B to maintain Treg homeostasis
Source: J Clin Invest. 2026 Apr 23;136(13):e196022. doi: 10.1172/JCI196022 (PMC13318106; doi:10.1172/JCI196022)
Supplement: Supplemental table 9 [file jci-136-196022-s073.xlsx]

## Sheet: Sheet 1
Gene Name	log2FC_RNAseq	Pvalue_RNAseq	log2FC_CR	Pvalue_CR
Abcb1a	0.61	0.00355941	-1.33111	0.000129375
Acod1	1.62	0.0384979	-0.711405	0.00703598
Acvr2a	0.97	0.00171819	-1.48896	1.09004e-05
Aebp2	0.92	0.000683301	-1.0233	0.00559084
Agfg1	0.33	0.0310151	-1.32954	0.000398215
Aggf1	1.28	0.00034858	-0.72823	0.00475583
Ahi1	0.65	0.0185749	-0.853203	0.00346104
Ahr	2.11	1.39908e-05	-0.600717	0.031271
Alcam	1.05	0.0194638	-0.77163	0.00518854
Alox8	3.81	4.44364e-05	-0.685653	0.0119757
Ank	0.56	0.0298493	-0.724435	0.00239923
Ankrd50	0.67	0.0252573	-0.774582	0.0248091
Anp32b	1.21	0.0129034	-0.930567	0.0010813
Ar	0.67	0.0396379	-1.13115	0.000133612
Arap2	0.51	0.0116143	-1.03182	0.00225143
Areg	2.38	3.94356e-06	-1.06948	0.00563739
Arhgef12	0.83	0.00319773	-0.452456	0.0245989
Arl5a	0.65	0.0024451	-0.524848	0.0453856
Arnt2	2.46	0.000814938	-0.509155	0.013203
Asap1	0.61	0.0037632	-0.837395	0.000513917
Atp1a1	0.62	0.0144432	-0.678045	0.00837691
Atp2b1	0.59	0.000182941	-1.51875	0.000146195
Atp2b4	0.71	0.00363455	-0.919714	0.00360085
Atxn1	0.74	0.00125987	-0.896385	0.0137508
Axl	0.73	0.00117371	-0.78336	0.0280938
Bag3	0.7	0.021238	-0.866607	0.00194895
Bcat1	1.27	0.0311897	-1.17371	0.00122716
Bcl2a1b	0.49	0.0112117	-0.534054	0.0389707
Bcl2l11	0.98	0.000123723	-1.19081	0.000528591
Bhlhe40	1.25	2.47914e-06	-1.29842	2.61893e-05
Bloc1s4	1.3	0.0489759	-0.640626	0.0199556
Btaf1	1.29	3.60837e-05	-0.958446	0.00999963
Btg1	1.06	0.00412015	-1.53774	1.36961e-05
Btg3	0.86	0.0110305	-1.28369	0.000350358
Calca	3.27	0.00345393	-0.374909	0.0449677
Camk2n1	1.61	0.0130309	-1.00869	4.3839e-05
Casd1	0.96	0.000166954	-0.634717	0.00250066
Ccnl1	0.85	0.00867641	-0.615372	0.0434707
Ccny	0.73	0.00566415	-0.773825	0.00270586
Ccr2	0.9	7.75092e-06	-2.02258	1.35475e-05
Cd226	0.65	0.000944144	-0.706328	0.012033
Cd83	1.42	1.25549e-07	-1.32102	0.000389361
Cdk17	0.9	0.000343763	-1.03473	0.000190245
Cdk6	0.33	0.0293245	-0.577672	0.0289457
Cenpe	0.86	0.0369659	-0.448794	0.0401246
Cers4	0.39	0.0131369	-0.679036	0.0059937
Chd7	0.45	0.0295144	-1.33794	4.9802e-05
Chic2	0.69	0.00935185	-1.08001	0.00280472
Chmp1b	0.38	0.0152413	-0.508791	0.0290566
Clint1	1.43	0.000219214	-1.2332	7.31764e-05
Clk4	0.3	0.0288376	-0.784679	0.016291
Cmas	1.58	7.17924e-05	-0.603058	0.0361039
Cmip	0.51	0.0264149	-0.79909	0.012133
Cnbp	0.29	0.0136358	-0.700537	0.00923173
Cnot6l	0.33	0.0215323	-0.836799	0.000896929
Cnrip1	0.91	0.00466025	-0.715087	0.00572939
Cobll1	1.13	0.00236974	-1.52673	1.39268e-05
Col18a1	2.28	0.0372915	-0.51215	0.0397015
Copz2	3.37	0.0303195	-0.749796	0.00191089
Coro2b	1.73	0.0342332	-0.658365	0.024265
Cpm	0.55	0.000678186	-0.892483	0.00300829
Cpox	1.77	4.69206e-05	-0.696552	0.0117552
Creg2	3.01	0.0435702	-0.701925	0.0145823
Crmp1	0.41	0.0293636	-0.544346	0.0255427
Cul2	0.35	0.0319055	-0.973168	0.000782523
Cul3	0.38	0.0313777	-1.46292	0.00111505
Cxcr4	0.53	0.00694254	-1.38027	0.00104745
D16Ertd472e	0.38	0.0149188	-0.990507	0.000193422
Dennd1b	0.37	0.0441058	-1.24979	5.67074e-05
Dgat2	1.46	0.00203831	-0.768343	0.00560501
Dgke	0.7	0.00234064	-1.12695	0.000807378
Dnaja4	1.21	0.00574838	-0.561173	0.0194733
Dusp10	1.7	9.79418e-07	-0.833334	0.00135015
Dusp4	1.01	0.00177673	-1.57179	1.09992e-07
Dyrk3	1.82	0.022047	-0.660181	0.0169148
E2f7	1.39	0.0435747	-0.461314	0.0493456
Ebag9	0.58	0.00645209	-0.742313	0.0330604
Eea1	0.49	0.0059386	-1.57886	3.33778e-05
Ell2	0.74	0.00905883	-0.977183	0.00178905
Emb	0.55	0.000465128	-1.0306	0.00216954
Emp1	0.75	0.0241721	-0.729167	0.00869698
Etaa1	0.78	0.0303498	-0.606543	0.034496
Ets2	0.54	0.00476837	-0.958446	0.00999963
Fam110a	0.58	0.0180545	-0.835589	0.00925834
Fam172a	1.05	0.00402291	-1.08001	0.00280472
Fars2	0.54	0.00777489	-1.5685	9.82243e-05
Fasl	0.66	0.00423302	-1.12418	0.000784844
Fbxo11	0.69	0.00654179	-0.872546	0.00419583
Fbxo31	0.72	0.0115668	-0.762223	0.0134393
Fbxo33	0.58	0.0470288	-1.20461	0.00907625
Fgl2	1.56	1.14466e-07	-0.78202	0.0171344
Filip1l	0.99	0.00962143	-0.733886	0.0373637
Frmd5	1.73	0.00860073	-0.760725	0.000172144
Gadd45b	1.13	3.92975e-05	-0.66894	0.0051654
Galnt10	1.7	3.27461e-05	-1.15437	0.00678967
Gata3	0.44	0.00722418	-0.773663	0.0105761
Gem	1.37	1.19855e-05	-0.667411	0.00170638
Gls	0.42	0.0190085	-1.01394	0.0227121
Golph3	0.39	0.0450498	-1.53431	0.000212864
Gpm6b	1.6	3.75788e-06	-0.915591	0.00141898
Gpr171	0.69	0.000812626	-1.22418	0.000639826
Gpr65	0.5	0.00455409	-0.545072	0.0446003
Gprc5a	1.98	0.00839203	-0.998524	0.0119165
Gramd3	0.96	0.000450127	-0.734903	0.0116345
Gzmb	2.35	7.33618e-06	-1.14897	0.001741
H2-Q6	0.39	0.00426985	-1.57916	4.02219e-06
Havcr2	1.09	0.0212783	-1.03862	0.00273346
Herpud2	1.12	0.0102324	-0.733886	0.0373637
Hlf	3.04	0.00469011	-0.886146	0.000235336
Homer1	0.9	0.0232739	-0.905007	0.0393704
Hook1	0.59	0.0200602	-0.511314	0.0257504
Hsp90aa1	0.66	0.00232518	-0.819283	0.0303348
Icos	1.05	8.74951e-07	-1.14315	4.60008e-05
Id2	0.96	1.65594e-05	-0.999669	0.0126796
Ide	0.49	0.00490752	-0.634248	0.0477937
Ifngr1	0.5	0.000431224	-0.958446	0.0105936
Ifrd1	1.02	1.0363e-05	-0.726677	0.00670139
Ikzf2	0.5	0.00100513	-0.670258	0.0168569
Il10	1.97	0.00109393	-0.476327	0.0421006
Il1rl1	1.74	1.01766e-07	-1.79897	3.35068e-05
Impad1	0.46	0.0181855	-0.477658	0.0448099
Inpp4b	0.37	0.00791756	-1.00173	0.00050194
Ins2	1.4	0.0196647	-0.806175	0.000627652
Irf4	0.49	0.0247268	-2.05421	2.85012e-07
Isoc1	0.75	0.0160758	-0.881922	0.000962008
Itgb8	0.89	0.00477324	-0.902334	0.000332221
Jun	0.47	0.0266758	-0.68926	0.0366545
Kcna2	1.95	0.00899875	-0.890939	0.00328224
Klf3	0.79	0.0130355	-1.38587	9.79267e-05
Klf6	0.3	0.012686	-1.65642	0.00013044
Klf9	0.96	0.033487	-0.708194	0.00430283
Klrg1	2.62	3.33119e-09	-0.832611	0.000708355
Lamb3	0.57	0.0284207	-1.18374	0.00232304
Lamc1	1.41	6.56524e-05	-0.473591	0.0329352
Lmna	0.77	0.000465767	-0.992195	0.00106012
Lmnb1	2.7	4.94755e-05	-0.542523	0.0248455
Lrig1	0.52	0.0134213	-0.933135	0.0062196
Lsm8	0.48	0.00373846	-0.661081	0.00332689
Lztfl1	0.47	0.0184358	-0.522728	0.0360521
Maf	1.03	1.35289e-05	-1.41301	9.90695e-05
Malt1	0.5	0.000981761	-1.55017	3.43521e-05
Map2	1.93	0.0282605	-1.06842	0.00224962
Map2k3	0.33	0.0288532	-0.517636	0.0388216
Map2k6	0.82	0.0106934	-0.909948	0.00691527
Mapk1	1.04	0.00346028	-0.696609	0.0129334
Mdfic	0.45	0.0176843	-1.35437	3.19655e-06
Metrnl	1.58	0.00305841	-0.812225	0.0347797
Micu2	0.62	0.0483993	-0.616248	0.00859431
Mmd	0.4	0.0498617	-0.804413	0.00127907
Mmp9	2.92	7.56166e-05	-1.1346	0.00283359
Mon2	0.35	0.0484427	-0.745571	0.0055593
Naa30	0.62	0.00825662	-0.761409	0.00210656
Nav2	1.22	0.00384069	-1.42683	0.000142467
Ncmap	0.6	0.00966749	-0.797982	0.0301892
Ndfip1	0.5	0.00114512	-0.714889	0.00659327
Neb	0.67	0.00115732	-1.59718	9.16345e-06
Nebl	0.72	0.00375109	-1.07764	0.000122516
Nfil3	2.3	4.15116e-06	-0.958446	0.00796117
Nfkbiz	0.56	0.00145023	-1.97309	1.34754e-06
Nlrp1a	2.91	0.0434396	-1.46572	3.32968e-09
Npnt	1.93	0.0199455	-0.760716	0.00945585
Nr4a2	1.64	0.00021574	-0.58035	0.0254753
Nrip1	1.28	0.000250387	-1.55102	6.89204e-05
Nrn1	2.94	0.000238909	-1.72508	1.56294e-06
Nsmce4a	1.03	0.00284753	-0.892483	0.00300829
Otud3	3.33	0.018099	-0.93977	0.000276444
Pam	1.11	0.0490861	-0.572059	0.0275755
Pcmtd1	0.39	0.0110175	-0.863498	0.00598115
Pdcd1	1.67	5.79147e-08	-0.991236	0.00749257
Pde4d	0.69	0.0364877	-0.924598	0.000269753
Pde7a	0.62	0.0220009	-0.785744	0.00796259
Peli1	0.83	0.0334186	-0.860043	0.0203599
Phactr2	0.73	0.00441343	-0.827993	0.00117213
Pkn2	0.55	0.0490241	-0.82386	0.00269925
Plcb4	0.78	0.00288944	-0.692002	0.00353826
Pmaip1	1.01	1.15006e-05	-0.943725	0.00112471
Pnrc1	1.33	0.000234297	-0.680711	0.0188125
Polr2m	0.91	0.043574	-0.789187	0.0033768
Prdx6	0.32	0.0117609	-0.613882	0.0247267
Ptp4a1	1.37	0.0441465	-0.702531	0.00890404
Ptpn13	0.46	0.010979	-0.863027	0.0100705
Rabep1	0.31	0.0382361	-1.01189	0.00102614
Ramp3	1.73	0.000166736	-0.974476	0.00107647
Rasa1	0.5	0.00918034	-1.53642	4.87344e-05
Rbm33	0.49	0.0037845	-0.547378	0.033953
Rbms1	0.63	0.0127002	-0.691417	0.00316891
Rbpj	0.43	0.0138189	-1.38784	0.000199828
Reep3	0.59	0.016954	-0.804823	0.0265235
Rgs2	0.98	2.30464e-06	-0.814955	0.00832184
Rnf128	1.12	0.00163156	-0.757047	0.00393788
Rnf19a	0.35	0.0307709	-1.98153	3.21886e-05
Rnf24	1.05	0.00487365	-1.46292	0.00111505
Rock1	0.56	0.00921292	-0.942933	0.00138195
Rock2	0.45	0.0473802	-1.12233	0.000475556
Rora	0.99	2.79469e-06	-1.55884	0.0016973
Rrs1	0.93	0.041278	-0.734198	0.00351132
Rundc3b	0.45	0.0442386	-1.39056	0.000448035
Runx2	1.03	0.00237938	-0.992798	0.00836966
Saraf	0.43	0.00206943	-0.770001	0.00129637
Sema6d	3.24	0.000279807	-0.494915	0.030007
Sesn3	0.47	0.00609766	-1.02635	0.00621156
Sh2d1a	0.6	0.00152959	-0.944019	0.00104001
Sh3glb1	0.6	0.0027049	-0.797982	0.0016662
Sik1	0.63	0.00308751	-0.672328	0.0264372
Slain2	1.06	0.00903608	-0.626886	0.0229711
Slamf1	0.65	0.000149609	-0.608504	0.0439373
Slc10a7	0.38	0.0380974	-0.705526	0.0174889
Slco3a1	0.33	0.0437715	-0.715745	0.0253513
Slmap	1.1	0.00137153	-0.608504	0.0439373
Sntb2	0.93	0.00453602	-0.727609	0.00801424
Snx18	1.05	7.76165e-05	-0.609883	0.0402777
Snx9	1.3	0.000234642	-0.672774	0.00558879
Spata6	0.32	0.0336127	-0.52834	0.0144841
Spry1	0.9	0.00674021	-1.10875	3.10858e-05
Spty2d1	0.62	0.00142233	-1.46541	0.000316718
St6galnac3	0.4	0.0216354	-1.24795	0.00192141
St8sia6	0.64	0.0150936	-0.642832	0.0171273
Stard4	0.53	0.0295538	-0.557727	0.00578577
Stim2	1.66	8.42456e-05	-0.914725	0.0254776
Tank	0.33	0.0146418	-1.17487	6.72796e-05
Tapt1	0.86	0.00150393	-0.520621	0.0235202
Tarsl2	1.12	0.0162407	-0.609487	0.00982472
Tbc1d4	0.34	0.0382187	-0.565958	0.0195352
Tent5a	1.2	0.000608847	-0.625642	0.0284122
Tmem189	0.96	0.00933896	-0.593958	0.0430737
Tmem33	0.48	0.00526427	-0.688558	0.0183807
Tmem37	1.06	0.0496478	-0.78994	0.0188449
Tmem8	0.97	0.00150059	-0.584863	0.0347679
Tnfaip3	0.81	5.51817e-05	-1.18522	0.000158958
Tnip3	1.47	0.0201486	-0.958446	0.0261746
Top2b	0.75	0.00224238	-0.958446	0.00112666
Tox2	2.52	0.000228887	-0.652115	0.0116709
Trim2	1.37	0.0138375	-0.512328	0.0446326
Trps1	0.6	0.0334135	-1.09727	0.00176714
Tspan5	1.27	0.00200837	-0.9343	0.000636377
Ttc39c	1.56	2.49563e-06	-0.99744	0.000348721
Ttn	0.48	0.00471671	-1.41565	0.000460928
Ube2j2	0.6	0.00634516	-0.565944	0.0210501
Ubl3	0.39	0.010078	-1.10579	0.00199699
Ubqln1	1.61	0.00148758	-0.697794	0.0429162
Uri1	0.55	0.0350231	-0.539416	0.0236136
Usp12	0.65	0.0236424	-0.888484	0.00374267
Usp25	0.38	0.0459396	-0.822563	0.0283784
Vapa	0.72	0.0375665	-0.541937	0.0400172
Wls	0.71	0.000460778	-2.15639	0.000130529
Xaf1	2.32	7.05482e-07	-0.613138	0.0132017
Ythdc1	0.63	0.000865695	-0.671382	0.00324766
Ythdc2	0.52	0.0194022	-1.03716	0.00262428
Ywhah	0.43	0.0051903	-0.660952	0.0379016
Zbtb10	1.37	0.00708739	-0.725644	0.00833288
Zbtb20	0.34	0.036405	-0.622397	0.0297283
Zbtb44	0.47	0.00268493	-0.579774	0.00982029
Zbtb46	1.27	0.0397095	-0.844677	0.00321
Zc3h12c	1.13	0.0182707	-0.682033	0.02282
Zfand6	0.35	0.0101004	-0.869485	0.000878951
Zxdc	0.96	0.0035528	-0.501532	0.0408569
2024-09-09	-0.5	0.00464583	-0.634295	0.0094225
Abcc4	-0.43	0.0251169	-0.616214	0.0118496
Ace	-3.5	0.000513554	-0.632635	0.0101151
Acsl3	-0.65	0.0466725	-0.757047	0.00393788
Adcy6	-1.21	0.00365487	-0.958446	0.0163077
Adgre4	-1.88	0.00140403	-0.98981	0.00671414
Adssl1	-1.27	0.00686079	-0.623377	0.0393381
Alox5	-1.42	0.0146475	-0.671007	0.0369344
Alox5ap	-1.29	0.00840196	-2.08929	1.52381e-09
Arhgap26	-0.32	0.0428618	-0.774414	0.0128487
Arhgef11	-0.72	0.00119752	-0.805342	0.00104902
Atp1a3	-1.05	0.00516913	-0.498611	0.0457366
Atp6v0d2	-0.66	0.0246656	-0.677426	0.00889967
Baiap3	-0.48	0.036515	-0.671348	0.0457462
Camk2b	-0.56	0.0331917	-0.434953	0.0419888
Ccdc115	-0.39	0.0381651	-0.661582	0.00439887
Cd300a	-2.1	8.50818e-05	-0.501626	0.0301055
Cdc23	-0.29	0.0434699	-0.696609	0.0129334
Cers6	-0.61	0.0470744	-1.15776	0.00188894
Clec12a	-1.34	0.0327411	-0.611224	0.0457111
Cln8	-0.75	0.00483843	-0.536298	0.0406775
Cmpk2	-0.58	0.0107013	-0.680145	0.0031173
Cnksr3	-0.7	0.0375431	-1.15295	0.00103037
Csf2ra	-1.18	0.00377643	-0.660181	0.0169148
Csf2rb	-1.53	0.00175018	-0.842037	0.0114676
Csf2rb2	-2.18	0.0118532	-0.851169	0.00109341
Csf3r	-2.38	0.00188655	-0.681865	0.00919024
Cyb5r1	-0.44	0.00791601	-0.490667	0.031244
Cyp27a1	-2.05	0.0214574	-1.43051	0.00447793
Cyp4f18	-1.49	0.000862605	-0.998524	0.0119165
Dcaf1	-0.51	0.0317796	-0.625152	0.0306732
Ddr1	-0.66	0.0353139	-0.602015	0.0443897
Degs2	-0.6	0.0249333	-0.71617	0.0144569
Dhx8	-0.37	0.0274093	-0.849353	0.000805434
Dlg3	-0.97	0.00377655	-0.687448	0.00834622
Dpep2	-1.87	0.0125943	-1.45084	0.000314847
Dusp6	-0.77	0.00252842	-0.926116	0.000234914
Eef2k	-1.11	0.000881082	-0.730779	0.0273254
Efr3a	-0.27	0.0466407	-1.02941	0.00209151
Endov	-0.36	0.0487583	-0.597396	0.0294556
Extl3	-0.34	0.0260755	-1.3353	0.000619522
Fam84b	-0.52	0.0193367	-1.51875	0.000146195
Fbxo10	-1.74	0.0143789	-0.98789	0.00571449
Fbxo21	-0.41	0.0144419	-0.540816	0.0247966
Fcgr1	-3.17	0.0212296	-0.676508	0.0308518
Fcgr4	-2.87	0.00474755	-0.729721	0.00153707
Flnb	-0.56	0.0298022	-0.852836	0.024714
Fn1	-1.58	0.0189352	-0.735146	0.00689102
Gbp2	-0.45	0.00607069	-0.456317	0.0411553
Gbp4	-0.33	0.0217391	-1.00614	0.00269482
Gda	-1.4	0.0356378	-0.663747	0.00748638
Gngt2	-0.69	0.00778748	-0.790502	0.0344953
Gpd2	-0.52	0.0186363	-0.692985	0.0456116
Gpr146	-0.41	0.0159142	-0.800184	0.00431249
Gse1	-0.44	0.0233353	-0.646985	0.0145071
Gvin1	-0.33	0.0245119	-1.49991	8.0758e-06
Haus8	-0.42	0.0345499	-0.782289	0.0395495
Hif1an	-0.5	0.0119343	-0.85846	0.000197478
Hivep2	-0.37	0.0332734	-1.11248	0.00452087
Hp	-1.75	0.00434076	-0.713594	0.0151612
Idh1	-0.47	0.0150702	-0.839569	0.00569332
Ifi208	-1.87	1.55464e-07	-0.514677	0.0477634
Ifitm3	-1.76	6.07455e-05	-0.877715	0.00604919
Igsf3	-0.75	0.0340989	-1.45226	0.000720254
Iigp1	-0.45	0.0116437	-0.942592	0.00150203
Il1b	-1.14	0.0204252	-0.703189	0.0104336
Kcnab3	-2.38	0.0152082	-0.714293	0.0225812
Kdm8	-0.71	0.040069	-1.21977	9.60136e-05
Klf13	-0.49	0.00393478	-0.541684	0.0480251
Krt80	-3.27	0.000692333	-1.01341	0.00374338
Ldhb	-0.4	0.0198801	-0.737193	0.0111134
Ldlrad3	-2.23	0.00306469	-0.73482	0.0136132
Ly6a	-0.37	0.0183051	-0.958446	0.0134688
Ly75	-0.49	0.0240775	-1.26991	0.00050465
Map1s	-0.39	0.0217871	-1.05257	0.00395377
Mettl17	-0.35	0.0326337	-0.629546	0.0140997
Myo18a	-0.78	0.00113415	-0.496431	0.043769
Myo1d	-0.93	0.016863	-1.206	1.6362e-05
Napsa	-1.18	0.00320418	-0.45364	0.0321461
Nfam1	-1.95	0.00033582	-0.761613	0.00298746
Nfatc2	-0.5	0.018496	-0.529777	0.046084
Nvl	-0.33	0.0325026	-0.664646	0.00442486
Pacsin1	-0.36	0.0411576	-0.843886	0.0109181
Pag1	-0.36	0.0496364	-0.60356	0.0219975
Parp11	-0.35	0.0252166	-1.30537	0.000123095
Pced1b	-0.89	0.000307666	-0.900148	0.011514
Pik3ap1	-0.96	0.00830812	-0.664501	0.0220905
Pik3cb	-0.72	0.0173127	-0.799457	0.0208375
Prag1	-0.7	0.0186878	-1.1706	0.000723618
Prkd3	-0.47	0.0154008	-0.446811	0.0478256
Prss34	-3.08	0.046507	-0.477454	0.0220455
Pstpip2	-1.51	0.0486518	-0.848357	0.00200214
Ptpre	-0.4	0.0112811	-0.835916	0.00080756
Pxn	-0.47	0.0378605	-0.715403	0.0340035
Pygl	-1.43	0.00770487	-0.901302	0.0108794
Rab44	-1.28	0.0406881	-0.80111	0.00289664
Rab6b	-0.47	0.0194618	-0.642419	0.0363479
Raly	-0.43	0.0430552	-0.78336	0.0280938
Rara	-0.49	0.00759083	-1.16739	0.00205115
Rasa3	-0.41	0.0134432	-0.728659	0.0207193
Rbm19	-0.63	0.0111427	-0.99033	0.000871919
Reck	-0.54	0.0442652	-0.986735	0.00515247
Rgs18	-2.19	0.0354103	-0.795388	0.0169728
Rprd1a	-0.42	0.0407112	-0.751995	0.00811642
S1pr1	-0.38	0.00503791	-0.755629	0.0127045
Samd9l	-0.33	0.0444852	-0.80939	0.00957358
Selp	-1.57	0.0130077	-0.88114	0.0101706
Setd4	-0.66	0.026179	-0.714166	0.00622515
Sh2d1b1	-1.95	0.0402193	-0.840126	0.0120496
Sh3bgrl2	-0.54	0.0199737	-0.61853	0.017169
Sh3tc1	-0.97	0.0240437	-0.787078	0.0198739
Sirpa	-1.63	0.0044668	-1.00499	0.000652941
Sirpb1a	-2.31	0.00798098	-0.610892	0.0178741
Slc11a1	-1.55	0.001506	-1.00952	0.00315553
Slc35c1	-0.65	0.00113506	-0.775793	0.0100826
Smpdl3b	-1.62	0.00630267	-0.656791	0.0166268
Sox1	-3.15	0.0432339	-0.767924	0.0363541
Spic	-2.34	0.0314391	-1.22418	0.000639826
Sptbn1	-0.52	0.0123156	-0.866328	0.000998861
Strip1	-0.4	0.0207252	-0.654359	0.0235742
Szt2	-0.55	0.0307936	-1.17841	0.00127359
Tasor2	-0.37	0.0293932	-0.808421	0.00342471
Tec	-0.77	0.00349819	-0.544684	0.0335574
Tgfbi	-0.98	0.0265525	-0.550788	0.0179583
Tgfbr2	-0.4	0.0216637	-1.15272	0.00063167
Tgfbr3	-0.63	0.0414145	-1.50593	0.000100845
Tifab	-1.94	0.00372333	-0.862231	0.0191153
Tlcd2	-1.4	0.00670116	-1.20536	0.00153698
Traf6	-0.47	0.0169053	-0.634248	0.0477937
Treml4	-2.61	5.43471e-05	-0.913823	0.00167139
Trib2	-0.34	0.0176029	-1.8309	1.13555e-06
Trmt10b	-0.57	0.0480567	-0.649956	0.0328797
Ubr2	-0.42	0.0241578	-0.51583	0.0256969
Xdh	-0.66	0.00241117	-0.998247	0.00171953
Yeats4	-0.38	0.0491888	-0.721732	0.00149289
Zfp235	-0.58	0.0185726	-0.661975	0.0114721
Zfp84	-0.4	0.0263747	-1.20727	0.000928885
Zhx2	-0.82	0.00262506	-1.35437	0.00100414
Zkscan1	-0.4	0.0229155	-0.640789	0.0212761
