# Supplementary material for: T cell receptor signaling induces expression of lysine demethylase KDM6B to maintain Treg homeostasis
Source: J Clin Invest. 2026 Apr 23;136(13):e196022. doi: 10.1172/JCI196022 (PMC13318106; doi:10.1172/JCI196022)
Supplement: Supporting data values [file jci-136-196022-s074.xlsx]

## Sheet: Figure 1D
Kdm6b m RNA
		-TCR	+TCR
	TPM	4.83592	7.76142
	TPM	4.82171	7.74987

## Sheet: Figure 1E
Kdm6b
		NC	NC	sgFoxp3	sgFoxp3
		-TCR	+TCR	-TCR	+TCR
	Log2TPM	4.83592407425438	7.7614182590317	2.90303827011291	7.8067751513205
	Log2TPM	4.82171021503467	7.74986942739685	2.68929916053589	7.67115181382563

## Sheet: Figure 2B
Spleen Lymphocytes
					Foxp3YFP-Cre								Kdm6bDTreg
	CD3+		22859259	31436177	24228949	24167542	16949918	19800621			32868788	27601581	32698870	23770035	31265088
	CD8+		8550196	11403014	9571126	9236626	6566362	8193958			11459705	8335089	9906312	7114650	10790327
	CD4+		10912457	14622029	10925539	11238565	7413702	8347057			13960588	12221019	14108182	11043188	13321640
	gd+		409221	677950	503470	483991	427053	447026			453835	444489	583928	343895	263831
	Treg		1944828	2902472	1994609	2041633	1532550	1706219			5311197	5166149	6228809	3957980	5079116
	CD19+		33977696	36305202	32139787	32806022	23683354	29146817			37253897	33942308	44229438	36695388	44528466

## Sheet: Figure 2C
Percentage of CD44+ CD4+ or CD44+ CD8+
					Foxp3YFP-Cre								Kdm6bDTreg
		CD4+	15.73	13.77	12.44	14.59	16.26	14.92			23.44	30.65	35.07	34.41	36.26
		CD8+	1.8	1.45	1.09	3.22	1.78	2.49			8.05	7.7	13.08	14.15	11.5

## Sheet: Figure 2D
Percentage of IFNg cells
					Foxp3YFP-Cre							Kdm6bDTreg
		CD4+	5.52	3.32	3.55	4.66	4.41			8.25	6.62	2.81	6.49	8.64
		CD8+	14.24	11.38	13.46	10.24	12.6			18.38	14.36	10.92	17.77	18.03

## Sheet: Figure 2E
Percentage of TNFa cells
					Foxp3YFP-Cre							Kdm6bDTreg
		CD4+	64.33	69.08	70.17	68.72	68.85			67.07	69.78	64.59	66	66.24
		CD8+	35.03	40.64	45.47	41.36	44.15			45.57	41.2	31.09	40.23	39.96

## Sheet: Figure 2F
Lung Lymphocytes
					Foxp3YFP-Cre																			Kdm6bDTreg
	CD3+		6940000	6150000	6030000	4960000	5080000	6770000	3570525	3821732	3263517	4350031	2639565	4196218				8820000	7550000	7530000	7040000	2970000	3560000	6533655	5242267	5309863	5284026	10015151
	CD8+		3260000	3070000	2970000	2480000	2410000	3220000	1469634	1510917	1415594	1858193	1044077	1721759				4090000	3010000	2910000	3380000	1190000	1410000	2499897	2087524	2093016	2156475	3989644
	CD4+		2750000	2390000	2320000	1810000	1990000	2500000	1449996	1513950	1199212	1806845	1025183	1766959				3650000	3680000	2960000	2830000	1180000	1560000	2874871	2234269	2256442	2216792	4895827
	gd+		308000	269000	239000	239000	243000	270000	137296	151793	129392	136031	146387	139460				485000	238000	446000	292000	239000	228000	197766	232028	258210	253678	211091
	Treg		423000	376000	393000	333000	252000	402000	238841	291268	226728	320721	185921	297938				479000	350000	330000	401000	147000	103000	647377	384774	392503	392281	450094
	CD19+		9880000	9790000	7570000	6700000	7680000	7290000	5756681	4625420	3260020	4347343	2886930	5331333				9970000	8300000	5320000	8310000	2540000	1630000	9212995	6544787	6322149	6886516	6594067

## Sheet: Figure 2G
Percentage of CD44+ CD4+ or CD44+ CD8+
					Foxp3YFP-Cre								Kdm6bDTreg
		CD4+	18.99	22.13	20.22	22.56	25.01	24.3			31.78	33.63	40.03	41.59	50.3
		CD8+	5.67	3.49	3.16	10.41	4.27	6.84			13.29	10.96	14.93	18.23	16.49

## Sheet: Figure 3A
Percentage of CD4+ cells expression Foxp3+
			Foxp3YFP-Cre	Kdm6bDTreg
			12.6889	15.3187
			12.7663	16.9886
			11.5327	24.1214
			11.2378	16.5994
			12.324	18.9957
			15.0609	27.4268
			16.4889	29.5628
			15.3866	30.4627
			15.3255	26.2448
			17.0626	27.2046
			16.9067

## Sheet: Figure 3B
Foxp3 gMFI
			Foxp3YFP-Cre	Kdm6bDTreg
			6848	3781
			7156	3401
			7263	4826
			6502	3390
			6462	3515

[truncated: 44 more sheets: Figure 3C, Figure 3D, Figure 3E, Figure 3F, Figure 3G, Figure 3I, Figure 3J, Figure 3K, Figure 3L, Figure 3M, Figure 3N, Figure 3O, Figure 4L, Figure 6A, Figure 6B, Figure 6C, Figure 6D, Figure 6E, Figure 6F, Figure 6G …]
